# Supplementary material for: Crystal structure of bis­(μ-N-hy­droxy­picolin­amid­ato)bis­[bis­(N-hy­droxy­picolinamide)­sodium]
Source: Acta Crystallogr E Crystallogr Commun. 2017 Jan 1;73(Pt 1):24–7. doi: 10.1107/S2056989016019095 (PMC5209763; doi:10.1107/S2056989016019095)
Supplement: Supplementary file 1 [file e-73-00024-sup1.cif]

##############################################################################
#                                                                            #
# This CIF contains the data in a paper accepted for publication in          #
# Acta Crystallographica Section E. It conforms to the requirements of       #
# Notes for Authors for Acta Crystallographica Section E, and has been       #
# peer reviewed under the auspices of the IUCr Commission on Journals.       #
#                                                                            #
# Full details of the Crystallographic Information File format               #
# are given in the paper "The Crystallographic Information File (CIF):       #
# a New Standard Archive File for Crystallography" by S. R. Hall, F. H.      #
# Allen and I. D. Brown [Acta Cryst. (1991), A47, 655-685].                  #
#                                                                            #
# The current version of the core CIF dictionary is obtainable from          #
# ftp://ftp.iucr.org/pub/cif_core.dic.                                       #
#                                                                            #
# Software is freely available for graphical display of the structure(s)     #
# in this CIF. For information consult the CIF software page                 #
# http://www.iucr.org/resources/cif/software.                                #
#                                                                            #
# This file may be used for bona fide research purposes within the           #
# scientific community so long as proper attribution is given to the journal # 
# article from which it was obtained.                                        #
#                                                                            #
##############################################################################
data_I
_database_code_depnum_ccdc_archive 'CCDC 1520114'
_audit_creation_method     'SHELXL-2014/7'
_chemical_name_systematic
;\
Bis(\m-<i>N</i>-hydroxypicolinamidato)\
bis[bis(<i>N</i>-hydroxypicolinamide)sodium]
;
_chemical_name_common     ?
_chemical_formula_moiety     'C36 H34 N12 Na2 O12'
_chemical_formula_sum     'C36 H34 N12 Na2 O12'
_chemical_formula_iupac     '[Na2 (C6 H5 N2 O2)2 (C6 H6 N2 O2)4]'
_chemical_formula_weight     872.73
_chemical_melting_point     ?
_shelx_space_group_comment
;
The symmetry employed for this shelxl refinement is uniquely defined
by the following loop, which should always be used as a source of
symmetry information in preference to the above space-group names.
They are only intended as comments.
;
_space_group_crystal_system     triclinic
_space_group_name_H-M_alt     'P -1'
_space_group_name_Hall     '-P 1'
loop_
    _symmetry_equiv_pos_as_xyz
    'x, y, z'
    '-x, -y, -z'
_cell_length_a     9.7997(7)
_cell_length_b     10.0959(7)
_cell_length_c     11.0401(8)
_cell_angle_alpha     96.618(6)
_cell_angle_beta     102.741(6)
_cell_angle_gamma     113.902(7)
_cell_volume     948.02(13)
_cell_formula_units_Z     1
_cell_measurement_reflns_used     2896
_cell_measurement_theta_min     3.2230
_cell_measurement_theta_max     31.5770
_cell_measurement_temperature     298(2)
_exptl_crystal_description     block
_exptl_crystal_colour     'clear colourless'
_exptl_crystal_size_max     0.3
_exptl_crystal_size_mid     0.3
_exptl_crystal_size_min     0.3
_exptl_crystal_density_diffrn     1.529
_exptl_crystal_density_meas     ?
_exptl_crystal_density_method     ?
_exptl_crystal_F_000     452
_exptl_absorpt_coefficient_mu     0.136
_exptl_absorpt_correction_type     multi-scan
_exptl_absorpt_process_details
;
(CrysAlis PRO; Agilent, 2013)
;
_shelx_estimated_absorpt_T_min     ?
_shelx_estimated_absorpt_T_max     ?
_exptl_absorpt_correction_T_min     0.96466
_exptl_absorpt_correction_T_max     1.00000
_diffrn_ambient_temperature     298
_diffrn_radiation_type     MoK\a
_diffrn_radiation_wavelength     0.71073
_diffrn_radiation_monochromator     graphite
_diffrn_measurement_device_type     'Agilent Xcalibur Sapphire3'
_diffrn_measurement_method     '\w scans'
_diffrn_detector_area_resol_mean     16.1827
_diffrn_reflns_number     12244
_diffrn_reflns_av_R_equivalents     0.0317
_diffrn_reflns_theta_min     3.01
_diffrn_reflns_theta_max     30.00
_diffrn_reflns_theta_full     30.00
_diffrn_measured_fraction_theta_max     0.996
_diffrn_measured_fraction_theta_full     0.996
_diffrn_reflns_limit_h_min     -13
_diffrn_reflns_limit_h_max     13
_diffrn_reflns_limit_k_min     -14
_diffrn_reflns_limit_k_max     14
_diffrn_reflns_limit_l_min     -15
_diffrn_reflns_limit_l_max     15
_diffrn_standards_number     ?
_diffrn_standards_interval_count     ?
_diffrn_standards_interval_time     ?
_diffrn_standards_decay_%     ?
_reflns_number_total     5514
_reflns_number_gt     3066
_reflns_threshold_expression     >2sigma(I)
_refine_ls_structure_factor_coef     Fsqd
_refine_ls_matrix_type     full
_refine_ls_R_factor_all     0.1251
_refine_ls_R_factor_gt     0.0635
_refine_ls_wR_factor_gt     0.1244
_refine_ls_wR_factor_ref     0.1435
_refine_ls_goodness_of_fit_ref     0.963
_refine_ls_restrained_S_all     0.963
_refine_ls_number_reflns     5521
_refine_ls_number_parameters     300
_refine_ls_number_restraints     0
_refine_ls_hydrogen_treatment     mixed
_refine_ls_weighting_scheme     calc
_refine_ls_weighting_details
                      'w=1/[\s^2^(Fo^2^)+(0.0618P)^2^] where P=(Fo^2^+2Fc^2^)/3'
_refine_ls_shift/su_max     0.000
_refine_ls_shift/su_mean     0.000
_refine_diff_density_max     0.233
_refine_diff_density_min     -0.232
_refine_ls_extinction_method     none
_refine_ls_extinction_coef     ?
loop_
    _atom_type_symbol
    _atom_type_description
    _atom_type_scat_dispersion_real
    _atom_type_scat_dispersion_imag
    _atom_type_scat_source
    'C' 'C' 0.0033 0.0016
                         'International Tables Vol C Tables 4.2.6.8 and 6.1.1.4'
    'H' 'H' 0.0000 0.0000
                         'International Tables Vol C Tables 4.2.6.8 and 6.1.1.4'
    'N' 'N' 0.0061 0.0033
                         'International Tables Vol C Tables 4.2.6.8 and 6.1.1.4'
    'Na' 'Na' 0.0362 0.0249
                         'International Tables Vol C Tables 4.2.6.8 and 6.1.1.4'
    'O' 'O' 0.0106 0.0060
                         'International Tables Vol C Tables 4.2.6.8 and 6.1.1.4'
_computing_data_collection
;
CrysAlis PRO (Agilent, 2013)
;
_computing_cell_refinement
;
CrysAlis PRO (Agilent, 2013)
;
_computing_data_reduction
;
CrysAlis PRO (Agilent, 2013)
;
_computing_structure_solution
;
SHELXT (Sheldrick, 2015a)
;
_computing_structure_refinement
;
SHELXL2014 (Sheldrick, 2015b)
;
_computing_molecular_graphics
;
<i>OLEX2</i> (Dolomanov <i>et al.</i>,  2009)
;
_computing_publication_material
;
<i>OLEX2</i> (Dolomanov <i>et al.</i>,  2009)
;
loop_
    _atom_site_type_symbol
    _atom_site_label
    _atom_site_fract_x
    _atom_site_fract_y
    _atom_site_fract_z
    _atom_site_U_iso_or_equiv
    _atom_site_adp_type
    _atom_site_calc_flag
    _atom_site_occupancy
    _atom_site_disorder_assembly
    _atom_site_disorder_group
    Na Na1 0.46101(9) 0.10567(8) 0.60562(6) 0.0406(2) Uani d 1 . .
    O O1 0.23043(17) 0.04309(17) 0.66132(12) 0.0517(4) Uani d 1 . .
    O O2 0.33418(18) 0.01016(16) 0.90258(13) 0.0445(4) Uani d 1 . .
    H H2 0.426(3) 0.053(3) 0.883(2) 0.066(8) Uiso d 1 . .
    O O3 0.56164(19) 0.36282(15) 0.66630(13) 0.0555(4) Uani d 1 . .
    O O4 0.74368(18) 0.39266(18) 0.90321(14) 0.0516(4) Uani d 1 . .
    H H4 0.681(3) 0.293(3) 0.876(3) 0.107(11) Uiso d 1 . .
    O O5 0.39508(16) 0.03347(14) 0.38677(12) 0.0413(3) Uani d 1 . .
    O O6 0.42798(15) -0.11024(13) 0.17918(12) 0.0374(3) Uani d 1 . .
    N N1 0.2660(2) 0.10347(19) 0.87255(16) 0.0397(4) Uani d 1 . .
    H H1 0.250(3) 0.145(3) 0.930(2) 0.075(9) Uiso d 1 . .
    N N2 0.1263(2) 0.28298(18) 0.84096(15) 0.0445(4) Uani d 1 . .
    N N3 0.6408(2) 0.45461(19) 0.87873(17) 0.0428(4) Uani d 1 . .
    H H3 0.643(3) 0.517(3) 0.940(2) 0.068(8) Uiso d 1 . .
    N N4 0.4699(2) 0.60614(18) 0.85596(16) 0.0454(4) Uani d 1 . .
    N N5 0.34178(18) -0.03212(17) 0.17342(15) 0.0325(4) Uani d 1 . .
    H H5 0.301(2) -0.018(2) 0.104(2) 0.049(6) Uiso d 1 . .
    N N6 0.16908(19) 0.11506(18) 0.13287(14) 0.0391(4) Uani d 1 . .
    C C1 0.1203(2) 0.19678(19) 0.73700(17) 0.0327(4) Uani d 1 . .
    C C2 0.0281(3) 0.1793(3) 0.61794(19) 0.0515(6) Uani d 1 . .
    H H2A 0.0291 0.1203 0.5472 0.062 Uiso calc 1 . .
    C C3 -0.0661(3) 0.2507(3) 0.6045(2) 0.0596(6) Uani d 1 . .
    H H3A -0.1316 0.2385 0.5248 0.072 Uiso calc 1 . .
    C C4 -0.0623(2) 0.3393(2) 0.7094(2) 0.0483(5) Uani d 1 . .
    H H4A -0.1247 0.3889 0.7029 0.058 Uiso calc 1 . .
    C C5 0.0357(3) 0.3532(2) 0.8243(2) 0.0522(6) Uani d 1 . .
    H H5A 0.0399 0.4154 0.8954 0.063 Uiso calc 1 . .
    C C6 0.2119(2) 0.1080(2) 0.75329(17) 0.0337(4) Uani d 1 . .
    C C7 0.4699(2) 0.52978(19) 0.74923(18) 0.0358(4) Uani d 1 . .
    C C8 0.3960(3) 0.5331(3) 0.6301(2) 0.0583(6) Uani d 1 . .
    H H8 0.3977 0.4771 0.5579 0.070 Uiso calc 1 . .
    C C9 0.3190(3) 0.6209(3) 0.6188(2) 0.0679(7) Uani d 1 . .
    H H9 0.2696 0.6265 0.5387 0.082 Uiso calc 1 . .
    C C10 0.3159(3) 0.6994(2) 0.7263(2) 0.0515(6) Uani d 1 . .
    H H10 0.2635 0.7584 0.7214 0.062 Uiso calc 1 . .
    C C11 0.3925(3) 0.6887(2) 0.8421(2) 0.0502(6) Uani d 1 . .
    H H11 0.3905 0.7424 0.9155 0.060 Uiso calc 1 . .
    C C12 0.5611(2) 0.44067(19) 0.76097(18) 0.0371(4) Uani d 1 . .
    C C13 0.2335(2) 0.11871(18) 0.25376(16) 0.0301(4) Uani d 1 . .
    C C14 0.2116(3) 0.1935(3) 0.3547(2) 0.0540(6) Uani d 1 . .
    H H14 0.2580 0.1948 0.4382 0.065 Uiso calc 1 . .
    C C15 0.1199(3) 0.2665(3) 0.3297(2) 0.0595(6) Uani d 1 . .
    H H15 0.1045 0.3184 0.3964 0.071 Uiso calc 1 . .
    C C16 0.0524(2) 0.2621(2) 0.2072(2) 0.0431(5) Uani d 1 . .
    H H16 -0.0103 0.3101 0.1881 0.052 Uiso calc 1 . .
    C C17 0.0792(2) 0.1845(2) 0.11211(19) 0.0465(5) Uani d 1 . .
    H H17 0.0316 0.1803 0.0280 0.056 Uiso calc 1 . .
    C C18 0.3310(2) 0.03654(18) 0.27692(16) 0.0299(4) Uani d 1 . .
loop_
    _atom_site_aniso_label
    _atom_site_aniso_U_11
    _atom_site_aniso_U_22
    _atom_site_aniso_U_33
    _atom_site_aniso_U_12
    _atom_site_aniso_U_13
    _atom_site_aniso_U_23
    Na1 0.0567(5) 0.0543(5) 0.0255(4) 0.0397(4) 0.0115(3) 0.0068(3)
    O1 0.0587(9) 0.0844(10) 0.0293(8) 0.0518(9) 0.0114(7) 0.0031(7)
    O2 0.0571(10) 0.0604(9) 0.0423(8) 0.0450(8) 0.0217(7) 0.0219(7)
    O3 0.0912(12) 0.0558(9) 0.0339(8) 0.0507(9) 0.0141(8) 0.0025(7)
    O4 0.0543(9) 0.0553(9) 0.0494(9) 0.0368(8) 0.0044(7) 0.0007(7)
    O5 0.0575(9) 0.0562(8) 0.0241(7) 0.0395(7) 0.0098(6) 0.0101(6)
    O6 0.0486(8) 0.0475(7) 0.0333(7) 0.0374(7) 0.0128(6) 0.0101(6)
    N1 0.0550(11) 0.0544(10) 0.0294(9) 0.0410(9) 0.0154(8) 0.0121(8)
    N2 0.0551(11) 0.0550(10) 0.0325(9) 0.0366(9) 0.0089(8) 0.0040(8)
    N3 0.0558(11) 0.0469(10) 0.0349(10) 0.0347(9) 0.0103(8) 0.0035(8)
    N4 0.0634(12) 0.0487(9) 0.0362(10) 0.0343(9) 0.0198(8) 0.0082(8)
    N5 0.0432(9) 0.0423(9) 0.0234(8) 0.0307(8) 0.0079(7) 0.0079(7)
    N6 0.0462(10) 0.0531(10) 0.0313(9) 0.0343(8) 0.0124(7) 0.0101(7)
    C1 0.0354(10) 0.0400(10) 0.0292(10) 0.0206(8) 0.0130(8) 0.0101(8)
    C2 0.0690(15) 0.0727(14) 0.0288(11) 0.0515(13) 0.0081(10) 0.0065(10)
    C3 0.0722(16) 0.0826(16) 0.0386(13) 0.0562(14) 0.0033(11) 0.0097(11)
    C4 0.0554(13) 0.0542(12) 0.0515(14) 0.0399(11) 0.0139(11) 0.0153(10)
    C5 0.0673(15) 0.0583(13) 0.0402(12) 0.0424(12) 0.0105(11) -0.0001(10)
    C6 0.0342(10) 0.0436(10) 0.0273(9) 0.0216(9) 0.0092(8) 0.0061(8)
    C7 0.0418(11) 0.0306(9) 0.0348(10) 0.0162(8) 0.0118(8) 0.0049(8)
    C8 0.0881(18) 0.0653(14) 0.0330(12) 0.0537(14) 0.0065(11) 0.0004(10)
    C9 0.0954(19) 0.0793(16) 0.0420(14) 0.0639(16) -0.0008(13) 0.0063(12)
    C10 0.0547(14) 0.0495(12) 0.0598(15) 0.0335(11) 0.0152(11) 0.0112(11)
    C11 0.0666(15) 0.0522(12) 0.0471(13) 0.0377(12) 0.0257(11) 0.0072(10)
    C12 0.0485(12) 0.0324(9) 0.0336(11) 0.0202(9) 0.0144(9) 0.0065(8)
    C13 0.0333(10) 0.0323(9) 0.0279(9) 0.0171(8) 0.0104(7) 0.0067(7)
    C14 0.0792(16) 0.0755(15) 0.0311(11) 0.0598(14) 0.0132(10) 0.0079(10)
    C15 0.0878(18) 0.0793(16) 0.0399(13) 0.0650(15) 0.0215(12) 0.0066(11)
    C16 0.0480(12) 0.0487(11) 0.0483(13) 0.0333(10) 0.0191(10) 0.0143(10)
    C17 0.0543(13) 0.0663(13) 0.0350(11) 0.0420(11) 0.0115(10) 0.0161(10)
    C18 0.0342(10) 0.0327(9) 0.0270(9) 0.0183(8) 0.0101(7) 0.0063(7)
_geom_special_details
;
 All esds (except the esd in the dihedral angle between two l.s. planes)
 are estimated using the full covariance matrix.  The cell esds are taken
 into account individually in the estimation of esds in distances, angles
 and torsion angles; correlations between esds in cell parameters are only
 used when they are defined by crystal symmetry.  An approximate (isotropic)
 treatment of cell esds is used for estimating esds involving l.s. planes.
;
loop_
    _geom_bond_atom_site_label_1
    _geom_bond_atom_site_label_2
    _geom_bond_site_symmetry_2
    _geom_bond_distance
    _geom_bond_publ_flag
    Na1 O5 . 2.3044(14) ?
    Na1 O3 . 2.3225(15) ?
    Na1 O1 . 2.3300(16) ?
    Na1 O5 2_656 2.3558(14) ?
    Na1 O6 2_656 2.3716(14) ?
    Na1 Na1 2_656 3.3964(13) ?
    O1 C6 . 1.232(2) ?
    O2 N1 . 1.388(2) ?
    O2 H2 . 0.91(2) ?
    O3 C12 . 1.235(2) ?
    O4 N3 . 1.383(2) ?
    O4 H4 . 0.91(3) ?
    O5 C18 . 1.247(2) ?
    O5 Na1 2_656 2.3558(14) ?
    O6 N5 . 1.3666(18) ?
    O6 Na1 2_656 2.3716(14) ?
    N1 C6 . 1.320(2) ?
    N1 H1 . 0.80(2) ?
    N2 C1 . 1.333(2) ?
    N2 C5 . 1.339(2) ?
    N3 C12 . 1.319(3) ?
    N3 H3 . 0.86(2) ?
    N4 C7 . 1.332(2) ?
    N4 C11 . 1.336(2) ?
    N5 C18 . 1.314(2) ?
    N5 H5 . 0.84(2) ?
    N6 C17 . 1.330(2) ?
    N6 C13 . 1.334(2) ?
    C1 C2 . 1.367(3) ?
    C1 C6 . 1.503(2) ?
    C2 C3 . 1.377(3) ?
    C2 H2A . 0.9300 ?
    C3 C4 . 1.363(3) ?
    C3 H3A . 0.9300 ?
    C4 C5 . 1.365(3) ?
    C4 H4A . 0.9300 ?
    C5 H5A . 0.9300 ?
    C7 C8 . 1.366(3) ?
    C7 C12 . 1.501(3) ?
    C8 C9 . 1.378(3) ?
    C8 H8 . 0.9300 ?
    C9 C10 . 1.362(3) ?
    C9 H9 . 0.9300 ?
    C10 C11 . 1.372(3) ?
    C10 H10 . 0.9300 ?
    C11 H11 . 0.9300 ?
    C13 C14 . 1.379(3) ?
    C13 C18 . 1.500(2) ?
    C14 C15 . 1.379(3) ?
    C14 H14 . 0.9300 ?
    C15 C16 . 1.355(3) ?
    C15 H15 . 0.9300 ?
    C16 C17 . 1.372(3) ?
    C16 H16 . 0.9300 ?
    C17 H17 . 0.9300 ?
loop_
    _geom_angle_atom_site_label_1
    _geom_angle_atom_site_label_2
    _geom_angle_atom_site_label_3
    _geom_angle_site_symmetry_1
    _geom_angle_site_symmetry_3
    _geom_angle
    _geom_angle_publ_flag
    O5 Na1 O3 . . 109.39(6) ?
    O5 Na1 O1 . . 107.77(5) ?
    O3 Na1 O1 . . 98.10(6) ?
    O5 Na1 O5 . 2_656 86.43(5) ?
    O3 Na1 O5 . 2_656 126.64(6) ?
    O1 Na1 O5 . 2_656 125.87(6) ?
    O5 Na1 O6 . 2_656 156.53(5) ?
    O3 Na1 O6 . 2_656 87.61(5) ?
    O1 Na1 O6 . 2_656 84.80(5) ?
    O5 Na1 O6 2_656 2_656 70.26(5) ?
    C6 O1 Na1 . . 127.13(13) ?
    N1 O2 H2 . . 102.4(15) ?
    C12 O3 Na1 . . 129.55(13) ?
    N3 O4 H4 . . 103.9(19) ?
    C18 O5 Na1 . . 151.93(12) ?
    C18 O5 Na1 . 2_656 114.42(11) ?
    Na1 O5 Na1 . 2_656 93.57(5) ?
    N5 O6 Na1 . 2_656 110.28(9) ?
    C6 N1 O2 . . 121.64(15) ?
    C6 N1 H1 . . 121.1(19) ?
    O2 N1 H1 . . 116.7(19) ?
    C1 N2 C5 . . 116.66(17) ?
    C12 N3 O4 . . 121.18(16) ?
    C12 N3 H3 . . 119.5(17) ?
    O4 N3 H3 . . 118.2(17) ?
    C7 N4 C11 . . 116.62(18) ?
    C18 N5 O6 . . 121.82(15) ?
    C18 N5 H5 . . 116.6(14) ?
    O6 N5 H5 . . 121.3(14) ?
    C17 N6 C13 . . 117.46(16) ?
    N2 C1 C2 . . 123.00(17) ?
    N2 C1 C6 . . 118.12(16) ?
    C2 C1 C6 . . 118.77(16) ?
    C1 C2 C3 . . 118.83(19) ?
    C1 C2 H2A . . 120.6 ?
    C3 C2 H2A . . 120.6 ?
    C4 C3 C2 . . 119.3(2) ?
    C4 C3 H3A . . 120.3 ?
    C2 C3 H3A . . 120.3 ?
    C3 C4 C5 . . 117.99(19) ?
    C3 C4 H4A . . 121.0 ?
    C5 C4 H4A . . 121.0 ?
    N2 C5 C4 . . 124.16(19) ?
    N2 C5 H5A . . 117.9 ?
    C4 C5 H5A . . 117.9 ?
    O1 C6 N1 . . 123.81(17) ?
    O1 C6 C1 . . 121.78(17) ?
    N1 C6 C1 . . 114.39(16) ?
    N4 C7 C8 . . 123.26(18) ?
    N4 C7 C12 . . 118.11(17) ?
    C8 C7 C12 . . 118.58(17) ?
    C7 C8 C9 . . 118.8(2) ?
    C7 C8 H8 . . 120.6 ?
    C9 C8 H8 . . 120.6 ?
    C10 C9 C8 . . 119.3(2) ?
    C10 C9 H9 . . 120.4 ?
    C8 C9 H9 . . 120.4 ?
    C9 C10 C11 . . 118.0(2) ?
    C9 C10 H10 . . 121.0 ?
    C11 C10 H10 . . 121.0 ?
    N4 C11 C10 . . 124.06(19) ?
    N4 C11 H11 . . 118.0 ?
    C10 C11 H11 . . 118.0 ?
    O3 C12 N3 . . 123.70(18) ?
    O3 C12 C7 . . 121.61(18) ?
    N3 C12 C7 . . 114.69(16) ?
    N6 C13 C14 . . 122.09(17) ?
    N6 C13 C18 . . 117.42(15) ?
    C14 C13 C18 . . 120.49(17) ?
    C13 C14 C15 . . 118.87(19) ?
    C13 C14 H14 . . 120.6 ?
    C15 C14 H14 . . 120.6 ?
    C16 C15 C14 . . 119.55(19) ?
    C16 C15 H15 . . 120.2 ?
    C14 C15 H15 . . 120.2 ?
    C15 C16 C17 . . 118.02(18) ?
    C15 C16 H16 . . 121.0 ?
    C17 C16 H16 . . 121.0 ?
    N6 C17 C16 . . 124.00(19) ?
    N6 C17 H17 . . 118.0 ?
    C16 C17 H17 . . 118.0 ?
    O5 C18 N5 . . 123.20(16) ?
    O5 C18 C13 . . 121.78(15) ?
    N5 C18 C13 . . 115.02(15) ?
loop_
    _geom_torsion_atom_site_label_1
    _geom_torsion_atom_site_label_2
    _geom_torsion_atom_site_label_3
    _geom_torsion_atom_site_label_4
    _geom_torsion_site_symmetry_1
    _geom_torsion_site_symmetry_2
    _geom_torsion_site_symmetry_3
    _geom_torsion_site_symmetry_4
    _geom_torsion
    _geom_torsion_publ_flag
    Na1 O6 N5 C18 2_656 . . . 1.8(2) ?
    C5 N2 C1 C2 . . . . 0.4(3) ?
    C5 N2 C1 C6 . . . . -175.88(18) ?
    N2 C1 C2 C3 . . . . -1.8(3) ?
    C6 C1 C2 C3 . . . . 174.5(2) ?
    C1 C2 C3 C4 . . . . 1.6(4) ?
    C2 C3 C4 C5 . . . . -0.1(4) ?
    C1 N2 C5 C4 . . . . 1.2(3) ?
    C3 C4 C5 N2 . . . . -1.4(4) ?
    Na1 O1 C6 N1 . . . . -72.4(2) ?
    Na1 O1 C6 C1 . . . . 109.31(18) ?
    O2 N1 C6 O1 . . . . -7.4(3) ?
    O2 N1 C6 C1 . . . . 170.99(16) ?
    N2 C1 C6 O1 . . . . -169.34(18) ?
    C2 C1 C6 O1 . . . . 14.2(3) ?
    N2 C1 C6 N1 . . . . 12.2(3) ?
    C2 C1 C6 N1 . . . . -164.23(19) ?
    C11 N4 C7 C8 . . . . 0.0(3) ?
    C11 N4 C7 C12 . . . . 177.53(17) ?
    N4 C7 C8 C9 . . . . 0.8(4) ?
    C12 C7 C8 C9 . . . . -176.6(2) ?
    C7 C8 C9 C10 . . . . -1.3(4) ?
    C8 C9 C10 C11 . . . . 0.9(4) ?
    C7 N4 C11 C10 . . . . -0.5(3) ?
    C9 C10 C11 N4 . . . . 0.0(4) ?
    Na1 O3 C12 N3 . . . . 67.5(3) ?
    Na1 O3 C12 C7 . . . . -113.54(18) ?
    O4 N3 C12 O3 . . . . 6.3(3) ?
    O4 N3 C12 C7 . . . . -172.72(16) ?
    N4 C7 C12 O3 . . . . 177.27(19) ?
    C8 C7 C12 O3 . . . . -5.1(3) ?
    N4 C7 C12 N3 . . . . -3.7(3) ?
    C8 C7 C12 N3 . . . . 173.90(19) ?
    C17 N6 C13 C14 . . . . -1.3(3) ?
    C17 N6 C13 C18 . . . . 178.22(17) ?
    N6 C13 C14 C15 . . . . 0.2(3) ?
    C18 C13 C14 C15 . . . . -179.3(2) ?
    C13 C14 C15 C16 . . . . 0.6(4) ?
    C14 C15 C16 C17 . . . . -0.3(4) ?
    C13 N6 C17 C16 . . . . 1.7(3) ?
    C15 C16 C17 N6 . . . . -0.9(3) ?
    Na1 O5 C18 N5 . . . . 175.36(18) ?
    Na1 O5 C18 N5 2_656 . . . 0.2(2) ?
    Na1 O5 C18 C13 . . . . -5.3(4) ?
    Na1 O5 C18 C13 2_656 . . . 179.48(12) ?
    O6 N5 C18 O5 . . . . -1.4(3) ?
    O6 N5 C18 C13 . . . . 179.24(14) ?
    N6 C13 C18 O5 . . . . -179.72(17) ?
    C14 C13 C18 O5 . . . . -0.2(3) ?
    N6 C13 C18 N5 . . . . -0.4(2) ?
    C14 C13 C18 N5 . . . . 179.15(19) ?
loop_
    _geom_hbond_atom_site_label_D
    _geom_hbond_atom_site_label_H
    _geom_hbond_atom_site_label_A
    _geom_hbond_site_symmetry_A
    _geom_hbond_distance_DH
    _geom_hbond_distance_HA
    _geom_hbond_distance_DA
    _geom_hbond_angle_DHA
    N1 H1 N2 . 0.80(3) 2.35(3) 2.688(3) 106(2)
    N3 H3 N4 . 0.86(3) 2.30(3) 2.681(3) 107(2)
    N5 H5 N6 . 0.84(2) 2.25(2) 2.670(3) 111.1(17)
    O2 H2 O6 2_656 0.91(2) 1.65(2) 2.549(2) 169(2)
    O4 H4 O6 2_656 0.91(3) 1.66(3) 2.5744(19) 177(3)
    N1 H1 N6 1_556 0.80(2) 2.55(3) 3.224(2) 143(2)
    N5 H5 O2 1_554 0.84(2) 2.35(2) 3.058(2) 142.6(19)
    C5 H5A O4 2_667 0.93 2.61 3.341(3) 136.4
    C17 H17 N2 1_554 0.93 2.60 3.330(3) 135.7
_shelx_hkl_file
;
   0   0  -2 3903.49   19.19
   0   0   2 3919.24   18.91
   0   0   2 3905.08   19.00
   0   0   3   54.49    2.83
   0   0  -3   58.87    2.92
   0   0  -3   51.27    2.67
   0   0   4 2781.19   23.05
   0   0  -4 2804.02   23.04
   0   0  -5    2.00    1.21
   0   0   5    0.10    0.92
   0   0  -6   11.63    2.04
   0   0   6   10.48    2.03
   0   0   7   15.19    2.50
   0   0  -7   17.82    2.70
   0   0   8  319.30   11.57
   0   0  -8  315.41   11.27
   0   0  -9   55.97    5.03
   0   0   9   55.63    5.33
   0   0  10    0.38    1.36
   0   0 -10    0.15    1.05
   0   0  11    4.80    2.31
   0   0 -11    4.72    1.68
   0   0 -12    5.07    1.90
   0   0  12    6.71    2.72
   0   0 -13   -1.41    2.10
   0   0  13    0.00    1.81
   0   0 -14   44.40    6.21
   0   0  14   33.33    5.53
   0   1 -15   10.03    2.71
   0  -1  15   17.83    4.39
   0  -1  14   13.73    3.91
   0   1 -14   11.26    3.03
   0  -1  13   29.63    4.98
   0   1 -13   31.87    4.82
   0  -1  12    3.38    2.24
   0   1 -12    3.79    1.58
   0   1 -11    3.12    1.65
   0  -1  11    0.23    1.60
   0   1 -10   44.43    4.87
   0  -1  10   47.36    5.22
   0  -1   9    3.29    1.80
   0   1  -9    5.30    2.24
   0   1  -8    5.10    2.12
   0  -1   8    2.99    1.72
   0   1  -8    1.11    1.46
   0  -1   8    2.20    0.36
   0   1  -7    6.75    1.55
   0  -1   7    7.32    0.80
   0  -1   7    6.57    2.07
   0   1  -6   35.83    3.16
   0  -1   6   39.26    1.72
   0  -1   6   40.74    3.57
   0   1  -5   88.21    4.49
   0  -1   5   88.36    4.68
   0  -1   5   86.95    2.61
   0   1  -4   45.18    2.96
   0  -1   4   45.23    2.99
   0  -1   4   50.09    1.89
   0   1  -3   38.68    2.51
   0  -1   3   40.38    1.69
   0  -1   3   40.07    2.45
   0   1  -3   38.95    2.41
   0  -1   2    3.77    0.55
   0   1  -2    6.30    0.79
   0   1  -2    4.35    0.98
   0  -1   2    4.23    0.84
   0  -1   2    3.40    0.67
   0  -1   2    3.19    0.51
   0   1  -2    4.09    0.75
   0  -1  -1   38.24    1.38
   0  -1  -1   39.72    1.42
   0  -1  -1   37.36    1.69
   0   1   1   39.08    1.40
   0   1   1   39.01    1.38
   0   1   1   39.94    1.76
   0   1   2    6.79    0.99
   0  -1  -2    6.67    0.60
   0   1   2    8.07    0.66
   0  -1  -2    8.91    1.13
   0  -1  -2    5.92    0.78
   0   1   3   61.30    1.70
   0  -1  -3   59.14    1.65
   0   1   3   56.83    2.97
   0  -1  -3   54.93    2.90
   0   1   4  216.12    3.18
   0   1   4  206.87    6.38
   0  -1  -4  210.54    6.59
   0   1   5   33.98    2.96
   0  -1  -5   31.35    2.79
   0   1   5   34.35    1.22
   0  -1  -6   -1.21    1.19
   0   1   6    0.36    1.00
   0   1   7    1.25    1.31
   0  -1  -7   -0.87    1.44
   0   1   8   41.55    4.34
   0  -1  -8   35.88    3.82
   0  -1  -9   71.73    5.85
   0   1   9   75.98    6.23
   0  -1 -10   -0.74    1.65
   0   1  10    1.28    1.84
   0   1  11    3.44    1.99
   0  -1 -11    5.65    2.39
   0  -1 -12    2.15    1.78
   0   1  12   -0.12    1.69
   0   1  13    9.09    3.10
   0  -1 -13    8.45    3.00
   0   1  14    1.83    2.23
   0  -1 -14    5.62    2.71
   0  -2  15    4.80    2.88
   0   2 -15   -0.61    1.93
   0  -2  14    7.03    3.02
   0   2 -14    6.41    2.63
   0   2 -13   -0.14    1.11
   0  -2  13    0.59    1.77
   0   2 -12   13.23    3.18
   0  -2  12    9.78    2.81
   0  -2  11   -0.44    1.50
   0   2 -11    2.10    1.90
   0   2 -10   25.14    3.58
   0  -2  10   26.67    3.93
   0   2 -10   35.10    4.59
   0  -2   9   -0.50    1.63
   0   2  -9   -0.90    1.43
   0  -2   9   -0.70    0.54
   0  -2   8    4.78    1.84
   0   2  -8    4.89    1.54
   0  -2   8    6.91    1.06
   0  -2   7    1.66    0.79
   0   2  -7   -0.14    0.92
   0  -2   7    0.22    1.36
   0  -2   6  437.26    7.58
   0  -2   6  423.41   11.25
   0   2  -6  435.22   11.17
   0  -2   5    0.70    0.81
   0   2  -5    1.64    1.06
   0  -2   5   -0.45    0.76
   0   2  -4  129.06    5.34
   0  -2   4  120.41    4.87
   0  -2   4  123.92    3.97
   0  -2   3   38.31    2.36
   0  -2   3   36.73    2.11
   0   2  -3   38.93    2.80
   0  -2   3   39.51    1.77
   0   2  -2  220.71    2.80
   0  -2   2  221.61    4.48
   0   2  -2  221.31    4.43
   0  -2   2  218.01    5.01
   0   2  -2  212.90    5.08
   0  -2   2  227.97    2.85
   0  -2   1   -0.35    0.37
   0   2  -1    0.24    0.41
   0   2  -1    1.38    0.57
   0   2  -1    0.43    0.28
   0  -2   1    1.79    0.63
   0  -2   1   -0.32    0.53
   0  -2   1    0.10    0.43
   0  -2   0  116.03    3.62
   0  -2   0  116.95    3.36
   0   2   0  119.15    2.53
   0  -2   0  123.36    3.54
   0   2   0  117.55    3.29
   0  -2  -1  163.45    2.97
   0   2   1  160.45    3.04
   0  -2  -1  156.71    4.48
   0  -2  -1  153.47    3.93
   0   2   2   54.67    2.37
   0  -2  -2   49.73    2.25
   0   2   2   55.21    2.43
   0  -2  -2   51.62    2.85
   0   2   3   13.88    1.57
   0   2   3   14.91    1.29
   0  -2  -3   14.25    1.19
   0  -2  -3   13.38    1.75
   0  -2  -4  549.44    7.16
   0   2   4  537.43    7.30
   0  -2  -4  544.07   11.36
   0   2   4  540.88   10.43
   0   2   5   31.55    1.66
   0   2   5   28.34    2.82
   0  -2  -5   28.53    2.95
   0  -2  -6   12.04    2.14
   0   2   6   11.20    0.99
   0   2   6   11.67    2.14
   0  -2  -7   21.22    2.98
   0   2   7   18.01    2.78
   0  -2  -8  138.73    7.87
   0   2   8  138.47    7.92
   0  -2  -9    4.35    1.84
   0   2   9    3.90    1.83
   0  -2 -10    9.87    2.58
   0   2  10    9.55    2.65
   0  -2 -11    6.01    2.29
   0   2  11    4.45    2.23
   0  -2 -12    8.54    2.69
   0   2  12    5.68    2.28
   0   2  13    1.16    1.55
   0  -2 -13    1.64    1.76
   0  -2 -14    3.71    2.18
   0   2  14    2.31    2.32
   0   3 -15    0.41    1.30
   0  -3  15   -2.03    2.45
   0   3 -14    7.91    2.91
   0  -3  14   10.21    3.47
   0  -3  13    2.34    1.63
   0   3 -13    7.35    2.94
   0   3 -12   -1.21    1.95
   0   3 -12    2.74    2.39
   0  -3  12   -1.61    1.91
   0  -3  11    3.15    1.76
   0   3 -11    1.81    1.15
   0   3 -10    0.06    1.30
   0  -3  10    0.99    1.25
   0  -3   9   10.32    1.44
   0   3  -9   10.86    2.26
   0  -3   9   12.85    2.81
   0   3  -8    5.59    1.75
   0  -3   8    5.42    1.94
   0  -3   8    8.03    1.32
   0   3  -7    4.88    1.73
   0  -3   7    5.16    1.66
   0  -3   7    6.54    1.33
   0   3  -6  118.20    5.98
   0  -3   6  118.79    5.88
   0  -3   6  116.50    4.69
   0  -3   5    1.67    1.00
   0   3  -5    0.40    1.18
   0  -3   5    0.53    0.54
   0   3  -4  139.22    5.75
   0  -3   4  139.12    5.11
   0  -3   4  136.96    4.89
   0  -3   3    3.45    0.44
   0  -3   3    3.23    0.80
   0   3  -3    2.64    1.01
   0  -3   3    1.95    0.74
   0  -3   2  283.53    5.01
   0  -3   2  287.65    3.27
   0   3  -2  283.88    4.97
   0   3  -2  271.35    6.02
   0   3  -2  276.87    6.10
   0  -3   2  281.73    6.86
   0  -3   1  390.12    7.91
   0   3  -1  399.39    4.71
   0   3  -1  393.57    4.26
   0   3  -1  393.82    7.16
   0  -3   1  401.48    6.04
   0   3  -1  403.51    6.17
   0  -3   0  157.16    4.96
   0  -3   0  162.34    5.22
   0   3   0  156.70    4.72
   0   3   0  160.37    3.52
   0   3   1  612.17    6.24
   0  -3  -1  576.92    9.48
   0  -3  -1  589.75   10.37
   0  -3  -2    8.01    1.11
   0   3   2    9.59    1.13
   0  -3  -2    9.14    1.45
   0  -3  -3   11.33    1.80
   0   3   3   14.32    1.63
   0  -3  -3   12.76    1.45
   0   3   4   10.38    1.62
   0  -3  -4   11.59    1.87
   0  -3  -4   10.66    1.30
   0   3   5   72.25    4.38
   0  -3  -5   78.44    5.12
   0  -3  -5   72.48    3.21
   0   3   6  128.30    6.46
   0  -3  -6  132.31    7.08
   0  -3  -7   14.09    2.60
   0   3   7   14.89    2.90
   0   3   8  245.40   10.47
   0  -3  -8  241.99   11.12
   0   3   9   37.41    4.42
   0  -3  -9   37.60    4.69
   0   3  10   24.11    3.90
   0  -3 -10   25.79    4.11
   0   3  11    4.04    2.10
   0  -3 -11    1.55    1.26
   0   3  12    9.87    3.07
   0  -3 -12   11.87    3.22
   0   3  13   12.30    3.16
   0  -3 -13   11.87    3.33
   0   3  14    1.65    2.21
   0  -4  15    2.22    2.31
   0   4 -15    6.06    3.03
   0   4 -14    3.48    2.61
   0  -4  14   -0.37    1.51
   0   4 -13    5.14    2.35
   0   4 -13   10.81    3.46
   0  -4  13    6.86    2.85
   0  -4  12    0.08    1.26
   0   4 -12   -1.41    1.77
   0  -4  11   23.21    3.92
   0   4 -11   23.64    3.80
   0  -4  10   -0.41    0.70
   0  -4  10    0.31    1.35
   0   4 -10    0.33    1.25
   0  -4   9    3.70    1.48
   0  -4   9    5.69    1.23
   0   4  -9    5.31    2.05
   0  -4   8    1.41    1.23
   0  -4   8    2.70    1.25
   0   4  -8    2.00    1.56
   0  -4   7  166.29    7.58
   0  -4   7  163.66    6.34
   0  -4   6    9.95    1.83
   0  -4   6   12.64    1.90
   0   4  -6    7.82    2.21
   0   4  -5  157.99    7.07
   0  -4   5  159.56    6.14
   0  -4   5  160.98    6.18
   0   4  -4   65.10    4.18
   0  -4   4   65.46    3.54
   0  -4   4   70.52    2.13
   0  -4   4   65.73    4.01
   0  -4   3    2.10    0.36
   0  -4   3    1.83    0.65
   0   4  -3    0.87    0.83
   0   4  -2    0.39    0.38
   0   4  -2    0.54    0.71
   0  -4   2    0.95    0.94
   0   4  -1   59.50    2.23
   0   4  -1   58.47    3.24
   0   4  -1   55.63    2.63
   0   4  -1   58.34    1.66
   0  -4   1   57.59    3.54
   0  -4   0   89.16    4.67
   0   4   0   89.59    4.18
   0  -4   0   87.33    4.36
   0   4   0   91.13    3.02
   0  -4  -1    0.45    0.55
   0   4   1   -0.03    0.69
   0   4   1    0.89    0.40
   0  -4  -1    1.21    0.80
   0  -4  -2    0.80    0.65
   0   4   2    2.14    0.68
   0  -4  -2    1.04    0.77
   0  -4  -3   98.97    5.49
   0  -4  -3  103.85    4.61
   0   4   3   98.99    4.06
   0  -4  -4   13.21    1.69
   0   4   4   13.79    1.91
   0  -4  -4   14.32    2.22
   0  -4  -5   93.71    5.98
   0   4   5   95.22    5.09
   0  -4  -5   99.78    4.39
   0   4   6    8.95    1.99
   0  -4  -6    6.03    1.68
   0  -4  -6    7.51    1.25
   0  -4  -7    4.97    1.54
   0   4   7    7.29    1.97
   0   4   8   11.89    2.51
   0  -4  -8   11.77    2.53
   0  -4  -9   -1.59    1.59
   0   4   9    0.80    1.40
   0   4  10   -0.43    1.29
   0  -4 -10   -0.79    1.47
   0  -4 -11    0.09    1.14
   0   4  11    0.07    1.25
   0  -4 -12    1.17    1.50
   0   4  12    0.86    1.71
   0   4  13    1.22    1.80
   0  -4 -13   -0.58    1.48
   0   5 -15    0.51    1.69
   0  -5  15    2.00    1.85
   0   5 -14   -0.58    1.89
   0  -5  14    1.28    1.89
   0  -5  13    4.41    2.39
   0   5 -13    1.00    1.29
   0  -5  12    1.08    1.70
   0   5 -12    1.41    1.55
   0  -5  11   39.56    4.98
   0   5 -11   40.06    5.11
   0   5 -10    3.37    1.83
   0  -5  10    2.04    0.94
   0  -5  10    1.13    1.21
   0  -5   9    2.67    1.15
   0   5  -9    2.95    1.66
   0  -5   9    1.18    1.21
   0  -5   8   -0.96    1.34
   0  -5   8    1.18    1.05
   0  -5   7   25.12    2.87
   0   5  -7   22.73    3.52
   0  -5   7   23.78    2.97
   0   5  -6   11.19    2.54
   0  -5   6    9.49    1.96
   0  -5   6   12.20    2.14
   0  -5   5   33.68    1.54
   0  -5   5   33.94    3.28
   0   5  -5   33.74    3.49
   0  -5   5   31.72    2.83
   0  -5   4    1.72    1.29
   0   5  -4    0.81    1.26
   0  -5   4   -0.24    0.63
   0  -5   4    0.86    0.32
   0  -5   3    2.75    1.33
   0   5  -3    1.47    0.98
   0   5  -3   -0.42    1.22
   0   5  -2   21.30    2.11
   0   5  -2   19.49    0.93
   0   5  -2   20.52    2.23
   0   5  -2   19.17    1.32
   0   5  -2   19.41    1.24
   0  -5   2   20.32    2.57
   0   5  -1   36.02    2.09
   0   5  -1   33.03    2.21
   0   5  -1   33.96    1.20
   0  -5   1   37.72    3.30
   0   5  -1   38.86    3.03
   0   5   0   25.10    2.49
   0   5   0   24.96    1.85
   0  -5   0   22.88    2.59
   0  -5  -1    8.13    1.59
   0  -5  -1    8.37    1.70
   0   5   1    8.23    1.62
   0   5   1    7.60    0.80
   0   5   2  329.59    6.15
   0  -5  -2  326.53    9.41
   0   5   2  331.99    9.91
   0  -5  -2  335.63   10.51
   0  -5  -3  104.79    5.24
   0  -5  -3  108.54    6.20
   0   5   3  102.47    4.16
   0  -5  -4   39.60    4.07
   0   5   4   40.66    3.05
   0  -5  -4   41.75    3.29
   0  -5  -5   59.60    5.19
   0  -5  -5   62.13    4.00
   0   5   5   61.49    4.18
   0  -5  -6   13.25    2.74
   0  -5  -6   12.43    1.83
   0   5   6   13.86    2.41
   0   5   7   22.69    3.15
   0  -5  -7   23.37    3.69
   0   5   8    3.45    1.70
   0  -5  -8    5.71    2.16
   0  -5  -9   17.60    3.37
   0   5   9   18.16    3.22
   0   5  10   15.31    3.16
   0  -5 -10   15.66    3.36
   0  -5 -11   -0.51    1.47
   0   5  11    0.87    1.44
   0  -5 -12    1.55    1.57
   0   5  12    0.40    1.62
   0  -6  15    6.32    2.87
   0   6 -14   -1.64    2.28
   0  -6  14   -0.35    1.98
   0  -6  13    5.89    2.64
   0   6 -13    5.15    2.32
   0   6 -12    7.28    2.65
   0  -6  12    8.17    2.64
   0  -6  11   86.65    7.19
   0   6 -11   81.40    7.39
   0   6 -10    1.96    1.86
   0  -6  10   -0.33    0.82
   0  -6  10    0.46    1.13
   0  -6   9    0.27    0.93
   0  -6   9    0.19    1.14
   0   6  -9    0.41    1.47
   0  -6   8    9.76    2.19
   0  -6   8    9.04    1.98
   0   6  -7   31.27    4.12
   0  -6   7   30.49    3.41
   0  -6   7   27.27    3.13
   0   6  -6   14.40    2.86
   0  -6   6   13.35    2.34
   0  -6   6   12.69    1.95
   0  -6   5   60.77    4.66
   0   6  -5   60.09    4.72
   0  -6   5   60.07    3.69
   0  -6   4   36.62    3.79
   0   6  -4   36.54    3.38
   0   6  -3  159.83    6.66
   0  -6   3  159.44    7.42
   0   6  -3  158.48    6.07
   0   6  -2    0.40    0.25
   0   6  -2    0.15    0.83
   0   6  -2    0.57    0.32
   0   6  -2    0.46    0.35
   0  -6   2    0.25    1.01
   0   6  -1    7.50    1.21
   0   6  -1    6.65    1.57
   0   6  -1    9.38    1.28
   0  -6   1    7.63    1.73
   0  -6   0    4.40    1.32
   0   6   0    6.78    1.27
   0   6   0    5.75    1.71
   0  -6  -1    4.25    1.53
   0   6   1    4.29    1.45
   0  -6  -1    1.60    0.79
   0   6   1    3.81    0.51
   0   6   1    3.74    0.80
   0  -6  -2    0.23    0.76
   0   6   2    0.21    0.40
   0   6   2    0.12    1.02
   0  -6  -2   -1.99    1.38
   0  -6  -3    6.79    1.73
   0   6   3    5.35    1.43
   0   6   3    6.62    1.23
   0  -6  -3    6.09    1.83
   0  -6  -4   45.34    4.70
   0   6   4   48.89    3.30
   0  -6  -4   46.74    3.84
   0   6   5    3.77    1.19
   0  -6  -5    2.52    1.03
   0  -6  -5    3.36    1.52
   0   6   6   -0.36    0.81
   0  -6  -6   -0.35    0.91
   0  -6  -6    0.11    0.52
   0  -6  -7   12.73    2.86
   0   6   7    9.99    2.15
   0  -6  -8   16.46    3.36
   0   6   8   14.25    2.74
   0  -6  -9    2.69    1.94
   0  -6 -10    1.72    1.61
   0  -6 -11    0.00    1.18
   0  -7  14   -0.29    1.94
   0   7 -14   -1.05    1.88
   0  -7  13    4.78    2.25
   0   7 -13    4.74    2.19
   0  -7  12    0.51    1.36
   0   7 -12    0.88    1.89
   0   7 -11    3.82    2.05
   0  -7  11    2.07    1.05
   0  -7  11    4.74    2.00
   0  -7  10    6.76    1.78
   0   7 -10    8.22    2.82
   0  -7  10    5.92    1.88
   0  -7   9   -0.64    1.11
   0  -7   9   -0.64    1.03
   0  -7   8   13.69    2.34
   0  -7   8   14.46    2.67
   0   7  -7   23.68    3.71
   0  -7   7   24.91    3.40
   0  -7   7   21.64    2.64
   0   7  -6    2.55    1.92
   0  -7   6    1.95    1.38
   0   7  -5    3.68    2.07
   0  -7   5    0.48    0.99
   0  -7   4    2.90    1.62
   0   7  -4    1.87    1.30
   0  -7   3    1.07    1.12
   0   7  -3    2.51    1.32
   0   7  -3   -0.49    1.35
   0   7  -2   34.74    3.52
   0  -7   2   38.31    3.90
   0   7  -2   35.53    2.13
   0   7  -2   39.36    3.15
   0  -7   1   59.11    4.85
   0   7  -1   57.29    4.51
   0   7  -1   58.63    3.38
   0   7  -1   57.94    3.21
   0   7   0    4.69    1.65
   0   7   0    2.34    0.88
   0  -7   0    3.90    1.26
   0  -7  -1    2.47    1.55
   0  -7  -1    0.72    1.26
   0   7   1    3.24    1.01
   0   7   1    2.61    1.57
   0   7   2   13.74    2.43
   0  -7  -2   11.22    1.99
   0  -7  -2   15.77    3.01
   0   7   2   13.30    1.55
   0  -7  -3   61.27    5.68
   0  -7  -3   61.73    4.95
   0   7   3   60.33    5.22
   0  -7  -4    0.72    0.84
   0   7   4   -0.89    1.59
   0  -7  -4    1.40    1.28
   0  -7  -5    1.51    0.96
   0  -7  -5    2.01    1.05
   0   7   5   -0.22    1.36
   0  -7  -6   10.77    1.98
   0  -7  -6   10.91    2.69
   0  -7  -7   20.43    3.73
   0  -7  -8    0.55    1.25
   0  -7  -9    1.17    1.28
   0  -7 -10    4.13    2.22
   0  -8  14    6.46    2.26
   0   8 -13    2.20    2.09
   0  -8  13   -3.17    2.45
   0   8 -12    0.96    2.01
   0  -8  12   -0.73    1.79
   0  -8  11    2.66    1.13
   0  -8  11    2.22    1.13
   0  -8  10    1.49    1.07
   0  -8  10    2.11    0.87
   0  -8   9   -1.74    1.67
   0  -8   9   -0.60    1.26
   0  -8   8    6.46    2.11
   0  -8   7    7.54    2.18
   0   8  -7   13.97    2.87
   0  -8   6    1.49    1.36
   0   8  -6    3.30    1.94
   0   8  -5    4.65    1.91
   0  -8   5    3.55    1.68
   0   8  -4   19.64    2.86
   0  -8   4   19.16    3.05
   0   8  -4   21.18    2.98
   0   8  -3    4.21    1.17
   0  -8   3    4.77    1.44
   0   8  -3    5.35    1.77
   0   8  -2    6.23    1.95
   0  -8   2    5.01    1.72
   0   8  -2    5.33    0.86
   0   8  -1   29.70    2.48
   0   8  -1   30.77    2.65
   0   8  -1   29.97    3.60
   0  -8   1   28.94    3.60
   0   8   0   13.74    1.68
   0  -8   0   15.35    2.62
   0   8   0   16.23    2.68
   0   8   0   17.94    2.32
   0   8   1   14.33    2.88
   0  -8  -1   10.75    2.18
   0   8   2    9.67    2.40
   0  -8  -2   10.61    2.59
   0  -8  -2   10.39    2.45
   0  -8  -3    0.71    1.24
   0  -8  -3    0.28    0.82
   0   8   3   -0.44    1.16
   0  -8  -4    1.31    1.33
   0   8   4    3.88    1.83
   0  -8  -4    3.47    1.44
   0  -8  -5    1.47    1.08
   0   8   5    1.40    1.48
   0  -8  -5    1.70    1.21
   0   8   6    0.16    1.27
   0  -8  -6   -0.32    1.31
   0  -8  -7    1.76    1.70
   0   8   7   -1.38    1.80
   0   8   8    1.93    1.80
   0  -8  -8    5.23    2.38
   0   8   9   -0.42    1.85
   0  -8  -9    0.17    1.13
   0   9 -13    0.98    2.04
   0   9 -12    1.65    2.43
   0  -9  11   -3.27    1.95
   0  -9  10   -2.03    1.75
   0  -9   9    3.13    1.45
   0  -9   8   15.16    3.02
   0   9  -7   14.19    3.11
   0  -9   7    9.02    2.38
   0  -9   6    2.54    1.48
   0   9  -6    2.37    1.75
   0  -9   5   23.57    3.70
   0   9  -5   27.02    3.51
   0   9  -4    1.41    1.55
   0  -9   4   -0.53    1.23
   0   9  -4    1.35    1.23
   0   9  -3   15.57    2.80
   0   9  -3   14.61    2.20
   0  -9   3   14.87    2.85
   0  -9   2   20.32    3.30
   0   9  -2   23.12    3.38
   0  -9   1    0.84    1.17
   0   9  -1    2.72    1.59
   0   9   0   11.42    2.51
   0  -9   0   10.80    2.32
   0  -9  -1   -1.40    1.31
   0   9   1    1.75    1.31
   0  -9  -2    0.60    1.07
   0   9   2    0.98    1.27
   0  -9  -3    0.82    1.26
   0   9   3    0.67    1.63
   0  -9  -3    0.55    0.75
   0   9   4    2.84    1.74
   0  -9  -4    1.10    1.28
   0  -9  -4    1.21    1.18
   0  -9  -5    5.56    2.31
   0   9   5    5.07    2.29
   0  -9  -5    6.58    1.93
   0  -9  -6    8.34    2.69
   0   9   6    8.73    2.83
   0   9   7   13.05    3.36
   0  -9  -7   13.85    3.57
   0   9   8   -0.37    1.42
   0  -9  -8    0.49    1.00
   0  10 -12    3.62    2.91
   0 -10  11   -3.49    2.10
   0 -10  10   -2.15    1.77
   0 -10   9   -0.63    1.45
   0 -10   8    9.68    2.53
   0 -10   7    1.01    1.27
   0  10  -7    4.39    2.21
   0 -10   6    7.00    2.09
   0 -10   5    1.34    1.10
   0 -10   4    0.25    1.51
   0  10  -4    0.57    1.39
   0 -10   3   -0.87    1.52
   0  10  -3    4.22    1.81
   0 -10   2   -1.63    1.84
   0  10  -2   -0.51    1.08
   0  10  -1    1.64    1.86
   0 -10   1   -1.56    1.80
   0  10   0    3.15    1.83
   0 -10   0    4.22    1.64
   0  10   1    6.22    2.15
   0 -10  -1    8.27    2.46
   0  10   2    3.81    2.34
   0 -10  -2    0.67    0.95
   0 -10  -3    4.23    1.81
   0  10   3    5.49    2.43
   0 -10  -4    5.28    2.28
   0 -10  -4    3.92    1.68
   0  10   4    4.77    2.35
   0  10   5    1.48    1.70
   0 -10  -5    0.17    1.30
   0 -10  -6    1.99    1.93
   0  10   6    0.82    1.63
   0  10   7    1.51    1.89
   0 -10  -7   -0.22    0.99
   0 -11  11    0.30    1.31
   0 -11  10   -3.14    2.15
   0 -11   9   12.98    3.10
   0 -11   8    0.93    1.61
   0 -11   7    5.64    2.11
   0 -11   6    0.16    1.73
   0 -11   5    0.36    1.31
   0  11  -4    0.15    1.25
   0 -11   4   -0.08    1.50
   0 -11   3    3.28    1.36
   0  11  -3    4.56    2.09
   0  11  -2    5.52    2.17
   0 -11   2    2.41    1.12
   0 -11   1    2.11    1.67
   0  11  -1    2.09    1.52
   0 -11   0    6.75    2.36
   0  11   0    5.67    2.41
   0 -11  -1    1.64    1.52
   0  11   1    0.59    1.33
   0 -11  -2    1.66    1.49
   0  11   2   -0.51    1.92
   0  11   3    1.52    1.64
   0 -11  -3    2.84    1.84
   0  11   4    4.19    2.56
   0 -11  -4    2.68    1.69
   0  11   5    1.87    2.03
   0 -11  -5    3.25    2.40
   0 -12  10    6.17    2.52
   0 -12   9   -2.06    1.90
   0 -12   8    4.56    2.07
   0 -12   7   -2.36    1.81
   0 -12   6   -1.62    2.11
   0 -12   5   -2.16    2.14
   0 -12   4   -1.04    1.35
   0 -12   3    2.09    1.61
   0  12  -3    1.29    1.39
   0 -12   2    4.71    2.21
   0  12  -2    3.55    2.11
   0 -12   1    9.68    2.84
   0  12  -1    9.23    2.92
   0 -12   0   14.77    3.59
   0  12   0    8.65    2.85
   0  12   1    5.33    2.53
   0 -12  -1    6.95    2.44
   0 -12  -2    5.78    2.29
   0  12   2    6.10    2.54
   0 -12  -3   -0.71    1.39
   0  12   3    0.51    1.34
   0  12   4    0.86    2.02
   0 -13   4    1.75    1.57
   0 -13   3    2.40    2.08
   0  13  -3    1.90    1.85
   0  13  -2    2.39    2.13
   0 -13   2    5.23    2.35
   0  13  -1    2.72    2.10
   0  13   0    2.40    2.18
   0  13   1    0.67    1.50
  -1  14  -1    1.88    1.97
  -1  14  -2    1.87    1.89
  -1  14  -3    2.39    2.13
  -1  13   2   -0.66    1.46
   1 -13  -2   -0.08    1.14
   1 -13  -1    3.42    2.01
  -1  13   1    3.98    2.24
   1 -13   0    1.73    1.68
  -1  13   0    0.59    1.68
   1 -13   1    4.02    2.24
  -1  13  -1    0.62    1.77
  -1  13  -2    2.63    1.85
   1 -13   2    0.74    1.41
  -1  13  -3    0.38    1.45
   1 -13   3   -1.36    1.81
   1 -13   4    0.91    1.49
   1 -13   5   -1.29    1.66
   1 -13   6   -1.52    2.05
   1 -13   7   -0.98    1.72
  -1  12   4    0.50    1.68
   1 -12  -3    0.82    1.65
  -1  12   3   -0.46    1.68
   1 -12  -2   10.24    3.03
  -1  12   2    7.54    2.65
   1 -12  -1   13.16    3.24
  -1  12   1   10.09    2.98
   1 -12   0   27.49    4.49
  -1  12   0   29.16    4.72
   1 -12   1    9.29    2.55
  -1  12  -1    7.69    2.70
  -1  12  -2    1.83    1.71
   1 -12   2   -2.49    2.18
   1 -12   3   -1.78    2.00
  -1  12  -3   -0.41    1.60
   1 -12   4    2.33    1.57
   1 -12   5   -0.44    1.43
   1 -12   6    6.11    2.36
   1 -12   7    1.32    1.18
   1 -12   8    4.55    2.03
   1 -12   9   -1.34    1.80
   1 -12  10   -1.68    1.97
   1 -12  11   -2.90    2.31
  -1  11   6    3.36    2.52
   1 -11  -6    3.05    2.38
  -1  11   5    0.13    1.83
   1 -11  -5    4.02    2.42
   1 -11  -4    2.76    1.54
  -1  11   4    4.29    2.27
   1 -11  -3    5.76    2.14
  -1  11   3    4.56    2.35
   1 -11  -2    3.59    1.99
  -1  11   2    1.02    1.38
   1 -11  -1   -0.63    1.18
  -1  11   1   -1.53    1.80
  -1  11   0    5.25    2.25
   1 -11   0    2.03    1.13
   1 -11   1   -0.98    1.63
  -1  11  -1    0.39    1.38
  -1  11  -2    2.36    1.67
   1 -11   2    1.83    1.13
  -1  11  -3    5.92    2.38
   1 -11   3    3.78    1.76
   1 -11   4   -0.46    1.47
   1 -11   5    0.80    1.22
   1 -11   6    1.51    1.78
   1 -11   7    1.16    1.43
   1 -11   8   14.70    3.27
   1 -11   9    4.58    2.02
   1 -11  10    9.49    2.79
   1 -11  11   -1.66    1.69
   1 -10  -8   -0.57    1.29
   1 -10  -7    2.06    1.98
  -1  10   7    3.99    2.04
   1 -10  -6    4.69    2.15
  -1  10   6    7.05    2.82
   1 -10  -5   12.38    3.29
  -1  10   5   11.97    3.23
  -1  10   4   13.92    3.30
   1 -10  -4   15.10    2.91
   1 -10  -4   12.00    3.09
   1 -10  -3   14.97    3.03
  -1  10   3   14.26    3.40
   1 -10  -2    3.86    1.38
  -1  10   2    6.06    2.24
  -1  10   2    6.74    2.10
   1 -10  -1   24.66    3.70
  -1  10   1   22.59    3.72
  -1  10   0    1.09    1.23
   1 -10   0   -0.90    1.40
   1 -10   1   18.66    3.33
  -1  10  -1   17.02    3.09
   1 -10   2   -0.70    1.32
  -1  10  -2    1.66    1.52
  -1  10  -3    4.13    1.88
   1 -10   3    4.54    1.83
  -1  10  -4    0.72    1.25
   1 -10   4   -0.19    1.09
   1 -10   5    9.10    2.35
   1 -10   6   23.73    3.96
   1 -10   7   15.85    3.26
   1 -10   8   59.66    6.26
   1 -10   9   16.44    3.25
   1 -10  10   12.40    2.93
   1 -10  11   -2.09    1.60
  -1  10 -12    1.93    1.95
  -1   9   9    2.24    2.24
   1  -9  -9    2.62    2.12
   1  -9  -8   -0.44    1.31
  -1   9   8    0.81    1.52
  -1   9   7    2.28    1.77
   1  -9  -7    0.25    1.24
  -1   9   6   -0.49    1.70
   1  -9  -6    2.43    1.75
   1  -9  -5    7.95    2.08
   1  -9  -5    5.96    2.27
  -1   9   5    8.01    2.56
  -1   9   4    2.01    1.63
   1  -9  -4    4.24    1.56
   1  -9  -4    1.91    1.38
  -1   9   3    0.04    1.40
   1  -9  -3    1.62    1.37
   1  -9  -3   -1.52    1.53
  -1   9   2    9.79    2.63
   1  -9  -2    6.21    1.67
   1  -9  -1   -0.01    1.27
  -1   9   1    0.78    1.14
  -1   9   1   -0.31    1.17
  -1   9   0   13.38    2.72
   1  -9   0   16.48    3.02
  -1   9   0   16.43    2.35
  -1   9  -1    0.33    1.31
  -1   9  -1   -0.70    1.13
   1  -9   1    0.98    1.18
  -1   9  -2   10.19    2.44
   1  -9   2    9.95    2.55
  -1   9  -3    5.50    1.87
   1  -9   3    5.98    2.05
  -1   9  -3    6.73    1.77
  -1   9  -4   37.05    3.63
   1  -9   4   37.41    4.58
   1  -9   5   32.45    4.23
   1  -9   6    4.43    1.87
   1  -9   7   19.17    3.47
   1  -9   8   13.72    3.12
   1  -9   9    4.43    1.86
   1  -9  10    0.20    0.95
  -1   9 -11    2.41    2.19
   1  -9  11    0.87    1.23
  -1   9 -12    2.08    2.37
  -1   9 -13    1.35    2.06
  -1   8  10   -0.01    1.58
   1  -8 -10   -0.73    1.36
  -1   8   9   -1.83    2.17
   1  -8  -9    0.46    1.05
   1  -8  -8    2.59    1.56
  -1   8   8    0.27    1.69
  -1   8   7   -1.38    1.95
   1  -8  -7   -0.46    1.06
  -1   8   6    0.26    1.19
   1  -8  -6    1.77    1.37
   1  -8  -5    6.11    2.10
  -1   8   5    5.12    1.98
   1  -8  -5    5.78    1.72
  -1   8   4    2.22    1.23
   1  -8  -4    2.45    1.20
   1  -8  -4    2.09    1.55
   1  -8  -3    7.99    2.22
   1  -8  -3    6.33    1.71
  -1   8   3    9.44    2.53
   1  -8  -2   11.47    2.68
   1  -8  -2    8.13    1.86
  -1   8   2   11.31    2.49
  -1   8   1    4.89    1.60
  -1   8   1    6.56    2.17
   1  -8  -1    6.03    1.89
   1  -8   0    4.49    1.80
  -1   8   0    0.47    0.64
  -1   8   0    2.33    1.35
  -1   8   0    5.24    1.54
  -1   8  -1   19.96    2.12
  -1   8  -1   21.82    1.97
  -1   8  -1   21.55    3.08
   1  -8   1   24.47    3.36
  -1   8  -2    1.61    1.27
  -1   8  -2    0.62    1.33
  -1   8  -2   -1.55    1.01
   1  -8   2    1.20    1.46
  -1   8  -2    0.68    0.55
  -1   8  -3    2.93    1.65
  -1   8  -3    1.90    1.60
   1  -8   3    3.32    1.99
   1  -8   4   33.36    4.10
  -1   8  -4   34.97    3.31
   1  -8   5   18.17    3.27
   1  -8   6    3.55    1.82
   1  -8   6    0.24    0.91
   1  -8   7    2.26    1.69
   1  -8   7    0.43    0.89
   1  -8   8   36.53    3.82
   1  -8   8   37.88    4.49
   1  -8   9    0.39    1.16
   1  -8   9    1.09    1.10
  -1   8 -10    2.80    1.84
   1  -8  10    0.93    1.20
   1  -8  10    0.85    1.27
  -1   8 -11    2.61    2.02
   1  -8  11   -0.64    1.02
   1  -8  11    1.16    1.12
   1  -8  12    2.01    2.01
  -1   8 -12    2.35    2.06
  -1   8 -13   -0.01    1.62
   1  -8  13    0.45    1.72
   1  -8  14    9.71    3.21
   1  -7 -11    4.59    2.37
   1  -7 -10   -0.47    1.01
   1  -7  -9    1.11    1.25
   1  -7  -8   -0.94    1.30
   1  -7  -7   36.64    4.92
   1  -7  -6   38.38    3.57
  -1   7   6   36.83    4.63
   1  -7  -6   38.82    4.71
   1  -7  -5    0.64    1.01
  -1   7   5   -0.36    1.37
   1  -7  -5    0.41    0.68
  -1   7   4   30.53    3.85
   1  -7  -4   30.65    3.29
   1  -7  -4   31.23    4.02
  -1   7   3   29.42    3.56
   1  -7  -3   30.60    3.26
   1  -7  -3   27.99    3.75
   1  -7  -2   15.01    2.43
   1  -7  -2   17.91    2.92
  -1   7   2   17.09    2.89
  -1   7   2   13.97    1.32
  -1   7   1    8.41    0.91
   1  -7  -1   11.03    2.20
  -1   7   1   11.90    2.43
   1  -7   0   12.43    2.36
  -1   7   0    8.35    1.86
  -1   7   0   13.25    1.44
  -1   7   0   10.48    1.82
  -1   7  -1  220.35    8.69
  -1   7  -1  223.28    6.47
   1  -7   1  220.12    9.16
  -1   7  -1  223.76    5.79
  -1   7  -2  245.80    9.27
  -1   7  -2  260.85    6.34
  -1   7  -2  260.96    5.30
  -1   7  -2  254.69    7.00
   1  -7   2  252.98    9.82
  -1   7  -3  155.79    3.38
  -1   7  -3  161.15    6.30
  -1   7  -3  163.81    7.46
   1  -7   3  166.38    8.10
   1  -7   4   -0.16    0.77
  -1   7  -4    2.74    1.54
   1  -7   4    3.69    2.05
   1  -7   5    3.62    1.99
   1  -7   5    0.22    0.68
   1  -7   6   18.67    2.39
   1  -7   6   22.09    3.38
   1  -7   7    7.66    2.31
   1  -7   7    5.94    1.74
   1  -7   8   58.73    5.00
   1  -7   8   60.19    5.13
   1  -7   9    1.83    1.38
   1  -7   9    0.64    1.06
   1  -7  10   23.98    3.81
  -1   7 -10   24.83    4.23
   1  -7  10   23.27    3.24
   1  -7  11    0.14    1.47
  -1   7 -11    0.55    1.72
   1  -7  12    2.17    1.73
  -1   7 -12    1.42    1.38
   1  -7  13    1.04    1.87
  -1   7 -13   -1.81    1.86
  -1   7 -14    3.96    2.08
   1  -7  14    8.10    2.99
   1  -6 -12   10.18    3.09
   1  -6 -11   23.51    4.39
   1  -6 -10    2.76    1.94
  -1   6  10    2.19    1.65
  -1   6   9    6.61    2.13
   1  -6  -9    4.52    2.08
   1  -6  -8   28.53    4.21
  -1   6   8   30.03    3.68
  -1   6   7    5.76    1.63
   1  -6  -7    7.82    2.29
  -1   6   6    0.75    0.74
   1  -6  -6    1.37    1.29
   1  -6  -6    0.75    0.56
  -1   6   5   -1.13    0.96
   1  -6  -5    1.42    1.21
   1  -6  -5    0.75    0.84
   1  -6  -4   28.62    2.91
   1  -6  -4   32.07    3.68
  -1   6   4   31.83    3.58
  -1   6   4   33.03    2.56
   1  -6  -3   47.15    4.31
   1  -6  -3   47.18    3.78
  -1   6   3   48.72    2.58
  -1   6   3   46.28    4.22
  -1   6   2   40.10    2.04
  -1   6   2   40.73    3.78
   1  -6  -2   41.23    3.50
   1  -6  -2   41.43    3.95
   1  -6  -1    2.24    1.25
  -1   6   1    1.59    0.56
   1  -6  -1    0.34    0.70
  -1   6   1    1.41    1.12
  -1   6   0    3.69    1.34
   1  -6   0    6.52    1.79
  -1   6   0    4.29    1.23
  -1   6   0    5.66    0.91
  -1   6  -1  109.09    5.59
  -1   6  -1  101.01    3.73
   1  -6   1  108.45    5.99
  -1   6  -1  109.10    4.17
  -1   6  -2   17.82    1.35
  -1   6  -2   17.14    1.01
  -1   6  -2   18.27    2.46
   1  -6   2   16.79    2.55
  -1   6  -2   17.84    1.96
   1  -6   3   12.59    1.30
  -1   6  -3   13.22    2.17
   1  -6   3   10.74    1.52
  -1   6  -3   13.38    1.02
  -1   6  -3   14.26    2.08
  -1   6  -4   39.35    1.80
   1  -6   4   40.52    2.79
  -1   6  -4   38.29    3.51
   1  -6   4   39.17    3.52
   1  -6   5   11.90    1.69
   1  -6   5    8.52    1.38
   1  -6   6   23.16    2.69
   1  -6   6   16.38    2.08
   1  -6   7   30.63    3.33
   1  -6   7   25.46    3.09
   1  -6   8   21.81    3.12
   1  -6   8   25.94    3.21
   1  -6   9   26.00    3.23
   1  -6   9   19.20    3.08
  -1   6  -9   23.19    3.80
   1  -6  10    6.16    2.03
   1  -6  10    8.28    1.97
  -1   6 -10    7.66    2.50
   1  -6  11    0.86    1.15
  -1   6 -11    2.03    1.77
   1  -6  12   -1.45    1.91
  -1   6 -12   -1.06    1.47
   1  -6  13    0.88    1.39
  -1   6 -13    1.60    1.41
  -1   6 -14    2.90    1.70
   1  -6  14    3.28    2.50
  -1   5  13    0.00    1.74
   1  -5 -13   -0.29    1.68
  -1   5  12    0.39    1.85
   1  -5 -12   -0.27    1.14
  -1   5  11    2.42    2.11
   1  -5 -11    1.36    1.17
  -1   5  10    2.93    1.89
   1  -5 -10   -0.27    1.39
  -1   5   9    0.87    1.32
   1  -5  -9    0.93    1.05
  -1   5   8   -0.11    1.15
   1  -5  -8   -1.27    1.45
   1  -5  -7   29.33    3.83
  -1   5   7   30.33    3.40
   1  -5  -6    0.40    0.56
   1  -5  -6    0.94    1.24
  -1   5   6   -0.25    0.91
  -1   5   5    0.08    0.75
   1  -5  -5    1.21    0.75
   1  -5  -5    0.12    0.76
   1  -5  -4   -0.58    0.83
   1  -5  -4    0.24    0.75
  -1   5   4   -0.61    0.74
   1  -5  -3  339.66   10.25
  -1   5   3  338.15    6.91
  -1   5   3  337.04   10.30
   1  -5  -3  337.53    8.89
   1  -5  -2  106.17    2.88
  -1   5   2   97.22    5.24
   1  -5  -2  100.33    5.44
   1  -5  -2  100.81    4.90
  -1   5   2   96.78    2.92
   1  -5  -1   29.90    2.79
   1  -5  -1   28.17    2.80
  -1   5   1   28.30    2.86
  -1   5   1   25.60    1.33
  -1   5   0   52.60    3.64
  -1   5   0   55.94    2.98
  -1   5   0   53.43    1.99
   1  -5   0   49.88    3.43
   1  -5   1  306.43    9.03
  -1   5  -1  307.07    8.48
  -1   5  -1  320.14    5.96
  -1   5  -1  318.59    6.41
  -1   5  -2  100.28    2.84
   1  -5   2   92.99    4.97
  -1   5  -2   95.97    4.81
  -1   5  -2   93.90    3.93
  -1   5  -2   96.15    2.74
   1  -5   2   95.77    2.83
   1  -5   3   13.05    1.40
  -1   5  -3   12.18    1.91
  -1   5  -3   12.72    1.03
   1  -5   3   10.46    1.62
  -1   5  -4   23.96    1.55
   1  -5   4   22.83    2.53
  -1   5  -4   22.25    2.76
   1  -5   4   24.47    2.20
   1  -5   5   74.63    4.24
   1  -5   5   71.41    4.53
   1  -5   6    8.78    1.53
   1  -5   6   12.69    2.15
   1  -5   7    5.58    1.71
   1  -5   7    1.54    1.33
   1  -5   8   11.77    2.45
  -1   5  -8   12.70    2.92
   1  -5   8    9.72    1.62
   1  -5   9   40.08    4.46
  -1   5  -9   44.20    4.90
   1  -5   9   46.74    3.90
   1  -5  10   25.13    3.82
  -1   5 -10   27.19    4.01
   1  -5  10   26.58    2.99
   1  -5  11    4.25    1.98
  -1   5 -11    1.80    1.32
  -1   5 -12    0.54    1.25
   1  -5  12    1.07    1.62
   1  -5  13    0.54    1.62
  -1   5 -13   -1.57    1.99
   1  -5  14    0.60    2.26
  -1   5 -14   -1.00    1.82
  -1   5 -14    4.20    3.01
  -1   4  14    1.19    1.77
  -1   4  13    1.36    1.89
   1  -4 -13    0.63    1.09
  -1   4  12    2.11    1.95
   1  -4 -12   -0.36    1.39
  -1   4  11    8.19    2.69
   1  -4 -11    5.92    2.18
  -1   4  10    7.38    2.35
   1  -4 -10    8.39    2.35
   1  -4  -9    5.78    1.89
  -1   4   9    5.20    1.77
   1  -4  -8   18.10    3.01
  -1   4   8   16.77    2.87
   1  -4  -7    3.22    0.72
   1  -4  -7    1.20    1.03
  -1   4   7    1.35    1.15
   1  -4  -6    4.89    0.89
   1  -4  -6    4.65    1.40
  -1   4   6    4.71    1.38
  -1   4   5   29.49    2.87
   1  -4  -5   31.98    2.27
   1  -4  -5   28.77    3.10
  -1   4   4  385.37    8.71
   1  -4  -4  396.17    8.24
   1  -4  -4  387.15   10.55
   1  -4  -3    0.73    0.68
   1  -4  -3    0.50    0.67
  -1   4   3    0.10    0.50
   1  -4  -2    1.52    0.82
   1  -4  -2    2.25    0.51
  -1   4   2    2.02    0.57
   1  -4  -2    4.00    1.13
  -1   4   2    1.42    0.71
  -1   4   1   78.91    4.08
   1  -4  -1   76.73    4.01
   1  -4  -1   78.48    3.88
  -1   4   1   80.04    1.92
   1  -4   0  333.34    8.22
  -1   4   0  329.16    6.55
  -1   4   0  323.59    4.08
  -1   4   0  335.76    7.97
  -1   4  -1   20.89    2.03
  -1   4  -1   19.74    1.43
   1  -4   1   20.80    0.90
  -1   4  -1   21.60    1.49
   1  -4   1   21.84    2.15
   1  -4   1   23.25    1.41
  -1   4  -2    3.12    0.64
  -1   4  -2    2.90    0.89
  -1   4  -2    3.20    0.98
   1  -4   2    1.59    0.69
   1  -4   2    3.01    0.58
  -1   4  -2    2.52    0.52
   1  -4   3   20.99    1.40
   1  -4   3   18.95    2.06
  -1   4  -3   19.84    1.31
   1  -4   3   20.02    1.73
  -1   4  -3   20.47    2.23
  -1   4  -4  109.12    3.61
   1  -4   4  109.85    4.66
   1  -4   4  108.39    4.99
   1  -4   5   54.95    3.75
   1  -4   5   56.54    3.65
   1  -4   6   17.84    2.11
   1  -4   6   19.64    2.51
  -1   4  -7    5.75    1.97
   1  -4   7    1.28    0.69
   1  -4   7    4.34    1.60
   1  -4   8    6.83    2.12
  -1   4  -8    6.74    2.14
   1  -4   8    4.80    0.89
   1  -4   9   -0.18    1.15
  -1   4  -9   -0.34    1.32
   1  -4   9    1.36    0.66
   1  -4  10    0.92    1.62
  -1   4 -10   -0.24    1.43
   1  -4  11   66.95    6.53
  -1   4 -11   63.85    6.27
  -1   4 -12    4.31    1.56
  -1   4 -12    9.44    3.30
   1  -4  12    4.81    2.34
  -1   4 -13    7.51    2.27
  -1   4 -13   12.15    3.64
   1  -4  13    9.05    3.04
   1  -4  14    0.69    1.98
  -1   4 -14    3.93    2.63
  -1   3  14    1.61    1.88
   1  -3 -14    1.05    1.63
   1  -3 -13    7.72    2.77
  -1   3  13    6.88    2.72
   1  -3 -12    1.95    1.77
  -1   3  12    0.26    1.92
  -1   3  11    1.73    1.40
   1  -3 -11    3.02    1.54
   1  -3 -10    4.70    1.89
  -1   3  10    2.32    1.67
   1  -3  -9    5.50    1.85
  -1   3   9    1.36    1.24
  -1   3   8    0.25    1.29
   1  -3  -8    1.00    1.08
  -1   3   7   30.23    3.38
   1  -3  -7   29.87    3.49
   1  -3  -6   19.89    2.61
  -1   3   6   17.04    2.36
   1  -3  -6   20.03    1.34
   1  -3  -5  130.24    6.22
   1  -3  -5  133.88    3.73
  -1   3   5  131.44    5.78
   1  -3  -4  370.44    6.69
  -1   3   4  377.05    8.61
   1  -3  -4  381.07    9.63
   1  -3  -3  166.84    5.84
  -1   3   3  166.77    4.91
   1  -3  -3  160.49    4.48
   1  -3  -2  353.22    7.78
   1  -3  -2  358.58    6.92
  -1   3   2  357.56    5.75
   1  -3  -2  368.41    5.72
  -1   3   1  331.17    7.20
   1  -3  -1  339.83    3.84
   1  -3  -1  332.23    7.06
   1  -3  -1  332.80    6.85
  -1   3   0   55.91    2.87
  -1   3   0   56.62    2.43
   1  -3   0   55.05    2.88
  -1   3  -1   56.87    2.19
  -1   3  -1   56.52    1.67
  -1   3  -1   54.75    2.82
  -1   3  -1   59.38    2.06
   1  -3   1   59.24    2.12
   1  -3   1   55.91    3.06
   1  -3   1   54.95    1.70
  -1   3  -1   55.20    2.14
   1  -3   1   54.93    2.19
   1  -3   2   14.17    1.24
   1  -3   2   16.90    1.96
  -1   3  -2   14.01    1.29
  -1   3  -2   14.02    1.06
   1  -3   2   15.21    1.11
   1  -3   3  199.15    5.87
   1  -3   3  201.74    5.44
  -1   3  -3  198.06    4.45
  -1   3  -4   83.94    3.37
   1  -3   4   84.22    4.11
   1  -3   4   85.75    3.98
   1  -3   5   26.89    2.72
  -1   3  -5   26.17    2.78
   1  -3   5   30.68    2.50
   1  -3   6   60.72    3.49
  -1   3  -6   57.03    4.36
   1  -3   6   58.47    4.29
   1  -3   7    5.38    1.17
  -1   3  -7    4.95    1.64
   1  -3   7    4.80    1.87
   1  -3   8    8.66    1.33
   1  -3   8   11.12    2.49
  -1   3  -8    9.84    2.17
   1  -3   9    2.04    1.85
  -1   3  -9    0.76    1.48
   1  -3   9   -0.01    1.16
  -1   3 -10   -1.26    1.59
   1  -3  10    1.76    1.81
  -1   3 -11   13.72    2.77
   1  -3  11   18.44    3.84
  -1   3 -11   17.17    3.61
   1  -3  12    1.28    1.41
  -1   3 -12    2.31    2.05
   1  -3  13    7.73    2.85
  -1   3 -13    6.31    2.72
  -1   3 -14   -0.34    1.35
   1  -3  14   -0.06    1.96
  -1   2  14    5.11    2.69
   1  -2 -14    6.09    2.61
  -1   2  13    5.39    2.81
   1  -2 -13    7.49    2.71
   1  -2 -12    1.63    1.90
  -1   2  12   -0.46    1.46
   1  -2 -11   10.86    2.76
  -1   2  11   11.42    2.89
   1  -2 -10   21.70    3.56
  -1   2  10   18.85    3.48
   1  -2  -9   59.91    5.33
  -1   2   9   52.12    5.04
   1  -2  -8   40.34    4.20
  -1   2   8   38.67    4.18
   1  -2  -7    6.08    1.80
  -1   2   7    4.57    1.63
   1  -2  -6   54.43    4.02
  -1   2   6   53.60    4.03
   1  -2  -5   19.21    0.92
  -1   2   5   19.90    2.31
   1  -2  -5   19.03    2.24
  -1   2   4    8.91    1.42
   1  -2  -4   10.61    1.56
   1  -2  -4    9.24    0.73
   1  -2  -3  122.14    2.97
   1  -2  -3  120.11    4.37
  -1   2   3  121.66    4.19
  -1   2   2    2.68    0.62
  -1   2   2    4.61    0.84
   1  -2  -2    3.82    0.75
   1  -2  -2    2.85    0.68
   1  -2  -2    4.97    0.79
  -1   2   1  124.54    3.34
   1  -2  -1  121.18    2.47
   1  -2  -1  117.42    3.28
   1  -2  -1  120.52    3.37
  -1   2   1  123.23    3.58
  -1   2   0   -0.41    0.55
   1  -2   0    0.65    0.50
  -1   2   0    0.36    0.29
   1  -2   0    0.72    0.53
  -1   2   0    0.25    0.33
  -1   2  -1  475.68    6.89
   1  -2   1  474.15    5.32
   1  -2   1  485.16    5.98
  -1   2  -1  480.37    5.44
  -1   2  -1  481.21    5.49
   1  -2   1  486.15    5.61
   1  -2   2   37.93    2.03
  -1   2  -2   37.07    1.77
   1  -2   2   36.20    1.83
  -1   2  -3  996.33   10.80
   1  -2   3 1002.81   12.30
  -1   2  -4   25.46    2.03
  -1   2  -4   23.65    2.26
   1  -2   4   25.45    2.34
  -1   2  -5 1355.38   18.27
   1  -2   5 1312.90   18.30
  -1   2  -6    1.37    0.96
   1  -2   6    1.89    1.18
  -1   2  -7   10.50    1.98
   1  -2   7   15.14    2.54
   1  -2   7   14.86    1.74
   1  -2   8   31.29    2.17
  -1   2  -8   29.77    3.39
   1  -2   8   30.76    4.02
  -1   2  -8   35.80    4.31
  -1   2  -9   22.70    3.68
   1  -2   9   22.50    3.67
  -1   2  -9   16.35    2.62
  -1   2 -10   14.06    3.02
   1  -2  10   12.63    3.00
   1  -2  11    1.62    1.73
  -1   2 -11    0.32    1.30
  -1   2 -12    0.87    1.37
   1  -2  12    0.34    1.78
  -1   2 -13    1.27    1.43
   1  -2  13    0.72    1.75
  -1   2 -14    2.04    1.37
   1  -2  14    3.03    2.23
   1  -1 -15    4.30    2.20
  -1   1  15    2.21    2.42
   1  -1 -14   25.29    4.62
  -1   1  14   28.06    5.26
   1  -1 -13   21.59    4.06
  -1   1  13   23.89    4.61
   1  -1 -12   -2.30    1.90
  -1   1  12   -0.66    1.68
   1  -1 -11   26.04    3.86
  -1   1  11   27.19    4.24
   1  -1 -10  673.54   18.68
  -1   1  10  689.28   19.33
   1  -1  -9  268.89   10.95
  -1   1   9  263.30   11.15
   1  -1  -8  960.60   19.33
  -1   1   8  960.81   20.04
   1  -1  -7    2.18    0.98
  -1   1   7    3.15    1.50
  -1   1   6   14.39    2.23
   1  -1  -6   16.74    2.22
   1  -1  -5  105.98    4.84
  -1   1   5  104.79    5.07
   1  -1  -4  382.80    8.19
  -1   1   4  383.57    8.55
   1  -1  -3   73.97    3.00
   1  -1  -3   68.42    3.12
  -1   1   3   66.20    3.09
  -1   1   2  813.63    8.17
   1  -1  -2  826.09    8.19
   1  -1  -2  836.00    8.94
   1  -1  -2  818.69    8.35
  -1   1   2  836.20    8.19
  -1   1   2  823.61    8.88
  -1   1   1  105.18    2.02
   1  -1  -1  103.08    1.98
   1  -1  -1   99.01    2.05
  -1   1   1  105.02    1.94
  -1   1  -1   17.94    1.06
   1  -1   1   17.13    1.10
  -1   1  -1   16.80    1.12
   1  -1   1   17.70    1.12
  -1   1  -2    2.25    0.61
  -1   1  -2    2.56    0.69
  -1   1  -3  273.68    6.39
   1  -1   3  276.32    6.64
  -1   1  -3  274.95    6.06
   1  -1   4  594.80   11.10
  -1   1  -4  618.01   11.02
   1  -1   5  138.54    6.06
  -1   1  -5  136.83    5.78
  -1   1  -5  139.32    6.03
  -1   1  -6    3.16    0.79
   1  -1   6    6.78    1.94
  -1   1  -6    5.68    1.75
   1  -1   7    5.53    1.86
  -1   1  -7    6.89    1.86
  -1   1  -8   55.30    4.93
   1  -1   8   53.88    4.98
   1  -1   8   53.73    2.44
  -1   1  -9   32.32    4.10
   1  -1   9   32.12    4.14
  -1   1 -10   -0.13    0.92
   1  -1  10   -0.10    1.25
  -1   1 -11    5.75    1.85
   1  -1  11    5.48    2.39
   1  -1  12    3.79    2.39
  -1   1 -12    1.95    1.77
   1  -1  13    2.07    2.15
  -1   1 -13   -1.34    1.80
  -1   1 -14   -0.34    1.84
   1  -1  14    2.22    1.82
   1   0 -15    1.83    1.57
  -1   0  15   -0.60    2.01
  -1   0  14    6.67    3.13
   1   0 -14   -2.86    2.60
  -1   0  13    7.23    2.79
   1   0 -13    4.23    1.61
   1   0 -12   -1.51    1.83
  -1   0  12    0.65    1.64
  -1   0  11    5.49    2.25
   1   0 -11    6.72    2.18
  -1   0  10    0.61    1.15
   1   0 -10   -1.06    1.30
   1   0  -9    3.09    1.63
  -1   0   9    1.52    1.49
  -1   0   8   41.31    4.21
   1   0  -8   44.23    4.14
  -1   0   7    2.84    1.23
   1   0  -7    6.62    1.82
  -1   0   6    5.04    1.45
   1   0  -6    4.20    0.85
   1   0  -6    6.61    1.76
   1   0  -5   64.12    4.09
  -1   0   5   68.28    4.09
   1   0  -5   66.52    3.85
   1   0  -4  207.07    6.37
   1   0  -4  208.11    5.96
  -1   0   4  207.62    6.29
   1   0  -3    8.02    1.39
   1   0  -3    7.07    0.52
  -1   0   3    7.32    0.55
  -1   0   3    5.58    0.91
   1   0  -3    6.35    0.94
  -1   0   2   84.76    2.90
   1   0  -2   87.17    2.96
  -1   0   2   85.90    2.84
   1   0  -2   87.42    2.85
   1   0  -2   84.17    1.95
   1   0  -2   87.76    2.62
  -1   0   2   87.79    2.60
  -1   0   2   84.67    1.90
  -1   0  -1   19.32    1.22
   1   0   1   18.80    1.23
   1   0   1   19.62    1.19
  -1   0  -1   18.30    1.13
   1   0   1   19.80    1.27
  -1   0  -2   12.68    1.31
   1   0   2   14.65    1.53
  -1   0  -2   10.56    1.12
   1   0   3    0.48    0.87
  -1   0  -3    1.47    0.75
  -1   0  -4  141.49    5.51
   1   0   4  146.96    5.60
   1   0   5   30.65    1.63
  -1   0  -5   28.68    2.70
   1   0   5   29.94    2.94
   1   0   6   25.69    3.09
   1   0   6   22.49    1.45
  -1   0  -6   24.05    2.71
   1   0   7    0.56    1.43
  -1   0  -7    0.44    0.84
   1   0   7    0.24    0.22
  -1   0  -8    8.39    1.75
   1   0   8   11.72    2.63
   1   0   9   38.27    4.57
  -1   0  -9   37.09    4.31
  -1   0 -10   -1.18    1.87
   1   0  10    1.33    1.58
   1   0  11    0.55    1.59
  -1   0 -11   -0.33    1.96
   1   0  12    6.80    2.72
  -1   0 -12    4.29    2.03
  -1   0 -13    6.14    2.85
   1   0  13    1.83    2.20
   1   0  14    8.78    3.09
  -1   0 -14   10.41    3.47
  -1  -1  15    4.83    2.71
   1   1 -15    3.75    1.85
  -1  -1  14    2.49    2.21
   1   1 -14   -1.15    1.72
  -1  -1  13    0.23    1.56
   1   1 -13   -0.01    1.39
  -1  -1  12    0.33    1.60
   1   1 -12    1.81    1.70
   1   1 -11    1.77    1.70
  -1  -1  11   -1.11    1.52
   1   1 -10   38.30    4.55
  -1  -1  10   34.45    4.38
   1   1  -9   21.80    3.08
  -1  -1   9   22.70    3.44
   1   1  -9   26.70    3.76
   1   1  -8   12.43    2.21
  -1  -1   8   13.76    2.46
  -1  -1   8   13.73    0.89
  -1  -1   7   29.89    3.37
   1   1  -7   28.26    3.00
  -1  -1   7   30.84    1.53
  -1  -1   6  109.74    5.71
   1   1  -6  109.81    5.98
   1   1  -6  110.64    5.43
  -1  -1   6  110.23    3.02
   1   1  -5  269.32    7.74
  -1  -1   5  273.19    8.06
   1   1  -5  281.32    5.02
  -1  -1   5  274.78    4.90
   1   1  -5  273.37    8.47
   1   1  -4   37.23    2.62
  -1  -1   4   38.51    1.83
   1   1  -4   40.57    1.90
  -1  -1   4   37.41    2.69
   1   1  -4   39.45    2.99
  -1  -1   3   21.30    1.41
   1   1  -3   24.92    1.57
  -1  -1   3   21.49    1.87
   1   1  -3   19.87    1.76
   1   1  -2   37.51    1.97
   1   1  -2   37.79    2.06
   1   1  -2   36.59    1.84
  -1  -1   2   36.44    1.80
  -1  -1   1   -0.42    0.42
   1   1  -1    0.09    0.29
  -1  -1   1    0.22    0.19
  -1  -1   1    0.21    0.31
  -1  -1   1   -0.07    0.19
   1   1  -1   -0.52    0.43
   1   1  -1    0.38    0.23
   1   1  -1    0.10    0.17
   1   1   0   66.59    1.97
   1   1   0   66.48    2.47
  -1  -1   0   64.63    1.96
  -1  -1   0   63.70    2.43
  -1  -1   0   65.87    2.47
   1   1   0   64.14    2.47
  -1  -1  -1   23.31    1.49
   1   1   1   22.67    1.44
   1   1   1   22.98    1.52
  -1  -1  -1   21.03    1.57
  -1  -1  -1   21.73    1.53
   1   1   2   78.55    2.77
  -1  -1  -2   77.86    3.42
  -1  -1  -2   79.10    2.75
   1   1   2   76.35    3.16
  -1  -1  -3   70.02    3.63
   1   1   3   70.42    3.47
   1   1   4  314.27    8.42
  -1  -1  -4  320.25    8.58
   1   1   5   37.19    3.27
  -1  -1  -5   35.35    3.31
  -1  -1  -6   73.16    4.86
   1   1   6   65.88    4.82
  -1  -1  -7   32.41    3.60
   1   1   7   31.97    3.64
   1   1   8    0.95    1.76
  -1  -1  -8    0.32    1.37
   1   1   9   42.38    4.81
  -1  -1  -9   41.35    4.63
  -1  -1 -10    3.51    1.66
   1   1  10    2.84    2.04
  -1  -1 -11    8.18    2.52
   1   1  11    6.20    2.38
  -1  -1 -12    3.13    1.82
   1   1  12    1.94    1.89
  -1  -1 -13    1.66    1.74
   1   1  13    3.31    2.35
  -1  -1 -14    7.08    3.06
   1   1  14    2.57    2.38
   1   2 -15    8.56    2.76
  -1  -2  15    8.28    3.38
   1   2 -14   26.73    4.69
  -1  -2  14   23.45    4.54
   1   2 -13    3.57    2.43
  -1  -2  13    2.26    1.90
   1   2 -12    4.96    2.62
  -1  -2  12    0.41    1.25
   1   2 -11    2.18    1.03
  -1  -2  11    5.42    2.03
   1   2 -11    6.17    2.61
  -1  -2  10   80.03    6.52
   1   2 -10   77.32    6.26
  -1  -2   9    0.61    0.45
  -1  -2   9   -0.01    1.30
   1   2  -9   -0.21    1.60
  -1  -2   8   -0.78    1.74
   1   2  -8   -0.22    1.35
  -1  -2   8    1.72    0.62
   1   2  -7    4.26    2.06
   1   2  -7    4.33    1.48
  -1  -2   7    4.03    1.42
  -1  -2   7    3.27    0.56
  -1  -2   6  125.95    6.06
  -1  -2   6  124.69    4.29
   1   2  -6  126.19    6.61
   1   2  -6  127.91    6.06
  -1  -2   5    1.64    0.93
   1   2  -5    2.34    1.50
   1   2  -5    2.12    1.24
  -1  -2   5    1.01    0.39
  -1  -2   4   -0.18    0.63
   1   2  -4   -0.69    1.06
  -1  -2   4   -0.02    0.48
   1   2  -3   40.32    2.76
  -1  -2   3   39.09    2.41
  -1  -2   3   40.05    2.40
   1   2  -2 3718.28   22.42
  -1  -2   2 3733.48   23.01
  -1  -2   2 3765.60   17.31
   1   2  -2 3696.93   17.26
   1   2  -1  601.98    6.91
  -1  -2   1  618.63    6.99
  -1  -2   1  598.23    9.09
   1   2  -1  605.69    8.15
   1   2  -1  613.77    4.89
  -1  -2   1  596.99    4.86
  -1  -2   0 9998.11   36.92
   1   2   0 9999.00   27.86
  -1  -2  -1  352.70    7.01
  -1  -2  -1  354.73    7.73
   1   2   1  347.53    5.94
  -1  -2  -2   36.33    2.69
  -1  -2  -2   36.66    2.31
   1   2   2   38.76    2.36
   1   2   3   20.58    1.96
  -1  -2  -3   22.79    1.83
  -1  -2  -3   21.62    2.37
  -1  -2  -4 1298.62   19.26
  -1  -2  -4 1278.44   13.36
   1   2   4 1269.51   17.15
   1   2   5   48.90    3.82
  -1  -2  -5   47.66    3.94
  -1  -2  -6  226.05    9.20
   1   2   6  220.50    8.57
   1   2   7    1.54    1.45
  -1  -2  -7    1.04    1.39
   1   2   8  852.98   19.74
  -1  -2  -8  830.36   20.28
  -1  -2  -9    6.09    2.18
   1   2   9    5.39    2.09
   1   2  10   44.08    5.39
  -1  -2 -10   42.29    5.16
  -1  -2 -11    2.77    1.96
   1   2  11    2.59    1.81
   1   2  12    4.70    2.48
  -1  -2 -12    3.13    1.92
  -1  -2 -13   -0.54    1.51
   1   2  13    1.79    1.99
   1   2  14    2.75    2.49
   1   3 -15   27.38    5.04
  -1  -3  15   28.61    5.33
   1   3 -14    2.52    2.12
  -1  -3  14    1.23    1.68
  -1  -3  13   13.78    3.27
   1   3 -13   11.83    2.87
   1   3 -13   21.32    4.46
  -1  -3  12    3.62    2.08
   1   3 -12    0.43    1.51
   1   3 -11   12.18    2.71
  -1  -3  11   13.96    3.19
   1   3 -10    3.36    1.28
  -1  -3  10    6.24    2.43
  -1  -3   9   14.52    2.85
   1   3  -9   11.07    2.52
  -1  -3   9   12.51    1.66
  -1  -3   8    1.47    1.58
   1   3  -8    1.54    1.69
  -1  -3   8   -0.61    0.87
   1   3  -8    2.80    2.15
  -1  -3   7   79.42    5.32
   1   3  -7   78.20    5.33
  -1  -3   7   80.63    4.08
   1   3  -7   83.08    5.84
  -1  -3   6  129.88    5.18
  -1  -3   6  136.68    6.25
   1   3  -6  132.14    6.94
  -1  -3   5  142.92    5.79
   1   3  -5  136.87    6.36
  -1  -3   5  135.33    5.29
   1   3  -4    3.67    0.92
  -1  -3   4    7.48    0.72
  -1  -3   4    7.03    1.21
  -1  -3   4    6.64    1.17
   1   3  -3   63.34    3.54
  -1  -3   3   58.81    3.43
   1   3  -2  104.94    3.57
   1   3  -2  101.52    3.93
  -1  -3   2  101.65    4.49
  -1  -3   1   55.19    3.25
   1   3  -1   56.06    2.68
   1   3  -1   55.58    1.76
   1   3  -1   53.58    2.73
  -1  -3   0   44.48    2.95
   1   3   0   42.04    2.54
  -1  -3   0   39.39    2.92
   1   3   1   -0.30    0.33
  -1  -3  -1   -0.09    0.67
  -1  -3  -1    0.07    0.48
   1   3   2   31.02    2.18
  -1  -3  -2   32.74    2.92
  -1  -3  -2   32.30    2.52
   1   3   3   65.67    3.52
  -1  -3  -3   65.67    3.55
  -1  -3  -3   64.56    4.35
   1   3   4   44.24    3.32
  -1  -3  -4   45.63    3.90
  -1  -3  -4   45.94    2.98
  -1  -3  -5    7.13    1.23
  -1  -3  -5    6.44    1.72
   1   3   5    8.46    1.82
  -1  -3  -6    0.27    0.81
   1   3   6    4.10    1.83
  -1  -3  -7   -0.24    1.06
   1   3   7    1.65    1.44
   1   3   8  109.50    7.17
  -1  -3  -8  110.65    7.80
  -1  -3  -9    7.76    2.20
   1   3   9    5.92    2.12
   1   3  10    9.65    2.71
  -1  -3 -10   11.47    2.80
   1   3  11   -0.55    1.38
  -1  -3 -11    0.68    1.28
  -1  -3 -12    6.50    2.73
   1   3  12    6.69    2.62
  -1  -3 -13    1.90    1.58
   1   3  13    2.20    1.89
   1   4 -15    4.54    2.84
  -1  -4  15    0.21    2.14
   1   4 -14    5.88    2.99
   1   4 -14    0.39    1.26
  -1  -4  14    2.34    2.10
  -1  -4  13    1.05    1.44
   1   4 -13   -1.21    1.71
  -1  -4  12    1.80    1.51
   1   4 -12   -1.99    2.08
  -1  -4  11    1.89    1.63
   1   4 -11    0.04    1.73
  -1  -4  10    0.62    1.49
   1   4 -10    1.49    1.33
  -1  -4  10    0.56    0.69
   1   4  -9    9.75    2.59
  -1  -4   9    8.92    1.46
  -1  -4   9   11.58    2.57
   1   4  -8    9.06    2.47
  -1  -4   8    7.38    2.01
  -1  -4   8    5.48    1.18
   1   4  -8    8.67    2.92
  -1  -4   7    1.50    1.12
  -1  -4   7    1.49    0.68
   1   4  -6  366.66   11.71
  -1  -4   6  372.04    9.96
  -1  -4   6  371.54   10.47
  -1  -4   5   79.71    4.56
   1   4  -5   77.56    4.97
  -1  -4   5   81.60    2.39
  -1  -4   5   80.40    4.39
   1   4  -4  113.13    5.45
  -1  -4   4  104.49    5.20
   1   4  -3    4.85    1.09
  -1  -4   3    4.62    1.14
   1   4  -3    5.61    1.42
  -1  -4   2  231.69    7.64
   1   4  -2  230.15    6.23
   1   4  -2  229.44    6.42
   1   4  -2  223.36    2.87
   1   4  -1   77.99    3.76
   1   4  -1   78.31    2.44
   1   4  -1   78.31    3.62
  -1  -4   1   77.92    4.44
   1   4   0    6.55    1.29
   1   4   0    5.56    0.90
  -1  -4   0    5.14    0.97
  -1  -4   0    6.80    1.53
   1   4   1   16.67    1.46
  -1  -4  -1   16.01    2.26
  -1  -4  -1   17.35    2.10
   1   4   1   17.03    2.03
  -1  -4  -2  125.60    5.56
  -1  -4  -2  125.63    6.33
   1   4   2  126.08    4.45
   1   4   3    1.90    0.82
  -1  -4  -3    1.00    0.54
  -1  -4  -3    2.33    1.13
  -1  -4  -4   19.16    2.18
  -1  -4  -4   18.26    2.77
   1   4   4   18.87    2.38
  -1  -4  -5   63.04    5.19
   1   4   5   58.56    4.29
  -1  -4  -5   60.06    3.77
   1   4   6    4.58    1.72
  -1  -4  -6    4.04    1.13
  -1  -4  -6    2.58    1.19
  -1  -4  -7   -0.88    1.49
   1   4   7    2.13    1.48
   1   4   8   44.63    4.75
  -1  -4  -8   42.23    5.07
  -1  -4  -9    4.52    1.82
   1   4   9    1.90    1.50
  -1  -4 -10    2.88    1.73
   1   4  10    5.19    2.30
   1   4  11    4.80    2.22
  -1  -4 -11    5.43    2.21
  -1  -4 -12    4.17    1.98
   1   4  12    3.16    2.20
   1   4  13   -0.19    1.84
   1   5 -15   -1.70    2.18
  -1  -5  15   -1.90    2.66
   1   5 -14    3.43    1.96
  -1  -5  14    2.99    1.82
  -1  -5  13    2.26    1.50
   1   5 -13    2.81    1.35
  -1  -5  12   -1.15    1.62
   1   5 -12   -0.59    1.55
  -1  -5  11   -0.98    1.51
   1   5 -11    0.90    1.41
  -1  -5  10    1.80    1.22
  -1  -5  10    0.93    0.76
   1   5 -10    1.79    1.82
   1   5  -9   15.09    3.12
  -1  -5   9   14.01    2.17
   1   5  -9   15.17    3.01
  -1  -5   9   15.04    2.68
  -1  -5   8   29.21    3.53
   1   5  -8   31.29    4.32
  -1  -5   8   27.62    2.94
  -1  -5   7    5.96    1.33
   1   5  -7    8.50    2.58
  -1  -5   7    6.58    1.49
   1   5  -6   80.94    5.70
  -1  -5   6   78.03    2.25
  -1  -5   6   77.67    4.78
  -1  -5   6   77.25    5.04
  -1  -5   5   38.73    3.61
   1   5  -5   38.95    3.63
  -1  -5   4    6.03    1.44
   1   5  -4   11.44    2.41
   1   5  -3   47.17    3.29
  -1  -5   3   46.77    3.88
   1   5  -3   47.48    3.45
  -1  -5   2   92.40    5.41
   1   5  -2   88.65    4.29
   1   5  -2   92.43    4.54
   1   5  -2   94.74    2.45
   1   5  -2   89.25    1.86
   1   5  -1   30.35    2.48
   1   5  -1   28.72    2.64
  -1  -5   1   26.74    2.86
  -1  -5   0    5.00    1.53
   1   5   0    4.34    1.19
   1   5   0    3.81    0.65
   1   5   0    3.49    0.82
  -1  -5   0    2.79    0.92
  -1  -5  -1   30.44    3.40
   1   5   1   28.37    2.87
   1   5   1   30.81    2.00
  -1  -5  -1   27.45    2.98
  -1  -5  -2   48.44    3.87
   1   5   2   47.51    2.87
  -1  -5  -2   48.60    4.31
  -1  -5  -3    4.10    1.53
  -1  -5  -3    4.97    1.31
   1   5   3    4.66    1.21
   1   5   4    6.82    1.65
  -1  -5  -4    4.92    1.30
  -1  -5  -4    4.22    1.59
  -1  -5  -5   32.46    3.13
  -1  -5  -5   31.71    4.01
   1   5   5   32.36    3.33
  -1  -5  -6   11.81    1.93
  -1  -5  -6   11.62    2.64
   1   5   6   11.31    2.22
   1   5   7    1.21    1.33
  -1  -5  -7    0.08    0.87
   1   5   8   11.23    2.61
  -1  -5  -8   12.07    2.96
  -1  -5  -9    2.38    1.51
   1   5   9    4.21    2.05
   1   5  10    1.78    1.80
  -1  -5 -10   -0.24    1.09
  -1  -5 -11    0.15    1.04
   1   5  11    0.77    1.56
  -1  -6  15   -3.48    2.64
   1   6 -14   -0.89    1.88
  -1  -6  14   -1.00    2.33
   1   6 -13   -0.04    1.63
  -1  -6  13   -0.05    1.67
  -1  -6  12   -0.15    1.88
   1   6 -12    3.23    2.17
  -1  -6  11   27.64    4.06
   1   6 -11   28.44    4.48
  -1  -6  10    1.33    0.77
  -1  -6  10    0.57    1.32
   1   6 -10    2.59    1.77
  -1  -6   9   -1.23    1.32
  -1  -6   9   -0.44    1.51
   1   6  -9   -0.94    2.08
  -1  -6   8   -1.00    1.28
  -1  -6   8   -1.15    1.60
   1   6  -8    1.69    2.19
   1   6  -7   64.33    5.71
  -1  -6   7   57.83    4.86
  -1  -6   6    6.29    1.70
   1   6  -6    8.46    2.38
   1   6  -5   -0.22    1.66
  -1  -6   5    1.49    0.81
  -1  -6   4   -1.35    1.35
   1   6  -4    6.96    2.35
   1   6  -3   75.19    4.54
  -1  -6   3   71.71    5.21
   1   6  -3   75.97    4.52
   1   6  -2   -1.58    1.19
   1   6  -2    0.08    0.17
  -1  -6   2   -0.61    1.22
   1   6  -2    0.75    0.90
   1   6  -2    0.16    0.41
   1   6  -1   11.84    1.97
   1   6  -1   10.19    0.99
  -1  -6   1    8.73    1.69
   1   6  -1   14.16    2.03
   1   6   0    5.92    0.85
   1   6   0    6.00    1.63
  -1  -6   0    4.65    1.42
   1   6   0    5.29    1.26
   1   6   1   61.34    3.76
  -1  -6  -1   62.32    5.22
   1   6   1   60.88    4.55
   1   6   1   64.02    2.84
  -1  -6  -1   65.58    4.91
  -1  -6  -2    3.71    1.54
  -1  -6  -2    3.81    1.30
   1   6   2    4.16    1.05
   1   6   2    2.54    1.20
   1   6   3    5.88    1.49
  -1  -6  -3    5.20    1.88
   1   6   3    3.77    1.48
  -1  -6  -3    3.94    1.43
   1   6   4   19.51    2.32
  -1  -6  -4   18.21    2.64
  -1  -6  -4   17.27    3.20
   1   6   5    5.24    1.49
  -1  -6  -5    5.37    1.59
  -1  -6  -5    5.22    1.90
   1   6   6    1.04    1.24
  -1  -6  -6    0.86    0.93
  -1  -6  -6    0.42    0.96
   1   6   7    2.19    1.40
  -1  -6  -7    1.34    1.35
  -1  -6  -8    4.03    1.89
  -1  -6  -9    4.62    2.16
  -1  -6 -10    0.60    1.09
  -1  -7  14   -1.66    2.05
   1   7 -14   -0.75    1.62
   1   7 -13    0.68    1.48
  -1  -7  13   -5.22    2.94
   1   7 -12   -0.50    1.53
  -1  -7  12   -2.35    2.19
   1   7 -11   30.80    4.83
  -1  -7  11   32.01    3.93
  -1  -7  11   26.35    3.96
  -1  -7  10   -0.55    1.28
   1   7  -9   12.91    3.31
  -1  -7   9    8.77    2.06
  -1  -7   8    1.92    0.88
   1   7  -8    5.01    2.44
  -1  -7   7    4.11    1.26
   1   7  -7    7.16    2.41
   1   7  -6   -0.70    1.45
  -1  -7   6   -0.48    1.19
  -1  -7   5    5.30    1.61
   1   7  -5    1.90    1.50
   1   7  -4   -0.83    0.99
  -1  -7   4   -1.03    1.35
   1   7  -3   14.35    2.44
   1   7  -3   10.90    2.05
  -1  -7   3    9.85    2.12
   1   7  -2   14.98    2.37
  -1  -7   2   12.58    2.30
   1   7  -2   13.84    1.30
   1   7  -2   14.02    2.01
  -1  -7   1   27.38    3.27
   1   7  -1   26.89    3.23
   1   7  -1   22.56    2.21
   1   7   0    1.42    1.13
   1   7   0    1.87    1.13
  -1  -7   0    0.22    1.18
   1   7   1   30.91    2.73
   1   7   1   31.59    3.67
  -1  -7  -1   32.31    3.85
  -1  -7  -1   31.42    4.12
   1   7   2   40.06    3.23
  -1  -7  -2   38.94    4.21
  -1  -7  -2   41.23    4.75
   1   7   2   39.80    4.26
  -1  -7  -3    2.97    1.37
   1   7   3    2.63    1.31
  -1  -7  -3    2.28    1.39
   1   7   4   -0.67    1.41
  -1  -7  -4   -0.17    0.78
  -1  -7  -4    0.13    1.04
  -1  -7  -5    0.07    0.70
   1   7   5   -0.75    1.63
  -1  -7  -5   -0.31    1.13
  -1  -7  -6   12.64    3.13
  -1  -7  -7   -0.76    1.35
  -1  -7  -8    9.14    3.00
  -1  -7  -9   -1.10    1.47
  -1  -7 -10   18.06    4.11
   1   8 -13    0.47    1.67
   1   8 -12    8.36    3.29
  -1  -8  11   21.05    3.39
   1   8 -11   20.57    4.21
  -1  -8  10    8.03    2.18
   1   8  -9    1.83    1.84
  -1  -8   9   -1.29    1.71
   1   8  -8    4.98    2.67
  -1  -8   8   -1.64    1.62
  -1  -8   7   11.38    2.52
   1   8  -7   14.39    3.06
   1   8  -6    6.09    2.16
  -1  -8   6    1.29    0.97
  -1  -8   5   16.81    3.00
   1   8  -5   17.89    2.83
   1   8  -4   19.55    2.91
  -1  -8   4   19.12    3.13
   1   8  -4   19.16    2.75
   1   8  -3  108.75    6.55
  -1  -8   3  101.90    7.34
   1   8  -3  111.02    6.01
   1   8  -2    1.05    1.22
   1   8  -2    0.66    1.25
  -1  -8   2   -1.05    1.77
  -1  -8   1   11.05    2.53
   1   8  -1    9.67    1.64
   1   8  -1    9.90    2.13
  -1  -8   0    1.24    1.00
   1   8   0    0.86    0.89
   1   8   1    4.20    1.26
   1   8   1    5.25    1.95
  -1  -8  -1    3.14    1.50
  -1  -8  -2    4.18    1.67
   1   8   2    4.47    1.82
  -1  -8  -2    4.36    2.01
  -1  -8  -3    1.13    1.44
  -1  -8  -3    1.60    1.19
   1   8   3    1.60    1.60
   1   8   4    3.98    1.85
  -1  -8  -4    1.29    1.01
  -1  -8  -4    2.39    1.79
   1   8   5    2.15    1.25
  -1  -8  -5    5.20    1.65
  -1  -8  -5    5.68    2.47
   1   8   6   -0.87    1.98
  -1  -8  -6    0.67    1.34
   1   8   7   -0.46    1.34
  -1  -8  -7    1.07    1.47
  -1  -8  -8    1.63    1.71
   1   8   8   -0.37    1.54
   1   8   9   -2.95    2.58
   1   9 -13    2.51    2.65
   1   9 -12    2.00    2.22
  -1  -9  11    5.55    2.07
  -1  -9  10    3.40    1.79
   1   9  -9    3.60    2.35
  -1  -9   9   -0.27    1.30
  -1  -9   8   -2.22    1.82
   1   9  -8    5.06    2.56
  -1  -9   7   20.78    3.51
   1   9  -7   28.41    4.14
   1   9  -6    3.24    1.94
  -1  -9   6   -0.70    1.75
   1   9  -5   12.71    2.43
  -1  -9   5    7.04    2.06
  -1  -9   4   -0.10    1.34
   1   9  -4    0.70    1.15
   1   9  -4   -2.99    1.87
  -1  -9   3    3.07    1.39
   1   9  -3    3.65    1.80
   1   9  -2    6.00    1.88
  -1  -9   2    5.73    2.22
  -1  -9   1    0.46    1.21
   1   9  -1    0.74    1.04
   1   9   0    6.70    1.96
  -1  -9   0    5.85    1.96
  -1  -9  -1    0.00    1.05
   1   9   1    0.89    1.48
  -1  -9  -2   -0.10    1.02
   1   9   2    1.56    1.56
  -1  -9  -3    1.77    1.29
  -1  -9  -3    1.93    1.69
   1   9   3    2.24    1.65
  -1  -9  -4    0.11    0.92
  -1  -9  -4   -0.23    1.29
   1   9   4    1.13    1.62
  -1  -9  -5    0.72    1.26
   1   9   5    0.63    1.40
   1   9   6    1.97    1.73
  -1  -9  -6    3.98    2.14
   1   9   7    2.07    1.78
  -1  -9  -7    1.19    1.56
   1  10 -12    2.81    2.37
  -1 -10  11    3.02    1.85
  -1 -10  10    3.29    1.85
  -1 -10   9    2.44    2.08
   1  10  -9    3.83    2.50
  -1 -10   8    3.08    1.71
   1  10  -8    4.76    2.46
  -1 -10   7   -0.79    1.63
   1  10  -7    2.57    1.97
  -1 -10   6    7.22    2.50
  -1 -10   5   -0.85    1.65
  -1 -10   4    1.22    1.58
   1  10  -4    0.26    1.02
   1  10  -3    0.81    1.53
  -1 -10   3    1.63    1.68
  -1 -10   2    0.41    1.17
   1  10  -2    0.52    1.30
  -1 -10   1    0.81    1.21
   1  10  -1    0.35    1.12
   1  10   0    4.68    1.85
  -1 -10   0    5.40    2.09
   1  10   1    1.69    1.22
  -1 -10  -1    2.75    1.54
   1  10   2    1.01    1.82
  -1 -10  -2    0.17    1.06
   1  10   3    3.23    2.11
  -1 -10  -3    1.17    1.07
  -1 -10  -4    5.07    2.13
   1  10   4    3.42    2.08
  -1 -10  -4    5.52    2.58
   1  10   5    0.14    1.87
  -1 -10  -5    0.71    1.70
   1  10   6    2.52    2.04
  -1 -11  11    3.74    2.03
  -1 -11  10    4.03    2.21
  -1 -11   9   11.72    3.21
  -1 -11   8   12.48    3.21
  -1 -11   7    7.59    2.71
  -1 -11   6   10.44    3.08
  -1 -11   5    3.33    1.97
  -1 -11   4    2.81    2.07
   1  11  -4    0.76    1.72
   1  11  -3    0.84    1.31
  -1 -11   3    2.02    1.77
  -1 -11   2    1.49    1.72
   1  11  -2    0.01    1.53
  -1 -11   1    2.68    1.87
   1  11  -1    1.06    1.70
   1  11   0    1.07    1.56
  -1 -11   0    0.20    1.06
   1  11   1    4.21    1.96
  -1 -11  -1    6.47    2.38
  -1 -11  -2    1.49    1.50
   1  11   2    0.14    1.38
   1  11   3   10.54    3.25
  -1 -11  -3    7.89    2.48
   1  11   4    1.98    2.36
   1  11   5    4.36    2.58
  -1 -12   9    1.08    1.52
  -1 -12   8    4.53    2.38
  -1 -12   7    2.72    2.03
  -1 -12   6    5.42    2.41
  -1 -12   5    2.92    1.94
  -1 -12   4    0.86    1.58
  -1 -12   3    0.51    1.47
  -1 -12   2   -0.19    1.29
   1  12  -1    1.30    1.73
  -1 -12   1    0.58    1.43
   1  12   0   -0.08    1.43
  -1 -12   0    0.71    1.67
   1  12   1    1.20    1.64
  -1 -12  -1    1.11    1.34
  -1 -12  -2    0.62    1.24
   1  12   2    0.59    1.30
   1  12   3   -1.32    1.75
  -2  14   0    0.17    1.56
  -2  14  -1    0.86    1.77
  -2  14  -2    1.79    2.07
  -2  14  -3    2.17    1.97
   2 -13  -3    1.56    1.68
  -2  13   3   -1.25    1.63
  -2  13   2    5.91    2.83
   2 -13  -2    5.06    2.25
  -2  13   1    2.24    2.29
   2 -13  -1   -2.01    2.08
   2 -13   0    0.06    1.10
  -2  13   0    0.76    1.59
  -2  13  -1   -0.52    1.67
   2 -13   1   -1.39    1.71
  -2  13  -2   -0.27    1.54
   2 -13   2   -0.72    1.55
   2 -13   3    0.83    1.35
  -2  13  -3    0.04    1.34
   2 -13   4    3.09    1.88
   2 -13   5    1.08    1.65
   2 -13   6   -0.39    1.50
   2 -13   7    3.12    2.22
   2 -13   8    1.28    1.21
  -2  12   5    2.17    2.33
  -2  12   4   -0.17    1.61
   2 -12  -4    1.40    1.42
  -2  12   3    1.29    1.88
   2 -12  -3    2.56    1.90
  -2  12   2    2.49    2.18
   2 -12  -2    2.38    1.29
   2 -12  -1   20.38    3.83
  -2  12   1   19.86    3.96
   2 -12   0    5.86    2.23
  -2  12   0    8.41    2.71
   2 -12   1   14.55    3.32
  -2  12  -1   13.98    3.43
   2 -12   2    7.29    2.60
  -2  12  -2    8.07    2.76
   2 -12   3    1.27    1.51
  -2  12  -3   -0.21    1.50
   2 -12   4    2.14    1.69
   2 -12   5    1.80    1.64
   2 -12   6    0.23    1.33
   2 -12   7    0.61    1.28
   2 -12   8    4.63    2.28
   2 -12   9    0.88    1.54
   2 -12  10   -1.81    1.91
   2 -12  11   -1.00    1.58
   2 -11  -7    0.33    1.55
  -2  11   6   10.61    3.30
  -2  11   6    9.58    3.20
   2 -11  -6    7.77    2.78
  -2  11   5    2.73    2.26
  -2  11   5    4.58    2.38
   2 -11  -5    1.18    1.67
  -2  11   4    4.16    2.10
   2 -11  -4    2.67    1.83
  -2  11   4    1.14    1.73
   2 -11  -3   -1.53    1.66
  -2  11   3   -0.52    1.26
  -2  11   3    1.70    1.48
   2 -11  -2   46.87    5.37
  -2  11   2   52.23    6.07
   2 -11  -1    0.20    1.22
  -2  11   1    1.17    1.72
   2 -11   0   27.57    4.18
  -2  11   0   30.53    4.53
   2 -11   1    1.63    1.51
  -2  11  -1    2.66    1.86
   2 -11   2    2.17    1.72
  -2  11  -2    0.59    1.36
  -2  11  -3    2.66    1.87
   2 -11   3    2.82    1.80
   2 -11   4    1.24    1.45
   2 -11   5    0.65    1.52
   2 -11   6    4.28    2.02
   2 -11   7    1.90    1.69
   2 -11   8    2.30    1.87
   2 -11   9    1.71    1.51
   2 -11  10    0.07    1.20
   2 -11  11    0.12    1.31
   2 -10  -9    0.53    1.51
   2 -10  -8    2.08    1.72
  -2  10   8    2.60    2.45
   2 -10  -7    4.84    2.15
  -2  10   7    2.52    1.63
   2 -10  -6    0.66    0.91
  -2  10   6    2.11    2.11
   2 -10  -5    9.13    2.19
  -2  10   5    6.12    2.42
   2 -10  -5    7.07    2.46
  -2  10   4    1.61    1.72
  -2  10   4    2.44    2.08
   2 -10  -4   -1.64    1.49
   2 -10  -4    1.60    1.58
   2 -10  -3    4.41    1.52
  -2  10   3    7.37    2.36
  -2  10   3    7.14    2.66
   2 -10  -2   21.87    3.45
  -2  10   2   24.62    3.35
  -2  10   2   21.35    3.69
  -2  10   1   27.97    4.00
   2 -10  -1   27.01    3.99
  -2  10   1   26.16    3.21
  -2  10   0   45.95    5.17
   2 -10   0   42.54    4.88
  -2  10   0   43.50    3.83
  -2  10  -1   16.51    3.18
   2 -10   1   20.49    3.55
  -2  10  -2    0.05    1.31
   2 -10   2    1.67    1.67
  -2  10  -3   14.60    3.00
   2 -10   3   15.28    3.19
   2 -10   4    3.62    2.27
   2 -10   5   10.69    2.85
   2 -10   6   40.10    5.06
   2 -10   7   32.77    4.63
   2 -10   8   17.34    3.44
   2 -10   9   10.80    2.81
   2 -10  10    4.23    1.93
  -2  10 -11    2.44    2.48
   2 -10  11    3.27    1.52
  -2  10 -12    2.92    2.51
   2  -9 -10    0.61    1.47
   2  -9  -9    1.66    1.77
  -2   9   9   -0.74    1.77
  -2   9   8   -2.68    2.03
   2  -9  -8    0.90    1.42
   2  -9  -7    4.82    2.17
  -2   9   7    4.83    2.11
  -2   9   6    0.63    1.34
   2  -9  -6    1.27    1.47
   2  -9  -5    1.43    1.51
   2  -9  -5    0.63    0.81
  -2   9   5    1.67    1.29
  -2   9   4    0.03    1.22
   2  -9  -4    2.33    1.44
   2  -9  -4    0.81    0.79
   2  -9  -3   20.44    3.21
  -2   9   3   22.95    3.84
   2  -9  -3   21.66    3.57
  -2   9   3   21.96    3.20
  -2   9   2    1.98    1.38
   2  -9  -2    2.37    1.44
  -2   9   2    4.98    2.15
   2  -9  -1    9.64    2.35
  -2   9   1    9.69    2.23
  -2   9   1   10.58    1.99
  -2   9   0   -0.26    1.43
   2  -9   0    1.75    1.57
  -2   9   0   -1.00    0.87
  -2   9  -1    6.24    2.12
   2  -9   1    8.06    2.41
  -2   9  -1    4.55    1.17
  -2   9  -2    0.46    1.48
   2  -9   2    2.81    1.98
  -2   9  -3    3.46    1.77
   2  -9   3    2.79    1.84
   2  -9   4   13.76    3.13
   2  -9   5   43.43    4.93
   2  -9   6   65.03    6.00
   2  -9   7   14.47    3.21
   2  -9   8   65.58    6.18
   2  -9   9    3.71    2.12
   2  -9   9    1.13    1.31
   2  -9  10    4.97    2.04
   2  -9  10    2.79    1.59
  -2   9 -11    3.49    2.60
   2  -9  11    0.33    1.54
   2  -9  11    1.19    1.34
   2  -9  12    2.30    1.75
  -2   9 -12    4.02    2.45
  -2   9 -13    2.92    2.37
   2  -9  13    1.39    1.53
   2  -8 -11   -0.81    1.50
  -2   8  10    1.09    1.61
   2  -8 -10    1.22    1.28
   2  -8  -9    1.77    1.16
  -2   8   9    5.12    2.33
  -2   8   8   21.61    4.11
   2  -8  -8   21.07    3.86
  -2   8   7   24.13    4.04
   2  -8  -7   21.01    3.72
   2  -8  -6   21.33    2.84
  -2   8   6   22.21    3.79
   2  -8  -6   21.75    3.67
   2  -8  -5   69.96    5.17
  -2   8   5   69.69    6.35
   2  -8  -5   69.12    6.28
   2  -8  -4    0.41    0.73
  -2   8   4    1.27    1.81
   2  -8  -4    0.46    0.91
  -2   8   3    4.00    1.75
   2  -8  -3    5.48    1.69
   2  -8  -3    4.72    1.87
   2  -8  -2    1.38    1.25
  -2   8   2    2.60    1.54
   2  -8  -2    2.12    1.48
  -2   8   2    0.20    1.22
   2  -8  -1   28.87    3.69
  -2   8   1   23.74    3.31
  -2   8   1   23.83    2.78
   2  -8   0    8.42    2.57
  -2   8   0    4.88    1.36
  -2   8   0    3.99    1.61
  -2   8  -1    2.51    1.28
  -2   8  -1    1.16    0.68
  -2   8  -2    0.98    1.29
  -2   8  -2    1.01    0.68
  -2   8  -3    7.15    1.01
  -2   8  -3    6.14    1.94
   2  -8   3    4.00    1.51
   2  -8   4    9.63    1.51
   2  -8   4   12.66    1.52
  -2   8  -4   11.79    1.25
   2  -8   5    1.69    0.99
   2  -8   5   -1.72    2.13
   2  -8   6  113.01    5.75
   2  -8   6  104.74    6.92
   2  -8   7   75.79    5.20
   2  -8   7   62.33    5.33
   2  -8   8   52.95    5.30
   2  -8   8   50.11    4.60
   2  -8   9   40.65    4.70
   2  -8   9   36.03    4.24
   2  -8  10   -0.02    1.56
  -2   8 -10    2.49    1.76
   2  -8  10    4.11    1.89
  -2   8 -11    6.68    2.63
   2  -8  11    3.69    1.80
  -2   8 -12    1.13    1.82
   2  -8  12    4.66    2.17
  -2   8 -13    1.59    2.02
   2  -8  13    4.50    2.54
   2  -8  14    7.29    2.96
   2  -7 -12    0.94    1.24
   2  -7 -11   -0.22    1.34
   2  -7 -10    0.36    1.10
   2  -7  -9   -0.79    0.99
   2  -7  -8    0.66    1.32
   2  -7  -7   -0.16    0.93
  -2   7   7   -2.82    2.13
   2  -7  -6   29.18    3.02
  -2   7   6   25.98    3.77
   2  -7  -6   26.99    3.86
  -2   7   6   25.26    2.77
   2  -7  -5   27.18    2.96
  -2   7   5   27.98    3.80
   2  -7  -5   27.55    3.73
   2  -7  -4   11.15    2.02
   2  -7  -4   11.80    2.46
  -2   7   4    9.94    2.34
  -2   7   3   20.56    3.16
   2  -7  -3   20.50    2.95
   2  -7  -3   21.64    2.76
   2  -7  -2   69.30    5.16
  -2   7   2   63.61    5.12
   2  -7  -2   70.27    4.95
   2  -7  -1    7.20    1.76
  -2   7   1    4.64    1.67
  -2   7   1    4.98    1.54
  -2   7   0    6.31    1.75
   2  -7   0    3.20    1.51
  -2   7   0    6.45    1.39
   2  -7   1    2.49    1.16
  -2   7  -1    2.16    1.22
  -2   7  -1    2.12    0.77
   2  -7   2    7.78    0.71
   2  -7   2    8.41    1.73
  -2   7  -2    8.71    2.20
  -2   7  -2    9.62    1.30
  -2   7  -3   10.20    1.22
   2  -7   3    8.84    1.58
  -2   7  -3   11.10    2.31
   2  -7   3    8.52    1.12
   2  -7   4   94.40    5.95
   2  -7   4   93.23    4.27
  -2   7  -4   94.60    3.63
   2  -7   5    2.51    1.21
   2  -7   5    3.22    1.16
  -2   7  -5    3.08    0.89
   2  -7   6   28.34    3.23
   2  -7   6   28.27    3.05
  -2   7  -6   29.86    2.34
   2  -7   7    3.60    1.30
   2  -7   7    7.75    1.85
   2  -7   8   45.53    4.33
   2  -7   8   48.14    4.56
   2  -7   9   -0.28    1.05
  -2   7  -9    0.10    1.20
   2  -7   9   -1.90    1.68
   2  -7  10   12.61    2.56
  -2   7 -10    8.17    2.65
   2  -7  10    7.54    2.37
  -2   7 -11    1.10    1.54
   2  -7  11   -1.14    1.76
   2  -7  12    3.71    1.84
  -2   7 -12    4.64    2.19
  -2   7 -13    5.07    2.14
   2  -7  13    6.24    2.53
   2  -7  14    1.72    2.10
  -2   7 -14   -2.60    2.17
   2  -6 -13    7.81    2.99
   2  -6 -12   11.25    3.17
  -2   6  11   -0.25    1.25
   2  -6 -11    0.10    1.20
  -2   6  10    0.74    1.17
   2  -6 -10    0.15    0.93
   2  -6  -9   12.33    2.80
  -2   6   9   15.82    2.99
  -2   6   8   15.18    2.63
   2  -6  -8   15.45    3.05
  -2   6   7   -0.61    1.08
   2  -6  -7    0.12    0.84
   2  -6  -6    0.44    0.86
  -2   6   6    0.29    1.01
   2  -6  -6    1.11    0.98
  -2   6   5    1.42    0.70
   2  -6  -5    1.71    0.83
  -2   6   5    1.68    1.11
   2  -6  -5    2.65    1.22
   2  -6  -4   16.27    2.56
  -2   6   4   14.00    2.44
   2  -6  -4   15.96    2.14
  -2   6   3   -0.53    0.35
  -2   6   3    0.03    1.19
   2  -6  -3    0.63    0.78
   2  -6  -2   51.21    3.81
   2  -6  -2   56.54    1.86
   2  -6  -2   55.08    4.13
  -2   6   2   53.21    4.30
   2  -6  -1   23.17    2.63
  -2   6   1   25.29    2.58
  -2   6   1   25.18    2.92
  -2   6   0  105.07    4.70
   2  -6   0  103.85    5.66
  -2   6   0  101.60    5.56
   2  -6   1    2.74    0.57
  -2   6  -1    2.23    0.65
   2  -6   1    1.94    1.17
  -2   6  -1    1.40    0.97
  -2   6  -2    1.06    0.89
  -2   6  -2    0.44    0.41
   2  -6   2    0.40    0.96
   2  -6   2    0.79    0.42
   2  -6   3  162.42    4.93
   2  -6   3  162.00    7.34
  -2   6  -3  160.34    4.70
   2  -6   4    4.41    1.58
   2  -6   4    5.44    1.28
  -2   6  -4    3.70    0.79
   2  -6   5   53.52    4.36
   2  -6   5   54.51    3.86
  -2   6  -5   50.51    3.01
   2  -6   6   35.99    3.51
   2  -6   6   35.93    3.64
  -2   6  -6   38.25    2.81
   2  -6   7    4.38    1.36
   2  -6   7    7.29    2.01
   2  -6   8    6.87    2.09
  -2   6  -8    8.95    2.59
   2  -6   8    4.03    0.99
  -2   6  -9    2.61    1.65
   2  -6   9   -2.47    1.74
   2  -6   9    1.55    1.61
   2  -6  10    3.42    1.94
  -2   6 -10    3.78    2.08
   2  -6  10    0.20    1.11
   2  -6  11    1.04    1.80
  -2   6 -11    1.28    1.38
   2  -6  12    2.12    1.90
  -2   6 -12    4.02    1.70
  -2   6 -13   -2.77    2.18
   2  -6  13   -0.41    1.71
  -2   6 -14   10.12    3.74
   2  -6  14    3.94    2.31
  -2   6 -14    3.87    1.75
  -2   5  14    3.34    1.97
  -2   5  13   -0.84    1.97
   2  -5 -13    0.38    1.11
  -2   5  12   -0.64    1.45
   2  -5 -12   -0.36    1.41
   2  -5 -11    6.12    2.05
  -2   5  11    5.67    2.15
  -2   5  10   14.46    3.04
   2  -5 -10   14.95    3.10
   2  -5  -9    5.47    1.79
  -2   5   9    6.42    2.09
   2  -5  -8   -0.46    1.23
  -2   5   8    0.38    1.03
   2  -5  -7   13.78    2.54
  -2   5   7   14.91    2.44
  -2   5   6   -0.06    0.98
   2  -5  -6   -0.97    0.87
   2  -5  -6    0.39    0.99
   2  -5  -5    1.58    0.76
   2  -5  -5    1.87    0.98
  -2   5   5    1.08    0.92
   2  -5  -4   41.90    3.09
  -2   5   4   37.64    2.66
   2  -5  -4   38.10    3.47
   2  -5  -3   10.85    1.33
  -2   5   3   11.85    1.06
   2  -5  -3   14.26    2.01
  -2   5   3   12.82    2.08
   2  -5  -2   75.31    4.36
   2  -5  -2   78.41    2.58
   2  -5  -2   74.10    4.19
  -2   5   2   75.31    4.65
  -2   5   1  135.66    5.97
   2  -5  -1  134.58    5.72
  -2   5   1  133.55    5.26
   2  -5  -1  129.68    5.52
   2  -5  -1  133.98    2.40
   2  -5   0   33.47    2.97
  -2   5   0   29.57    2.68
  -2   5   0   29.86    2.40
   2  -5   1 1174.05   17.51
  -2   5  -1 1255.55   14.26
   2  -5   1 1277.71   10.44
  -2   5  -1 1225.09   17.26
  -2   5  -1 1199.84   13.12
   2  -5   1 1222.10    9.05
   2  -5   2  863.36    9.80
  -2   5  -2  888.46   10.86
   2  -5   2  865.50   15.28
  -2   5  -2  881.35   14.75
  -2   5  -3  173.64    4.86
   2  -5   3  170.14    6.96
   2  -5   3  166.58    5.19
   2  -5   4  101.39    5.57
   2  -5   4  101.69    4.65
  -2   5  -4   99.96    3.99
   2  -5   5  162.45    6.51
  -2   5  -5  168.61    5.60
   2  -5   5  165.52    7.14
   2  -5   6   72.94    4.89
   2  -5   6   78.41    4.95
  -2   5  -6   72.77    4.10
   2  -5   7   27.93    3.43
   2  -5   7   30.90    3.15
  -2   5  -7   26.35    3.60
   2  -5   8   36.13    3.42
   2  -5   8   33.21    4.03
  -2   5  -8   37.37    4.32
   2  -5   9   53.58    5.38
  -2   5  -9   53.07    5.28
   2  -5   9   54.25    4.18
  -2   5 -10   71.16    6.52
   2  -5  10   69.90    4.81
   2  -5  10   71.73    6.51
   2  -5  11   14.31    3.27
  -2   5 -11   12.13    2.87
   2  -5  12    3.19    2.13
  -2   5 -12    5.15    2.70
  -2   5 -12    1.69    1.12
  -2   5 -13    4.77    2.83
   2  -5  13    0.46    1.77
  -2   5 -13   -1.06    1.83
   2  -5  14    1.15    1.60
  -2   5 -14    3.20    2.37
  -2   4  14   -1.95    2.27
   2  -4 -14   -0.42    1.30
   2  -4 -13    6.49    2.42
  -2   4  13    7.84    2.93
  -2   4  12   25.38    4.44
   2  -4 -12   28.27    4.53
  -2   4  11    3.57    1.84
   2  -4 -11    3.02    1.49
   2  -4 -10   19.07    3.38
  -2   4  10   22.73    3.73
  -2   4   9    5.59    2.03
   2  -4  -9    3.59    1.40
  -2   4   8   38.92    4.24
   2  -4  -8   38.95    4.23
   2  -4  -7    7.47    1.79
   2  -4  -7    6.42    0.84
  -2   4   7    8.32    2.10
   2  -4  -6    0.02    0.91
   2  -4  -6   -0.70    0.61
  -2   4   6    0.11    1.13
  -2   4   5   44.56    3.38
   2  -4  -5   46.45    2.66
   2  -4  -5   45.98    3.70
  -2   4   4  252.27    7.00
   2  -4  -4  259.03    6.60
   2  -4  -4  259.60    8.03
   2  -4  -3  390.47    8.32
  -2   4   3  402.78    5.84
  -2   4   3  389.27    9.96
   2  -4  -3  385.86    9.12
   2  -4  -2    9.12    1.01
   2  -4  -2   10.56    1.57
   2  -4  -2    8.37    1.29
  -2   4   2    7.17    1.41
  -2   4   1  138.43    5.27
   2  -4  -1  136.86    4.80
  -2   4   1  137.21    4.87
   2  -4  -1  132.22    5.14
   2  -4  -1  140.98    3.05
   2  -4   0  167.53    5.82
  -2   4   0  170.13    5.07
  -2   4   0  174.47    5.76
   2  -4   1  114.78    3.11
  -2   4  -1  116.27    4.85
   2  -4   1  119.88    3.37
  -2   4  -1  117.65    3.86
  -2   4  -2   49.35    2.52
   2  -4   2   49.55    2.47
  -2   4  -3   72.81    3.23
   2  -4   3   72.25    3.53
   2  -4   4   28.98    2.58
  -2   4  -4   27.40    2.19
   2  -4   5   53.10    3.91
  -2   4  -5   57.73    3.43
   2  -4   6   26.12    3.16
  -2   4  -6   28.71    3.25
  -2   4  -6   25.95    2.59
   2  -4   6   34.67    3.41
   2  -4   7    8.88    2.18
   2  -4   7   14.66    2.53
  -2   4  -7    8.62    2.24
   2  -4   8    3.68    1.59
   2  -4   8   -0.57    1.30
  -2   4  -8    1.39    1.21
   2  -4   9   77.78    6.31
   2  -4   9   79.36    4.61
  -2   4  -9   78.38    6.21
   2  -4  10   21.90    3.80
  -2   4 -10   16.92    3.10
   2  -4  11    0.32    1.44
  -2   4 -11    0.15    1.39
  -2   4 -12    2.08    1.99
  -2   4 -12   -1.15    1.73
   2  -4  12   -0.02    1.73
   2  -4  13    6.30    2.91
  -2   4 -13    4.08    2.50
   2  -4  14   -1.95    2.49
  -2   4 -14    1.07    1.79
   2  -3 -14    2.50    2.00
  -2   3  14    0.25    1.73
   2  -3 -13   -0.30    1.35
  -2   3  13   -0.13    1.69
   2  -3 -12    1.19    1.27
  -2   3  12    1.29    1.53
   2  -3 -11    1.63    1.53
  -2   3  11    1.93    1.77
  -2   3  10   38.84    4.76
   2  -3 -10   40.07    4.69
   2  -3  -9    1.38    1.13
  -2   3   9    1.59    1.45
   2  -3  -8    6.08    1.78
  -2   3   8    4.07    1.91
   2  -3  -7    0.96    0.97
  -2   3   7    0.57    1.14
   2  -3  -6  140.87    6.50
   2  -3  -6  149.15    3.28
  -2   3   6  143.26    6.58
   2  -3  -5  181.97    4.14
   2  -3  -5  176.70    6.64
  -2   3   5  178.64    6.62
  -2   3   4   38.19    2.75
   2  -3  -4   41.03    2.17
   2  -3  -4   41.03    2.89
  -2   3   3  701.94   10.19
  -2   3   3  708.03    8.25
   2  -3  -3  694.87   10.72
  -2   3   2    5.30    0.63
   2  -3  -2    3.74    0.80
  -2   3   2    3.09    0.83
   2  -3  -2    3.60    0.56
  -2   3   1   14.96    1.61
   2  -3  -1   15.96    1.35
  -2   3   1   16.35    1.68
  -2   3   0   22.25    1.91
  -2   3   0   24.08    1.79
   2  -3   1  109.91    3.28
  -2   3  -1  115.83    3.63
  -2   3  -1  118.55    4.27
   2  -3   2   53.51    2.71
  -2   3  -2   53.55    2.59
   2  -3   3    0.42    0.68
  -2   3  -3    1.00    0.49
  -2   3  -4   29.41    2.35
   2  -3   4   29.98    2.71
   2  -3   5  179.47    7.00
  -2   3  -5  175.24    6.84
  -2   3  -5  180.91    6.26
  -2   3  -6   73.55    4.81
  -2   3  -6   70.84    4.40
   2  -3   6   76.20    5.12
  -2   3  -7    3.86    1.42
   2  -3   7    5.72    2.11
  -2   3  -8   11.57    2.22
   2  -3   8   19.46    2.49
   2  -3   8   13.63    2.77
   2  -3   9   65.73    3.94
  -2   3  -9   70.88    6.09
  -2   3  -9   67.89    5.71
   2  -3   9   64.35    5.85
  -2   3 -10   20.27    3.86
  -2   3 -10   13.71    2.79
   2  -3  10   15.47    3.28
  -2   3 -11   20.87    3.91
   2  -3  11   18.67    3.83
   2  -3  12    1.95    2.15
  -2   3 -12    1.34    1.57
  -2   3 -13    4.81    2.41
   2  -3  13    2.51    1.98
  -2   3 -14   -0.47    1.28
   2  -3  14    3.92    2.61
  -2   2  15   -0.44    1.78
   2  -2 -15    1.93    1.76
  -2   2  14    8.96    3.03
   2  -2 -14    8.18    2.87
   2  -2 -13    4.05    2.19
  -2   2  13    2.15    1.97
   2  -2 -12    2.40    1.75
  -2   2  12    2.95    2.04
   2  -2 -11    6.36    2.22
  -2   2  11    5.53    2.18
  -2   2  10   75.11    6.55
   2  -2 -10   75.22    6.07
  -2   2   9    2.44    2.03
   2  -2  -9   -1.85    1.78
   2  -2  -8   11.66    1.91
  -2   2   8   15.82    2.90
   2  -2  -7   56.08    4.17
  -2   2   7   56.19    4.63
   2  -2  -6    0.94    0.67
  -2   2   6    3.12    1.41
   2  -2  -5    8.50    0.68
  -2   2   5    8.74    1.59
   2  -2  -5    7.97    1.23
   2  -2  -4  193.04    5.80
   2  -2  -4  191.96    5.65
  -2   2   4  196.70    6.18
  -2   2   3  107.11    4.01
   2  -2  -3  109.19    3.62
   2  -2  -3  109.89    3.73
   2  -2  -2   64.23    2.23
  -2   2   2   64.01    2.22
  -2   2   2   62.56    2.81
   2  -2  -2   61.86    2.30
  -2   2   2   64.94    2.27
   2  -2  -1  274.92    3.87
  -2   2   1  267.73    5.59
  -2   2   1  262.53    5.34
   2  -2  -1  273.20    3.84
  -2   2   1  271.59    3.80
  -2   2   0  966.89   10.13
  -2   2   0  983.84   10.16
   2  -2   1  374.02    6.34
  -2   2  -1  376.46    6.50
   2  -2   2  176.47    4.99
  -2   2  -2  176.46    4.85
  -2   2  -3  359.77    7.63
   2  -2   3  360.03    8.08
  -2   2  -3  358.37    7.67
  -2   2  -4  842.25   12.92
   2  -2   4  854.49   14.09
  -2   2  -4  838.74   13.26
   2  -2   5   12.01    1.90
  -2   2  -5   12.45    1.81
  -2   2  -5   12.38    1.92
  -2   2  -6   23.66    3.07
   2  -2   6   20.63    2.87
  -2   2  -6   17.10    2.28
   2  -2   7  106.31    6.66
  -2   2  -7  113.52    6.56
  -2   2  -7  112.27    6.34
  -2   2  -8   10.46    1.90
  -2   2  -8   18.99    3.23
   2  -2   8   17.00    3.29
   2  -2   9    1.01    1.57
  -2   2  -9    2.14    1.68
  -2   2 -10    0.16    1.36
   2  -2  10    1.82    1.94
   2  -2  11    3.97    2.21
  -2   2 -11    3.12    1.61
  -2   2 -12    1.72    1.42
   2  -2  12    4.02    2.45
  -2   2 -13    0.16    1.81
   2  -2  13    2.54    2.13
  -2   2 -14   -1.50    2.66
   2  -2  14    2.45    2.28
  -2   1  15   -0.07    1.88
   2  -1 -15    1.76    2.10
  -2   1  14   10.51    3.16
   2  -1 -14   14.21    3.54
   2  -1 -13   -0.36    2.07
  -2   1  13    5.19    2.65
  -2   1  12    6.46    2.46
   2  -1 -12    3.98    1.65
   2  -1 -11   13.22    2.65
  -2   1  11   16.37    3.44
  -2   1  10   49.95    5.35
   2  -1 -10   45.32    4.75
   2  -1  -9   26.17    3.35
  -2   1   9   30.01    3.95
   2  -1  -8    7.04    1.80
  -2   1   8    8.62    2.28
  -2   1   7   54.13    4.46
   2  -1  -7   50.22    4.02
   2  -1  -6    7.81    1.54
  -2   1   6    8.95    1.84
   2  -1  -6    6.42    1.69
   2  -1  -5   65.46    3.63
   2  -1  -5   66.31    1.66
   2  -1  -5   63.57    4.02
  -2   1   5   66.05    4.08
   2  -1  -4  107.26    2.46
  -2   1   4   99.57    4.44
   2  -1  -4   97.54    4.35
   2  -1  -4  103.06    3.89
   2  -1  -3    8.82    1.58
   2  -1  -3    7.45    1.03
   2  -1  -2   37.01    1.83
  -2   1   2   43.10    2.10
  -2   1   2   44.51    2.33
   2  -1  -2   45.96    1.61
  -2   1   2   44.16    1.79
  -2   1   1   62.93    1.93
   2  -1  -1   61.72    2.29
   2  -1  -1   65.29    1.97
  -2   1   1   63.64    2.49
   2  -1   0  398.82    5.32
  -2   1   0  392.75    3.58
  -2   1   0  385.44    6.15
  -2   1  -1   16.00    1.02
  -2   1  -1   18.97    1.25
  -2   1  -1   14.63    1.36
   2  -1   2  158.21    4.94
  -2   1  -2  159.74    4.20
  -2   1  -2  165.41    4.52
  -2   1  -2  159.34    4.81
  -2   1  -3  407.92    8.52
   2  -1   3  404.13    8.79
  -2   1  -3  413.42    8.02
  -2   1  -3  399.14    8.31
   2  -1   4  403.51    9.93
  -2   1  -4  411.72    9.42
  -2   1  -4  407.63    9.47
  -2   1  -4  404.76    9.24
  -2   1  -5   82.61    4.82
   2  -1   5   81.89    4.91
  -2   1  -5   81.24    4.73
   2  -1   6   27.94    3.27
  -2   1  -6   24.35    2.93
  -2   1  -7   19.03    2.76
   2  -1   7   22.62    3.37
  -2   1  -8   -0.27    1.09
   2  -1   8    3.18    2.24
  -2   1  -9    7.49    2.01
   2  -1   9    7.89    2.44
  -2   1 -10   -1.12    1.60
   2  -1  10    1.09    1.64
   2  -1  11    0.48    1.64
  -2   1 -11   -0.77    1.79
   2  -1  12    2.32    2.08
  -2   1 -12   -1.34    2.12
   2  -1  13    1.20    2.06
  -2   1 -13   -1.07    1.85
   2  -1  14    2.48    2.48
  -2   1 -14    3.91    2.50
  -2   0  15    3.92    2.46
   2   0 -15    0.58    1.67
   2   0 -14    3.17    1.23
  -2   0  14    6.23    2.50
   2   0 -13    0.75    1.40
  -2   0  13    1.31    1.77
   2   0 -12    7.53    2.23
  -2   0  12    9.43    3.07
  -2   0  11    1.74    1.83
   2   0 -11    0.48    1.14
   2   0 -10   81.95    6.31
  -2   0  10   80.40    6.64
  -2   0   9   85.46    6.42
   2   0  -9   83.46    5.91
   2   0  -8   36.40    3.80
  -2   0   8   34.62    3.89
   2   0  -7   58.24    4.78
  -2   0   7   57.21    4.57
   2   0  -7   58.15    4.28
  -2   0   6    0.60    1.16
   2   0  -6   -0.34    0.34
   2   0  -6   -1.04    1.02
   2   0  -6    1.00    1.48
   2   0  -5  636.59   11.58
  -2   0   5  640.98   12.55
   2   0  -5  636.35   12.72
  -2   0   4   50.24    3.15
   2   0  -4   51.58    2.87
   2   0  -4   52.85    3.34
   2   0  -4   54.37    2.12
   2   0  -3  216.73    4.47
   2   0  -3  214.84    4.93
   2   0  -3  207.69    5.60
   2   0  -2  143.16    4.26
  -2   0   2  149.87    3.62
   2   0  -2  150.65    3.21
   2   0  -2  148.56    3.64
   2   0  -1  219.39    4.28
  -2   0   1  219.03    4.39
   2   0  -1  224.95    3.55
   2   0   0   29.60    1.49
  -2   0   0   29.57    1.46
  -2   0   0   27.03    1.69
  -2   0  -1  147.94    4.42
  -2   0  -1  161.32    4.13
  -2   0  -2   26.77    2.04
   2   0   2   25.92    2.04
  -2   0  -2   25.13    2.09
   2   0   3  316.21    7.98
  -2   0  -3  314.60    7.79
  -2   0  -3  313.45    7.88
  -2   0  -4   95.72    4.85
   2   0   4  100.08    5.03
  -2   0  -4   93.62    4.91
  -2   0  -5  445.74   11.47
   2   0   5  435.73   11.47
   2   0   6   15.41    2.49
  -2   0  -6   12.92    2.10
   2   0   7   40.51    4.26
  -2   0  -7   40.20    3.87
  -2   0  -8   -1.81    1.74
   2   0   8    1.32    1.86
   2   0   9   36.87    4.70
  -2   0  -9   36.52    4.33
   2   0  10    3.98    2.39
  -2   0 -10    2.26    1.14
   2   0  11   34.65    5.02
  -2   0 -11   35.50    4.93
  -2   0 -12    0.92    1.60
   2   0  12    1.31    2.03
   2   0  13   31.39    5.37
  -2   0 -13   39.35    5.68
   2   0  14    4.94    2.75
   2   1 -15    1.23    1.28
  -2  -1  15   -1.82    2.47
   2   1 -14    2.66    1.73
  -2  -1  14    1.26    1.54
   2   1 -13    5.00    2.29
  -2  -1  13    7.60    2.96
  -2  -1  12   42.80    5.46
   2   1 -12   41.14    5.15
  -2  -1  11    0.34    1.50
   2   1 -11    2.29    1.98
  -2  -1  10  806.79   20.77
   2   1 -10  802.08   19.97
   2   1 -10  811.65   19.68
  -2  -1   9   54.75    5.13
   2   1  -9   54.59    4.85
   2   1  -8  311.13   11.71
  -2  -1   8  317.28    5.50
   2   1  -8  314.30   10.81
  -2  -1   8  316.76   11.33
   2   1  -7   52.49    4.68
  -2  -1   7   53.02    2.49
  -2  -1   7   54.67    4.44
   2   1  -7   52.05    4.12
  -2  -1   6  954.80   16.71
   2   1  -6  945.29   15.69
   2   1  -6  919.16   17.26
  -2  -1   6  940.99   10.61
  -2  -1   5  264.94    8.02
  -2  -1   5  250.61    5.70
   2   1  -5  253.10    8.16
   2   1  -5  257.31    7.38
  -2  -1   4  103.95    3.72
   2   1  -4  105.64    4.26
   2   1  -4  106.28    4.74
  -2  -1   3  764.49   10.10
   2   1  -3  754.83   11.52
  -2  -1   3  775.58    7.90
   2   1  -2 8668.96   24.16
   2   1  -2 8592.53   35.60
  -2  -1   2 8572.29   26.09
   2   1  -1 1999.41   16.79
  -2  -1   1 1946.21   16.44
  -2  -1   1 1978.79   12.87
   2   1  -1 1960.58   12.90
  -2  -1   0 4072.64   24.06
  -2  -1   0 3991.55   20.79
  -2  -1   0 4047.80   22.49
  -2  -1  -1    4.03    0.87
  -2  -1  -1    4.52    0.97
  -2  -1  -1    4.93    1.07
   2   1   2    5.42    1.05
  -2  -1  -2    6.12    1.18
  -2  -1  -2    5.59    1.20
   2   1   3    0.67    0.88
  -2  -1  -3    0.00    0.83
  -2  -1  -3   -0.05    0.53
   2   1   4   55.18    3.77
  -2  -1  -4   56.61    3.94
   2   1   5   71.76    4.74
  -2  -1  -5   67.09    4.66
   2   1   6    1.29    1.42
  -2  -1  -6    2.00    1.36
   2   1   7    2.99    1.91
  -2  -1  -7    1.29    1.49
   2   1   8   40.98    4.75
  -2  -1  -8   40.06    4.44
   2   1   9   14.59    2.99
  -2  -1  -9   19.31    3.40
  -2  -1 -10    1.43    1.60
   2   1  10    2.73    1.83
  -2  -1 -11    2.03    1.82
   2   1  11   -0.79    1.55
  -2  -1 -12   18.80    4.01
   2   1  12   17.21    4.24
  -2  -1 -13   10.02    3.06
   2   1  13   11.54    3.72
   2   2 -15    1.43    1.35
  -2  -2  15   -1.41    2.05
  -2  -2  14   -0.16    1.58
   2   2 -14    1.48    1.65
  -2  -2  13   10.62    2.99
   2   2 -13   14.16    3.41
   2   2 -12    5.38    2.51
   2   2 -12    0.38    1.81
  -2  -2  12    2.13    1.76
  -2  -2  11   42.57    5.12
   2   2 -11   41.65    4.79
  -2  -2  10    1.53    1.33
   2   2 -10    1.26    1.05
   2   2  -9    9.08    2.83
  -2  -2   9    5.97    1.04
  -2  -2   9    5.98    1.93
   2   2  -9    5.82    1.73
   2   2  -8    1.00    1.10
  -2  -2   8    2.40    1.15
  -2  -2   8    1.97    0.66
  -2  -2   7   26.46    2.20
   2   2  -7   27.32    3.01
  -2  -2   7   24.58    3.05
   2   2  -7   29.65    3.75
  -2  -2   6   85.34    5.06
   2   2  -6   84.25    5.46
   2   2  -6   85.08    4.90
  -2  -2   6   81.12    3.88
   2   2  -5  138.93    6.34
  -2  -2   5  136.63    4.92
  -2  -2   4   66.83    3.50
   2   2  -4   66.54    3.99
  -2  -2   4   68.04    2.31
   2   2  -3    1.80    0.88
  -2  -2   3    3.30    0.54
  -2  -2   3    3.00    0.90
  -2  -2   2   13.60    1.61
   2   2  -2   14.76    0.90
  -2  -2   2   16.97    1.08
   2   2  -2   15.42    1.79
  -2  -2   2   16.02    1.00
   2   2  -2   15.24    1.05
  -2  -2   1  843.93    8.63
  -2  -2   1  842.62   12.49
   2   2  -1  838.23    8.30
   2   2  -1  854.43    8.72
  -2  -2   0    3.39    0.94
  -2  -2   0    4.14    0.96
  -2  -2   0    4.11    0.75
  -2  -2  -1   18.12    1.77
  -2  -2  -1   19.44    2.09
  -2  -2  -1   19.09    1.94
   2   2   2    1.91    0.72
  -2  -2  -2    2.24    0.81
  -2  -2  -2    2.13    1.01
   2   2   3  164.57    6.07
  -2  -2  -3  157.82    6.68
  -2  -2  -3  162.28    5.58
  -2  -2  -4   52.34    4.20
   2   2   4   55.82    3.90
  -2  -2  -5    8.07    1.76
   2   2   5    7.81    1.72
  -2  -2  -6   -0.76    1.01
   2   2   6    1.19    1.32
   2   2   7   25.77    3.78
  -2  -2  -7   23.52    3.55
   2   2   8   48.68    5.08
  -2  -2  -8   49.96    5.29
  -2  -2  -9   12.32    2.86
   2   2   9   10.83    2.71
  -2  -2 -10    8.37    2.39
   2   2  10    6.97    2.40
   2   2  11    2.58    1.97
  -2  -2 -11    1.34    1.49
  -2  -2 -12    0.28    1.01
   2   2  12    1.43    2.15
  -2  -2 -13    5.62    2.29
   2   2  13    8.59    3.39
  -2  -3  15    7.95    3.02
   2   3 -15    9.40    3.29
  -2  -3  14    9.61    3.06
   2   3 -14   15.86    3.79
   2   3 -13    5.19    2.72
  -2  -3  13   -0.79    1.88
   2   3 -13    0.13    1.63
  -2  -3  12   -1.18    1.68
   2   3 -12   -2.16    1.88
  -2  -3  11   12.62    2.90
   2   3 -11   10.47    2.45
  -2  -3  10    1.31    1.30
   2   3 -10    1.27    1.35
   2   3 -10    4.87    2.63
   2   3  -9    1.04    1.44
  -2  -3   9    0.38    0.57
  -2  -3   9   -0.34    1.57
   2   3  -9    1.76    2.19
  -2  -3   8   43.63    3.18
   2   3  -8   46.62    4.91
   2   3  -8   45.14    4.33
  -2  -3   8   43.80    4.27
   2   3  -7    1.35    1.44
  -2  -3   7    0.35    0.62
  -2  -3   7   -1.65    1.43
   2   3  -7    0.48    1.96
  -2  -3   6   63.56    3.83
   2   3  -6   61.87    4.67
  -2  -3   5    6.56    1.41
  -2  -3   5    6.35    0.75
  -2  -3   4  214.96    7.08
   2   3  -4  211.18    7.42
  -2  -3   3   16.17    2.00
   2   3  -3   16.88    1.72
  -2  -3   3   16.63    0.90
  -2  -3   2  109.55    5.06
   2   3  -2  117.37    2.78
   2   3  -2  111.21    3.53
   2   3  -2  112.79    4.80
  -2  -3   2  110.09    2.69
  -2  -3   1   11.08    1.11
  -2  -3   1   10.83    1.62
   2   3  -1   10.89    1.40
   2   3  -1   12.62    1.33
  -2  -3   0   39.27    3.15
  -2  -3   0   39.03    3.11
  -2  -3  -1    1.22    0.79
   2   3   1    0.02    0.67
  -2  -3  -1    0.99    0.62
  -2  -3  -2  136.55    5.72
   2   3   2  136.32    5.15
  -2  -3  -2  136.43    6.40
   2   3   3    9.83    1.46
  -2  -3  -3    8.39    1.47
  -2  -3  -3    7.71    1.68
  -2  -3  -4   20.74    2.23
   2   3   4   18.86    2.41
  -2  -3  -4   19.17    2.73
  -2  -3  -5   17.77    2.81
   2   3   5   22.86    2.86
  -2  -3  -6   84.52    6.30
   2   3   6   84.37    5.72
  -2  -3  -7   15.23    2.85
   2   3   7   18.91    3.15
   2   3   8    0.49    1.27
  -2  -3  -8   -0.84    1.26
  -2  -3  -9    1.85    1.14
   2   3   9    2.85    1.78
  -2  -3 -10    5.72    2.33
   2   3  10    7.90    2.81
  -2  -3 -11   -0.49    1.58
   2   3  11    3.23    2.20
  -2  -3 -12    0.45    1.56
   2   3  12    2.89    2.18
   2   3  13    1.82    1.93
   2   4 -15    4.38    2.61
  -2  -4  15   -0.44    1.73
   2   4 -15   -3.50    2.61
   2   4 -14    0.05    1.80
  -2  -4  14   -2.07    2.30
  -2  -4  13   -2.08    2.15
   2   4 -13   -2.00    2.06
  -2  -4  12    3.12    1.61
   2   4 -12    2.41    1.68
  -2  -4  11   15.83    3.13
   2   4 -11   17.40    3.26
  -2  -4  10    3.88    1.26
   2   4 -10    7.63    2.39
   2   4 -10    7.70    2.80
  -2  -4  10    6.04    1.44
   2   4  -9   13.32    3.46
   2   4  -9    9.38    2.48
  -2  -4   9    9.98    1.79
  -2  -4   9    6.94    1.73
  -2  -4   8    5.53    1.44
  -2  -4   8    2.35    1.32
   2   4  -8    8.56    2.76
  -2  -4   7   10.85    1.89
   2   4  -7   12.23    2.73
  -2  -4   6  134.26    6.27
  -2  -4   6  129.30    2.82
   2   4  -6  126.66    6.82
  -2  -4   5   37.97    1.36
  -2  -4   5   39.27    3.40
  -2  -4   5   37.88    1.37
   2   4  -5   38.79    3.94
  -2  -4   4   59.75    4.21
   2   4  -4   62.78    4.24
  -2  -4   3    4.09    1.09
   2   4  -3    2.47    0.77
   2   4  -3    4.19    0.95
  -2  -4   2   19.40    2.34
   2   4  -2   25.31    2.54
   2   4  -2   22.47    1.95
   2   4  -2   23.55    1.27
  -2  -4   1    3.39    1.01
   2   4  -1    3.90    0.95
   2   4  -1    4.22    1.11
  -2  -4   0   23.44    2.59
   2   4   0   24.33    2.27
  -2  -4   0   23.87    2.81
  -2  -4  -1    5.25    1.36
   2   4   1    6.37    1.12
  -2  -4  -1    5.79    1.62
  -2  -4  -2    8.30    1.62
  -2  -4  -2    8.39    1.86
   2   4   2    9.20    1.62
  -2  -4  -3   30.15    3.03
   2   4   3   27.87    2.63
  -2  -4  -3   31.25    3.59
  -2  -4  -4    4.13    1.25
  -2  -4  -4    4.42    1.51
   2   4   4    4.72    1.42
   2   4   5   11.01    2.15
  -2  -4  -5   11.99    1.94
  -2  -4  -5    8.71    2.33
   2   4   6  257.26   10.21
  -2  -4  -6  264.67   11.76
  -2  -4  -7   24.72    4.01
   2   4   7   24.12    3.46
  -2  -4  -8  212.12   11.58
   2   4   8  196.39   10.22
   2   4   9    6.61    2.61
  -2  -4  -9    4.76    1.99
   2   4  10    2.73    2.10
  -2  -4 -10    0.36    1.21
  -2  -4 -11    0.38    1.10
   2   4  11    4.17    2.32
   2   4  12    7.44    2.91
   2   5 -15    0.60    1.60
  -2  -5  14   -3.45    2.95
   2   5 -14   -0.15    1.33
   2   5 -13    0.79    1.16
  -2  -5  13   -1.60    2.04
  -2  -5  12   -1.88    2.13
   2   5 -12    1.18    1.53
   2   5 -11    8.84    2.71
  -2  -5  11    6.00    1.95
   2   5 -10   10.46    3.00
   2   5 -10   10.91    2.95
  -2  -5  10    8.29    1.79
   2   5  -9    6.98    2.46
  -2  -5   9    4.86    1.52
   2   5  -9    5.98    2.43
   2   5  -8    1.75    2.25
  -2  -5   8    0.88    1.07
  -2  -5   7   93.73    5.87
   2   5  -7   98.07    6.82
   2   5  -6   -2.24    2.31
  -2  -5   6    1.58    1.25
  -2  -5   5   96.68    5.88
   2   5  -5  101.34    6.12
  -2  -5   4    0.28    1.05
   2   5  -4    1.81    1.40
   2   5  -3    5.66    1.03
  -2  -5   3    7.57    1.80
   2   5  -3    8.78    1.48
  -2  -5   2   11.83    2.13
   2   5  -2   11.48    1.64
   2   5  -2   13.83    2.20
   2   5  -2   10.88    0.91
  -2  -5   1    8.26    1.86
   2   5  -1    8.35    1.57
   2   5  -1    8.24    1.56
   2   5   0    4.01    1.18
  -2  -5   0    3.34    1.24
   2   5   0    1.89    0.68
  -2  -5   0    3.97    1.56
  -2  -5  -1    3.30    1.31
   2   5   1    0.96    0.95
  -2  -5  -1    3.19    1.42
   2   5   1    2.97    0.93
  -2  -5  -2   12.15    2.10
   2   5   2   13.69    1.77
  -2  -5  -2   11.37    2.36
   2   5   3    0.84    0.86
  -2  -5  -3    1.79    0.96
  -2  -5  -3    2.00    1.23
   2   5   4    7.64    1.71
  -2  -5  -4    5.28    1.44
  -2  -5  -4    7.01    2.06
  -2  -5  -5    2.17    1.02
  -2  -5  -5    2.36    1.22
   2   5   5    3.08    1.42
   2   5   6    8.09    2.12
  -2  -5  -6    7.06    2.15
   2   5   7    2.01    1.65
  -2  -5  -7    0.39    1.05
   2   5   8   21.08    3.44
  -2  -5  -8   19.38    3.88
  -2  -5  -9    0.83    1.59
   2   5   9    0.21    1.31
   2   5  10    2.49    1.98
  -2  -5 -10    2.82    2.04
  -2  -5 -11    1.17    1.47
   2   6 -14    3.49    1.87
   2   6 -13    4.06    2.15
   2   6 -12    0.56    1.34
  -2  -6  11   -0.20    0.76
   2   6 -11    1.05    1.66
   2   6 -11   -0.30    1.64
  -2  -6  10    6.60    1.79
   2   6 -10    5.97    2.40
   2   6 -10    7.97    2.77
   2   6  -9    1.52    2.20
  -2  -6   9    0.52    0.88
   2   6  -8    8.77    2.59
  -2  -6   8   11.68    2.38
   2   6  -7    1.18    1.48
  -2  -6   7    3.31    1.62
  -2  -6   6   15.78    2.75
   2   6  -6   14.09    2.27
   2   6  -5   27.13    3.78
  -2  -6   5   20.88    3.05
  -2  -6   4    2.00    1.39
   2   6  -4    7.09    2.04
   2   6  -3   -2.25    1.49
   2   6  -3    0.55    0.96
  -2  -6   3    0.29    0.87
  -2  -6   2    1.90    1.26
   2   6  -2    4.86    1.65
   2   6  -2    2.40    1.14
  -2  -6   1   29.09    3.45
   2   6  -1   31.30    3.04
   2   6  -1   31.28    3.09
  -2  -6   0   42.70    4.20
   2   6   0   37.38    3.33
   2   6   0   40.61    2.63
   2   6   0   39.56    3.69
  -2  -6  -1    2.55    1.33
   2   6   1    0.03    1.09
   2   6   1    4.14    1.18
  -2  -6  -1    3.32    1.69
   2   6   1    2.17    0.98
   2   6   2   63.81    3.73
   2   6   2   60.36    4.83
  -2  -6  -2   62.79    5.23
  -2  -6  -2   60.74    5.66
  -2  -6  -3   10.50    2.23
  -2  -6  -3    9.98    2.41
   2   6   3   10.61    1.79
  -2  -6  -4    0.49    0.98
  -2  -6  -4    0.97    0.99
   2   6   4    1.41    1.16
   2   6   5   13.54    2.36
  -2  -6  -5   12.84    2.40
  -2  -6  -5   12.70    2.81
   2   6   6    0.27    0.98
  -2  -6  -6    0.27    0.91
  -2  -6  -7    5.36    2.11
  -2  -6  -8    9.24    2.73
  -2  -6  -9    0.21    1.50
  -2  -6 -10    0.65    1.44
   2   7 -14    2.65    2.21
   2   7 -13   18.42    4.16
   2   7 -12    1.51    2.01
  -2  -7  11    2.62    1.36
   2   7 -11    6.71    3.06
   2   7 -11    3.74    2.39
   2   7 -10    2.22    2.47
  -2  -7  10    0.57    0.89
   2   7  -9    1.08    1.91
  -2  -7   9    0.50    1.01
   2   7  -8    2.49    2.03
  -2  -7   8    1.96    1.17
   2   7  -7    5.68    2.08
  -2  -7   7    5.79    1.99
  -2  -7   6    8.73    2.32
   2   7  -6    5.62    1.79
  -2  -7   5    1.38    1.33
   2   7  -5   10.09    2.80
  -2  -7   4    3.10    1.63
   2   7  -4    3.14    1.31
   2   7  -4    7.37    2.08
   2   7  -3    2.22    1.23
   2   7  -3    1.63    1.11
  -2  -7   3    1.85    1.34
  -2  -7   2    9.71    2.35
   2   7  -2    4.67    0.96
   2   7  -2    9.60    1.84
   2   7  -1    0.36    0.93
  -2  -7   1    1.14    0.86
   2   7   0    7.65    1.71
  -2  -7   0    7.63    2.07
   2   7   0    6.44    1.87
  -2  -7  -1    3.25    1.64
  -2  -7  -1    2.81    1.40
   2   7   1    3.22    1.55
   2   7   1    1.51    0.65
  -2  -7  -2   10.54    2.39
  -2  -7  -2   12.83    2.95
   2   7   2   10.97    2.45
   2   7   3   -0.27    1.26
  -2  -7  -3    0.62    0.84
  -2  -7  -3   -0.11    0.84
  -2  -7  -4    0.84    0.94
  -2  -7  -4    1.59    1.30
   2   7   4    0.70    1.18
  -2  -7  -5    1.05    0.99
  -2  -7  -5    0.90    1.28
  -2  -7  -6    0.81    1.28
  -2  -7  -7    0.76    1.10
  -2  -7  -8    1.63    1.84
  -2  -7  -9    1.29    1.85
   2   8 -13   -0.20    2.09
   2   8 -12    4.10    2.80
   2   8 -11    5.52    2.79
  -2  -8  11    4.48    1.71
  -2  -8  10    1.37    1.26
   2   8 -10    3.69    2.59
   2   8  -9    7.72    3.02
  -2  -8   9    4.43    1.84
   2   8  -8    4.45    2.28
  -2  -8   8   -0.39    1.05
  -2  -8   7    5.53    2.04
   2   8  -7    6.57    2.35
  -2  -8   6    4.18    1.77
   2   8  -6    3.46    1.32
  -2  -8   5    1.85    1.33
   2   8  -5    7.86    2.66
   2   8  -4    6.75    2.16
   2   8  -4    2.65    1.22
  -2  -8   4    4.09    1.84
   2   8  -3   26.05    3.21
  -2  -8   3   23.38    3.78
   2   8  -3   26.06    3.19
  -2  -8   2    1.41    1.36
   2   8  -2   -1.74    1.44
   2   8  -2    1.02    1.28
   2   8  -1    0.92    0.94
  -2  -8   1    3.36    1.63
   2   8  -1    2.75    1.44
   2   8   0    2.56    1.24
  -2  -8   0    0.75    1.07
   2   8   0    1.64    1.52
  -2  -8  -1   21.38    3.48
   2   8   1   22.63    3.48
   2   8   1   24.25    2.88
  -2  -8  -2    0.25    0.94
   2   8   2    0.59    1.14
  -2  -8  -2    0.84    1.37
  -2  -8  -3    1.40    1.67
   2   8   3    1.94    1.60
  -2  -8  -3    1.40    0.94
  -2  -8  -4    1.55    1.40
  -2  -8  -4    0.06    1.19
   2   8   4   -1.03    1.20
  -2  -8  -5    2.38    1.35
  -2  -8  -5    2.37    1.64
   2   8   5    1.57    1.38
   2   8   6   -1.09    2.04
  -2  -8  -6   -0.18    1.03
  -2  -8  -7    1.69    1.78
   2   8   7   -0.91    2.06
   2   8   8   -1.04    2.21
   2   9 -12    1.00    2.10
   2   9 -11    7.03    3.19
  -2  -9  11    4.96    1.88
  -2  -9  10   -0.13    1.01
   2   9 -10    3.67    2.59
  -2  -9   9   10.68    2.74
   2   9  -9   18.42    3.96
  -2  -9   8    1.99    1.61
   2   9  -8    3.74    2.42
  -2  -9   7    0.80    1.08
   2   9  -7    2.11    1.90
   2   9  -6    0.18    1.42
  -2  -9   6    1.22    1.28
   2   9  -5   -5.18    2.36
  -2  -9   5    0.82    1.28
  -2  -9   4    1.15    1.35
   2   9  -4    1.16    1.15
  -2  -9   3    9.24    2.64
   2   9  -3   11.65    2.39
   2   9  -3    8.81    2.14
  -2  -9   2    3.19    1.75
   2   9  -2    4.09    1.72
  -2  -9   1    0.94    1.15
   2   9  -1   -0.05    1.03
  -2  -9   0    1.46    1.06
   2   9   0    1.48    1.23
  -2  -9  -1    1.83    1.37
   2   9   1    3.02    1.78
  -2  -9  -2    1.89    1.41
   2   9   2    2.24    1.66
  -2  -9  -3    1.40    1.39
   2   9   3    1.09    1.79
  -2  -9  -3    0.67    1.23
  -2  -9  -4    0.35    1.01
  -2  -9  -4    2.25    1.93
   2   9   4   -0.20    1.35
  -2  -9  -5    1.29    1.70
   2   9   5   -0.71    1.41
   2   9   6   -1.54    2.20
  -2  -9  -6    2.08    1.75
   2   9   7    2.02    1.67
  -2 -10  11    0.75    1.25
   2  10 -10    2.70    2.33
  -2 -10  10    4.65    2.10
  -2 -10   9    3.42    1.89
   2  10  -9    7.44    2.99
   2  10  -8    3.31    2.44
  -2 -10   8    1.76    1.73
  -2 -10   7   -0.23    1.23
  -2 -10   6    0.49    1.13
  -2 -10   5    6.87    2.37
  -2 -10   4    2.40    1.54
  -2 -10   3   15.90    3.46
   2  10  -3   15.21    3.01
  -2 -10   2    2.38    1.62
   2  10  -2    0.42    1.08
  -2 -10   1    5.20    2.11
   2  10  -1    3.98    1.89
  -2 -10   0    0.33    1.03
   2  10   0    0.68    1.25
  -2 -10  -1   -1.55    1.50
   2  10   1    1.57    1.56
   2  10   2    1.69    1.86
  -2 -10  -2    0.47    1.11
  -2 -10  -3    0.81    0.91
   2  10   3    1.01    1.37
  -2 -10  -4    1.11    1.10
   2  10   4    1.08    1.64
  -2 -10  -4    3.44    2.25
   2  10   5    4.25    2.19
  -2 -11  11   -0.56    1.39
  -2 -11  10    3.69    2.11
  -2 -11   9   -0.34    1.02
  -2 -11   8    1.78    1.86
  -2 -11   7    2.62    1.71
  -2 -11   6    1.98    1.92
  -2 -11   5    1.81    1.73
  -2 -11   4    0.55    1.29
  -2 -11   3    4.11    2.06
  -2 -11   2    0.95    1.37
  -2 -11   1    0.02    1.21
  -2 -11   0   -1.32    1.53
  -2 -11  -1   -0.31    1.37
   2  11   1   -0.36    1.36
  -2 -11  -2   -0.95    1.45
   2  11   2    1.27    1.44
  -2 -11  -3    0.89    1.50
   2  11   3    1.20    1.78
   2  11   4    2.61    2.20
  -2 -12   5    1.42    1.82
  -2 -12   4    0.70    1.58
  -2 -12   3   -0.29    1.60
  -2 -12   2    1.28    1.39
   3 -14   0   -2.08    1.77
  -3  14   0    2.84    2.35
   3 -14   1   -3.39    2.18
  -3  14  -1   -0.26    1.74
  -3  14  -2    1.26    2.07
   3 -14   2    1.58    1.51
   3 -13  -3   -1.03    1.67
  -3  13   3    1.81    2.10
   3 -13  -2   -2.50    2.08
  -3  13   2    2.44    2.45
   3 -13  -1   -2.19    2.04
  -3  13   1    0.52    1.62
   3 -13   0    1.85    1.59
  -3  13   0    3.03    2.54
   3 -13   1   -0.71    1.51
  -3  13  -1    0.08    1.70
   3 -13   2    2.80    1.98
  -3  13  -2    1.41    1.77
  -3  13  -3    4.98    2.23
   3 -13   3    4.16    2.19
   3 -13   4    5.88    2.56
   3 -13   5    5.72    2.46
   3 -13   6    1.17    1.87
   3 -13   7    1.06    1.65
   3 -13   8    0.48    1.28
   3 -13   9    0.68    1.24
  -3  12   7    3.48    2.12
  -3  12   6    1.68    2.03
  -3  12   5    0.58    1.78
   3 -12  -4   -1.41    1.95
  -3  12   4    2.27    2.00
   3 -12  -3   -2.09    1.83
  -3  12   3   -0.99    1.66
   3 -12  -2    4.98    2.04
  -3  12   2    3.52    2.06
  -3  12   1    2.32    1.53
   3 -12  -1    0.74    1.16
  -3  12   0    1.01    2.23
   3 -12   0    0.70    1.31
   3 -12   1    3.09    2.12
  -3  12  -1    1.02    1.65
  -3  12  -2   -1.96    1.81
   3 -12   2    1.66    1.69
   3 -12   3    1.70    1.74
  -3  12  -3    0.80    1.64
   3 -12   4    5.42    2.24
   3 -12   5    7.45    2.65
   3 -12   6    2.51    1.87
   3 -12   7    3.35    2.15
   3 -12   8    2.32    1.82
   3 -12   9    3.09    2.02
   3 -12  10    1.12    1.66
   3 -12  11    0.75    1.41
  -3  11   8    8.53    3.40
   3 -11  -8    6.91    2.70
   3 -11  -7    1.28    1.96
  -3  11   7    0.84    1.75
  -3  11   7    3.92    2.42
   3 -11  -6   18.26    3.93
  -3  11   6   17.32    3.82
  -3  11   6   17.35    4.20
  -3  11   5    2.78    2.07
  -3  11   5    2.14    1.80
   3 -11  -4    2.23    1.44
  -3  11   4    4.99    2.17
  -3  11   4    3.54    2.16
   3 -11  -3   -0.37    1.20
  -3  11   3    0.36    1.27
  -3  11   3    1.30    1.71
   3 -11  -2   94.92    7.63
  -3  11   2   94.88    8.04
  -3  11   2   92.41    6.64
  -3  11   1   -0.15    1.17
  -3  11   1    0.79    1.23
   3 -11  -1    0.96    1.34
   3 -11   0    3.59    1.71
  -3  11   0    3.39    1.77
   3 -11   1    2.98    1.97
  -3  11  -1    0.46    1.44
   3 -11   2   13.40    3.27
  -3  11  -2   15.20    3.22
   3 -11   3    5.47    2.48
  -3  11  -3    1.53    1.68
   3 -11   4   10.05    2.82
   3 -11   5    3.09    2.20
   3 -11   6    3.71    2.32
   3 -11   7    6.24    2.70
   3 -11   8   26.43    4.41
   3 -11   9    3.23    2.35
   3 -11  10    1.06    1.48
  -3  11 -11    1.68    2.02
   3 -11  11    1.84    1.80
   3 -10  -9    2.34    2.06
   3 -10  -8    0.36    1.30
  -3  10   8    0.72    1.57
   3 -10  -7    0.68    1.15
  -3  10   7    0.40    1.72
  -3  10   6    2.86    2.10
  -3  10   6    2.41    2.17
   3 -10  -6    1.77    1.61
   3 -10  -5    3.29    1.51
  -3  10   5    5.61    2.31
   3 -10  -5    5.69    2.31
  -3  10   5    6.50    2.69
   3 -10  -4    2.79    1.56
   3 -10  -4    3.57    1.86
  -3  10   4    2.91    1.84
  -3  10   4    4.01    2.27
   3 -10  -3   17.99    3.17
  -3  10   3   14.71    3.19
  -3  10   3   15.79    3.10
   3 -10  -2   94.33    7.02
  -3  10   2   87.25    6.22
  -3  10   2   89.37    7.32
   3 -10  -1   50.28    5.30
  -3  10   1   48.04    4.47
  -3  10   1   46.77    5.31
   3 -10   0   59.64    5.73
  -3  10   0   56.19    4.53
  -3  10   0   55.34    5.57
  -3  10  -1    3.36    1.04
   3 -10   1    9.02    2.64
  -3  10  -1    7.33    2.29
  -3  10  -2    3.71    1.89
   3 -10   2    6.40    2.10
   3 -10   3   22.92    3.82
  -3  10  -3   24.42    3.79
   3 -10   4    1.85    1.86
   3 -10   5   -4.23    2.65
   3 -10   6   -1.31    1.61
   3 -10   7   40.92    4.91
   3 -10   8    1.57    1.85
   3 -10   9   15.31    3.28
   3 -10  10    2.98    2.01
   3 -10  11    2.09    1.68
  -3  10 -11    2.89    2.36
  -3  10 -12    7.46    3.04
   3  -9 -11    4.59    2.46
   3  -9 -10    0.23    1.30
  -3   9  10   -1.80    1.81
  -3   9   9    5.33    2.53
   3  -9  -9    2.92    1.90
   3  -9  -8    0.94    1.26
  -3   9   8    1.54    1.39
  -3   9   7    0.94    1.65
   3  -9  -7   -0.16    0.95
  -3   9   6    0.22    1.47
   3  -9  -6    0.41    1.11
   3  -9  -5   -0.45    0.93
   3  -9  -5   -0.40    0.98
  -3   9   5    0.04    1.42
  -3   9   4   20.91    3.66
   3  -9  -4   19.78    3.12
  -3   9   4   18.80    3.27
   3  -9  -4   18.09    3.26
   3  -9  -3   53.33    5.05
  -3   9   3   54.47    4.98
  -3   9   3   48.43    5.22
   3  -9  -2  186.72    9.37
  -3   9   2  182.48    8.58
  -3   9   2  191.35    9.95
   3  -9  -1   97.55    6.90
  -3   9   1   94.40    5.89
  -3   9   1   98.84    6.98
  -3   9   0   28.65    3.08
   3  -9   0   26.27    3.18
  -3   9   0   29.33    3.90
  -3   9  -1    1.79    1.06
  -3   9  -1   -1.23    1.19
  -3   9  -1    0.25    1.18
   3  -9   2   84.55    6.40
  -3   9  -2   87.32    4.39
  -3   9  -2   88.01    6.51
  -3   9  -3   10.55    1.57
  -3   9  -3   11.21    2.55
   3  -9   3    5.48    1.69
   3  -9   4   -1.80    2.07
   3  -9   5    7.72    1.87
   3  -9   6  110.06    7.70
   3  -9   7    0.00    0.85
   3  -9   7   -1.64    1.83
   3  -9   8   26.67    3.54
   3  -9   8   25.57    3.62
   3  -9   9    6.14    2.00
   3  -9   9    1.39    1.34
  -3   9 -10    1.64    2.03
   3  -9  10    4.73    2.24
   3  -9  10   -0.52    1.25
   3  -9  11    2.94    1.63
  -3   9 -11    5.46    2.73
   3  -9  11    6.24    2.31
  -3   9 -12    3.83    2.55
   3  -9  12   -0.35    1.56
   3  -9  13    3.05    2.15
   3  -8 -12   -0.92    1.46
  -3   8  11   -0.08    1.73
   3  -8 -11    0.81    1.13
  -3   8  10   -1.97    2.17
   3  -8 -10   -0.79    1.49
  -3   8   9   -0.34    1.10
   3  -8  -9   -0.33    0.96
  -3   8   8   -1.04    1.49
   3  -8  -8    0.50    0.94
  -3   8   7    0.20    1.16
   3  -8  -7    0.58    0.94
   3  -8  -6   10.26    1.91
  -3   8   6    8.94    2.48
   3  -8  -6   11.57    2.57
   3  -8  -5   36.45    3.71
   3  -8  -5   33.95    4.11
  -3   8   5   32.03    4.29
  -3   8   4    4.68    1.87
   3  -8  -4    7.71    2.01
  -3   8   4    5.99    2.02
   3  -8  -4    6.21    1.77
  -3   8   3    8.03    2.34
   3  -8  -3    9.69    2.32
   3  -8  -3    8.16    2.09
  -3   8   3    6.97    1.92
   3  -8  -2   30.18    3.22
  -3   8   2   33.89    3.68
  -3   8   2   36.52    4.26
   3  -8  -1    2.89    1.66
  -3   8   1    6.16    1.51
  -3   8   1    7.57    2.10
   3  -8   0   39.27    4.09
  -3   8   0   38.11    3.37
  -3   8   0   41.05    4.24
  -3   8  -1    3.95    0.86
   3  -8   1    2.17    1.44
  -3   8  -1    4.20    1.69
  -3   8  -1    5.45    1.59
  -3   8  -2    0.97    0.60
   3  -8   2    1.44    0.38
   3  -8   2    1.83    1.25
  -3   8  -2    1.23    1.51
   3  -8   3    8.00    2.13
  -3   8  -3   10.86    2.49
   3  -8   3   11.24    1.38
  -3   8  -3   10.91    1.58
   3  -8   4    8.68    1.49
  -3   8  -4    8.38    1.37
   3  -8   4    7.92    2.01
   3  -8   5   11.64    2.34
   3  -8   5   13.12    2.01
  -3   8  -5   12.93    1.65
   3  -8   6   55.61    5.21
  -3   8  -6   54.04    3.54
   3  -8   6   58.91    4.47
   3  -8   7   73.18    6.04
   3  -8   7   74.86    5.41
  -3   8  -7   73.97    4.39
   3  -8   8    0.27    1.11
   3  -8   8   -0.98    1.95
   3  -8   9   17.88    3.34
   3  -8   9   13.93    2.46
  -3   8  -9   19.63    3.75
   3  -8  10    7.33    2.45
  -3   8 -10    6.03    2.38
   3  -8  10    2.76    1.37
  -3   8 -11   12.61    3.30
   3  -8  11   11.91    3.16
   3  -8  12    1.25    1.82
  -3   8 -12    1.37    1.83
   3  -8  13    1.04    1.51
  -3   8 -13    1.57    1.59
   3  -7 -12    1.12    1.43
   3  -7 -11    3.96    1.88
   3  -7 -10    2.69    1.76
   3  -7  -9    3.40    1.68
  -3   7   8    0.62    1.30
   3  -7  -8    0.88    0.98
  -3   7   7   -0.87    1.48
   3  -7  -7    1.23    1.16
  -3   7   6   19.23    3.24
   3  -7  -6   19.04    2.98
   3  -7  -6   19.84    2.44
   3  -7  -5    0.28    0.76
  -3   7   5    0.99    1.17
   3  -7  -5    1.64    1.08
   3  -7  -4   20.28    2.88
  -3   7   4   15.72    2.84
   3  -7  -4   19.46    2.89
  -3   7   3    2.19    1.67
   3  -7  -3    2.75    1.30
  -3   7   3    3.40    1.85
   3  -7  -3   -1.11    1.73
  -3   7   2    4.61    1.68
  -3   7   2    5.03    1.75
   3  -7  -2    5.66    1.66
   3  -7  -2    1.35    1.00
   3  -7  -1   28.33    3.23
  -3   7   1   29.36    3.02
  -3   7   1   28.68    3.28
  -3   7   0   -0.24    1.16
   3  -7   0    2.41    1.45
  -3   7   0    2.99    1.50
   3  -7   1    2.07    0.50
  -3   7  -1   -0.17    1.19
   3  -7   1    2.51    0.58
   3  -7   1    2.81    1.50
  -3   7  -1    2.17    1.36
  -3   7  -1    3.72    1.26
  -3   7  -2    1.34    0.72
   3  -7   2    2.29    0.76
  -3   7  -2    1.16    1.13
   3  -7   3   23.04    3.39
   3  -7   3   24.75    2.22
  -3   7  -3   26.32    2.29
  -3   7  -4   60.28    3.49
   3  -7   4   62.14    3.79
   3  -7   4   62.83    5.18
   3  -7   5   33.44    3.91
  -3   7  -5   24.61    2.34
   3  -7   5   27.73    2.93
   3  -7   6  184.82    7.87
  -3   7  -6  183.56    6.67
   3  -7   6  191.60    9.07
   3  -7   7   31.49    3.88
   3  -7   7   35.61    3.82
  -3   7  -7   33.68    3.08
   3  -7   8   23.75    3.41
  -3   7  -8   23.91    3.84
   3  -7   8   23.49    3.27
  -3   7  -9    5.21    2.38
   3  -7   9    4.35    1.92
   3  -7   9    2.91    1.26
   3  -7  10    5.88    1.61
  -3   7 -10   11.07    2.88
   3  -7  10   10.77    2.77
   3  -7  11   -0.78    1.38
  -3   7 -11   -0.55    1.33
   3  -7  12    0.19    1.36
  -3   7 -12   -0.75    1.82
   3  -7  13   18.28    4.18
  -3   7 -13   24.55    5.17
  -3   7 -13   17.19    3.82
   3  -7  14   11.83    3.71
   3  -6 -13   10.85    3.28
   3  -6 -12    2.35    1.83
  -3   6  11    4.76    1.79
   3  -6 -11    6.14    2.35
  -3   6  10    2.59    1.04
   3  -6 -10    5.44    1.97
   3  -6  -9   71.18    6.38
  -3   6   9   69.17    5.76
  -3   6   8   84.03    5.94
   3  -6  -8   85.84    6.68
   3  -6  -7   11.67    2.38
   3  -6  -6   31.03    2.73
   3  -6  -6   29.63    3.48
  -3   6   6   29.71    3.89
   3  -6  -5    0.47    0.87
   3  -6  -5    2.08    1.31
  -3   6   5   -0.77    1.42
   3  -6  -4   36.30    3.06
  -3   6   4   31.09    1.66
   3  -6  -4   35.79    3.47
  -3   6   4   37.83    3.89
   3  -6  -3   22.96    2.52
   3  -6  -3   24.52    2.77
  -3   6   3   23.23    3.02
  -3   6   3   23.47    3.04
  -3   6   2    2.04    1.35
  -3   6   2    1.99    1.28
   3  -6  -2    4.34    1.47
   3  -6  -2    2.53    1.13
   3  -6  -1   67.82    2.30
  -3   6   1   65.28    4.61
   3  -6  -1   67.56    4.63
  -3   6   1   66.64    4.16
   3  -6   0  589.63    6.74
   3  -6   0  559.09   13.37
  -3   6   0  589.82   11.79
  -3   6   0  586.92   13.34
   3  -6   1  208.39    4.61
   3  -6   1  200.99    8.13
  -3   6  -1  208.12    7.94
  -3   6  -1  203.30    6.33
   3  -6   2   77.02    5.31
  -3   6  -2   71.62    4.85
  -3   6  -2   70.83    3.66
   3  -6   2   71.14    3.23
   3  -6   3  341.68    8.13
   3  -6   3  333.71   10.71
  -3   6  -3  348.04    8.19
   3  -6   4   12.49    1.83
  -3   6  -4   10.89    1.54
   3  -6   5    5.89    1.68
  -3   6  -5    3.79    1.06
   3  -6   6  120.53    6.99
   3  -6   6  116.79    6.40
  -3   6  -6  114.12    5.52
  -3   6  -7    2.51    1.78
   3  -6   7    0.63    1.29
   3  -6   7    4.87    2.18
  -3   6  -7    0.38    0.71
   3  -6   8   28.35    3.42
   3  -6   8   24.36    3.56
  -3   6  -8   23.33    3.56
  -3   6  -9   -0.32    1.24
   3  -6   9    1.29    1.53
   3  -6   9    0.59    1.17
   3  -6  10   21.29    2.95
   3  -6  10   26.36    4.19
  -3   6 -10   21.34    3.65
  -3   6 -11    3.03    1.71
   3  -6  11    5.55    2.26
  -3   6 -12    4.67    3.00
  -3   6 -12   -2.04    2.21
   3  -6  12    2.86    2.47
  -3   6 -13   -1.87    2.05
  -3   6 -13    2.71    2.53
   3  -6  13    0.97    2.05
   3  -6  14   49.19    6.78
   3  -5 -14    1.62    1.55
  -3   5  13   30.81    5.00
   3  -5 -13   28.51    4.66
   3  -5 -12    2.79    1.53
  -3   5  12   -0.22    1.87
   3  -5 -11    1.26    1.02
  -3   5  11    0.80    1.15
  -3   5  10   16.04    3.03
   3  -5 -10   18.86    3.35
  -3   5   9    8.44    2.02
   3  -5  -9   13.42    2.74
   3  -5  -8   -0.34    1.19
  -3   5   8   -1.33    1.44
  -3   5   7    1.89    0.93
   3  -5  -7    2.98    0.70
   3  -5  -7    1.82    0.88
   3  -5  -6    6.88    1.39
   3  -5  -6    4.60    1.39
   3  -5  -5    1.70    0.62
  -3   5   5    3.77    1.18
   3  -5  -4   46.91    3.23
  -3   5   4   45.80    3.90
   3  -5  -4   47.86    3.60
  -3   5   3   34.89    1.38
   3  -5  -3   36.81    3.06
  -3   5   3   34.52    3.28
  -3   5   3   35.65    3.36
   3  -5  -3   34.13    2.86
   3  -5  -2  127.46    5.18
   3  -5  -2  127.80    5.72
  -3   5   2  128.90    5.78
  -3   5   2  130.39    5.98
  -3   5   1   21.00    2.22
  -3   5   1   22.59    2.40
  -3   5   0  208.21    6.65
  -3   5   0  213.16    7.28
   3  -5   0  212.71    3.66
  -3   5  -1   24.60    2.62
   3  -5   1   24.02    1.71
  -3   5  -1   23.40    2.14
  -3   5  -2   40.36    2.74
   3  -5   2   40.63    2.58
   3  -5   3   63.50    3.62
  -3   5  -3   63.64    3.55
   3  -5   4   16.94    2.12
  -3   5  -4   16.42    1.92
   3  -5   5   32.59    3.19
  -3   5  -5   29.38    2.67
   3  -5   6   25.07    3.17
  -3   5  -6   26.11    3.31
  -3   5  -6   26.18    2.84
   3  -5   7   11.32    2.53
  -3   5  -7   10.10    1.89
  -3   5  -7    9.58    2.36
  -3   5  -8    1.16    1.24
   3  -5   8    3.87    1.76
   3  -5   9   13.48    2.43
   3  -5   9   10.08    2.70
  -3   5  -9    9.61    2.34
   3  -5  10    4.31    1.94
  -3   5 -10    3.40    1.62
   3  -5  11    2.11    2.09
  -3   5 -11    3.78    2.53
  -3   5 -11    0.37    1.35
  -3   5 -12   14.29    3.70
   3  -5  12   10.79    3.14
  -3   5 -12    7.85    2.42
  -3   5 -13    4.24    2.70
   3  -5  13    4.66    2.56
  -3   5 -14   12.98    3.82
   3  -5  14   11.50    3.66
   3  -4 -14   -0.57    1.52
  -3   4  14   -4.57    3.07
  -3   4  13   20.42    4.15
   3  -4 -13   22.39    4.06
   3  -4 -12    9.22    2.63
  -3   4  12    8.14    2.51
   3  -4 -11    0.94    1.32
  -3   4  11    0.03    1.68
   3  -4 -10    7.50    2.08
  -3   4  10    5.32    1.76
   3  -4  -9   71.46    5.85
  -3   4   9   67.23    5.74
   3  -4  -8   23.17    3.23
  -3   4   8   21.87    3.12
   3  -4  -7    5.06    1.37
   3  -4  -7    5.28    0.80
  -3   4   7    4.48    1.38
  -3   4   6    7.71    1.47
   3  -4  -6    8.95    1.74
   3  -4  -6    8.53    0.94
   3  -4  -5  231.18    6.03
   3  -4  -5  223.73    7.57
   3  -4  -4  139.31    5.03
  -3   4   4  144.30    6.27
   3  -4  -4  143.34    5.50
  -3   4   3    2.60    1.02
  -3   4   3    5.06    1.49
   3  -4  -3    2.48    0.70
   3  -4  -3    2.66    0.67
  -3   4   3    2.04    0.49
   3  -4  -2    0.48    0.33
  -3   4   2    1.85    0.97
   3  -4  -2    1.10    0.56
  -3   4   2    1.70    1.00
  -3   4   1  122.88    4.99
   3  -4  -1  122.21    2.46
  -3   4   1  118.94    4.91
  -3   4   0  355.32    8.13
  -3   4   0  353.84    8.44
   3  -4   1   64.99    3.02
  -3   4  -1   64.40    3.36
  -3   4  -1   65.99    3.75
  -3   4  -2    0.37    0.52
   3  -4   2    0.80    0.67
   3  -4   3  101.68    4.60
  -3   4  -3  102.39    4.45
  -3   4  -4   52.68    3.43
   3  -4   4   49.73    3.61
  -3   4  -5   22.76    2.69
   3  -4   5   22.72    2.71
  -3   4  -5   21.56    2.45
  -3   4  -6  115.76    5.87
   3  -4   6  109.98    6.38
  -3   4  -6  117.11    6.35
  -3   4  -7    7.68    1.93
   3  -4   7    8.37    2.29
  -3   4  -7    7.33    1.79
   3  -4   8   45.13    4.79
  -3   4  -8   38.28    4.19
   3  -4   9    5.28    1.88
  -3   4  -9    2.18    1.99
   3  -4   9    1.76    1.95
  -3   4  -9   -0.31    1.52
  -3   4 -10    1.77    1.08
  -3   4 -10    5.09    2.38
   3  -4  10    4.15    2.23
  -3   4 -11    4.82    2.26
  -3   4 -11    2.12    1.34
   3  -4  11    6.51    2.49
  -3   4 -12    2.14    1.75
   3  -4  12   -0.24    1.65
  -3   4 -13    2.14    1.78
   3  -4  13   -1.39    1.73
  -3   4 -14   -0.04    1.56
   3  -4  14    0.36    1.68
   3  -3 -15   -0.79    1.60
  -3   3  15   -1.83    2.53
   3  -3 -14    5.77    2.31
  -3   3  14    7.12    2.60
   3  -3 -13    1.91    1.84
  -3   3  13   -2.17    2.25
  -3   3  12   -1.71    1.88
   3  -3 -12    0.40    1.08
  -3   3  11   10.59    2.64
   3  -3 -11   10.12    2.60
  -3   3  10   68.25    6.20
   3  -3 -10   68.42    5.82
  -3   3   9   44.09    4.67
   3  -3  -9   46.43    4.47
   3  -3  -8    4.61    1.70
  -3   3   8    0.18    1.56
   3  -3  -7    3.41    1.37
   3  -3  -7    3.33    0.49
  -3   3   7    1.60    1.07
   3  -3  -6  530.31    7.27
   3  -3  -6  526.63   11.60
  -3   3   6  535.60   12.82
   3  -3  -5   22.07    2.20
   3  -3  -5   20.91    2.31
   3  -3  -4    0.47    0.51
   3  -3  -4    0.82    0.83
   3  -3  -3   22.51    1.75
  -3   3   3   19.76    1.96
   3  -3  -3   18.65    1.54
  -3   3   3   20.16    2.24
  -3   3   2   55.05    3.08
   3  -3  -2   55.22    2.27
  -3   3   2   51.98    3.22
   3  -3  -2   50.71    2.12
  -3   3   2   58.70    2.26
  -3   3   1  121.54    3.01
  -3   3   1  118.06    4.34
  -3   3   1  117.01    4.53
  -3   3   0   12.28    1.52
  -3   3   0   11.75    1.57
  -3   3  -1  547.13    9.56
  -3   3  -2  446.80    8.91
   3  -3   2  444.67    8.96
   3  -3   3   56.98    3.64
  -3   3  -3   57.55    3.45
  -3   3  -3   55.37    3.26
  -3   3  -4   87.49    4.58
  -3   3  -4   88.73    4.50
   3  -3   4   85.93    4.72
   3  -3   5   59.20    4.29
  -3   3  -5   60.03    4.09
  -3   3  -5   58.36    4.01
  -3   3  -6  110.94    5.97
   3  -3   6  115.14    6.52
  -3   3  -6  112.02    6.08
   3  -3   7    1.95    1.62
  -3   3  -7    3.76    1.99
  -3   3  -7    0.93    1.13
  -3   3  -7   -0.63    1.55
   3  -3   8    5.72    2.29
  -3   3  -8    5.83    2.23
  -3   3  -8    1.02    1.14
   3  -3   9  155.00    9.31
  -3   3  -9  159.00    8.92
  -3   3  -9  159.55    9.10
  -3   3 -10   63.85    6.26
   3  -3  10   60.52    6.22
   3  -3  11   23.01    4.14
  -3   3 -11   20.70    3.88
  -3   3 -12    0.81    1.25
   3  -3  12    3.32    2.39
  -3   3 -13    9.08    2.51
   3  -3  13   15.64    3.97
  -3   3 -14   -2.69    2.45
   3  -3  14    1.71    2.17
   3  -2 -15    0.59    1.41
  -3   2  15   -1.49    2.38
   3  -2 -14    2.37    1.68
  -3   2  14    1.15    1.59
   3  -2 -13    1.91    1.82
  -3   2  13   -1.50    2.09
  -3   2  12    1.48    1.53
   3  -2 -12    3.75    1.88
   3  -2 -11   12.83    2.45
  -3   2  11   13.58    2.90
   3  -2 -10    5.69    1.43
  -3   2  10    6.61    1.83
   3  -2  -9    7.71    1.81
  -3   2   9    9.09    2.31
   3  -2  -8   -1.67    1.43
  -3   2   8   -0.54    1.45
  -3   2   7   85.09    5.48
   3  -2  -7   76.56    4.72
   3  -2  -7   80.18    5.32
   3  -2  -6    2.72    0.51
   3  -2  -6    1.56    0.62
  -3   2   6    1.26    1.13
   3  -2  -5  329.02    8.71
   3  -2  -5  322.34    7.78
   3  -2  -4  302.86    7.24
   3  -2  -4  304.43    6.50
  -3   2   3  189.01    5.99
  -3   2   3  197.05    5.30
   3  -2  -3  193.99    5.16
   3  -2  -3  193.57    4.14
   3  -2  -2   99.02    3.42
  -3   2   2  100.15    4.08
   3  -2  -2  100.76    2.15
  -3   2   2  102.17    3.48
  -3   2   1   10.54    1.19
  -3   2   1    8.94    1.22
  -3   2   0   64.47    3.18
  -3   2  -1   88.77    3.90
  -3   2  -1   91.32    2.75
   3  -2   2   10.09    1.39
  -3   2  -2   10.81    1.22
  -3   2  -2   10.60    1.47
  -3   2  -3   50.35    3.10
   3  -2   3   45.56    3.26
  -3   2  -3   46.10    2.83
  -3   2  -3   45.03    3.18
  -3   2  -4  116.25    5.42
  -3   2  -4  118.60    5.34
  -3   2  -4  116.44    5.07
   3  -2   4  120.12    5.79
  -3   2  -5   38.91    3.40
   3  -2   5   38.20    3.50
  -3   2  -5   39.19    3.52
  -3   2  -5   36.93    3.15
  -3   2  -6    1.90    1.39
  -3   2  -6   -1.24    1.50
  -3   2  -6    0.33    1.24
   3  -2   6   -0.68    1.28
  -3   2  -7    3.46    1.55
   3  -2   7    3.11    1.80
   3  -2   8   13.93    3.02
  -3   2  -8   14.08    2.69
  -3   2  -9   46.48    4.99
   3  -2   9   46.89    5.27
  -3   2 -10    3.79    1.37
   3  -2  10    9.38    3.05
  -3   2 -11    4.32    1.50
   3  -2  11    8.08    2.78
   3  -2  12    4.61    2.14
  -3   2 -12    0.63    1.56
  -3   2 -13    0.89    1.94
   3  -2  13    2.88    2.35
   3  -1 -15    5.81    2.45
  -3   1  15    2.93    1.97
   3  -1 -14   -2.39    2.52
  -3   1  14   -1.26    2.46
   3  -1 -13   -1.06    1.52
  -3   1  13   -1.98    2.18
   3  -1 -12    3.97    1.49
  -3   1  12    3.86    1.84
   3  -1 -11    9.01    2.18
  -3   1  11    7.35    2.11
  -3   1  10   26.25    3.82
   3  -1 -10   30.10    3.76
   3  -1  -9    1.96    1.28
  -3   1   9   -2.15    2.02
  -3   1   8   42.16    4.16
   3  -1  -8   47.43    4.47
   3  -1  -8   47.13    4.07
   3  -1  -7   14.90    1.00
  -3   1   7   14.19    2.23
   3  -1  -7   16.28    2.78
   3  -1  -7   17.32    2.31
   3  -1  -6  108.86    3.12
  -3   1   6  100.38    5.61
   3  -1  -6  105.64    5.65
   3  -1  -6  106.66    4.92
   3  -1  -5  564.03   11.68
   3  -1  -5  590.33   10.18
  -3   1   4    5.36    1.25
   3  -1  -4    4.03    1.19
  -3   1   3  219.37    5.84
   3  -1  -3  218.74    5.88
   3  -1  -2  608.70    9.19
  -3   1   2  624.82    9.43
  -3   1   2  631.62    6.65
  -3   1   2  642.69    5.81
   3  -1  -1  324.66    4.73
  -3   1   1  316.82    6.72
  -3   1   0   12.60    1.41
  -3   1   0   13.88    0.93
   3  -1   0   14.93    0.99
  -3   1  -1   12.60    1.15
  -3   1  -1   12.88    1.52
   3  -1   1   13.63    1.08
   3  -1   2  195.78    6.26
  -3   1  -2  198.29    5.48
  -3   1  -2  195.57    6.19
   3  -1   3  485.82   10.70
  -3   1  -3  485.00    9.83
  -3   1  -3  485.94   10.58
   3  -1   4   22.76    2.79
  -3   1  -4   19.19    2.18
  -3   1  -4   21.97    2.61
   3  -1   5  142.05    6.91
  -3   1  -5  152.87    6.73
  -3   1  -5  148.27    6.83
   3  -1   6    3.76    1.59
  -3   1  -6    4.68    1.48
   3  -1   7   12.58    2.73
  -3   1  -7    7.17    1.65
  -3   1  -8   -0.05    1.40
   3  -1   8    3.52    2.18
  -3   1  -9    5.61    1.66
   3  -1   9    7.76    2.62
   3  -1  10    7.01    2.33
  -3   1 -10    2.59    1.21
  -3   1 -11    8.80    2.56
   3  -1  11    7.35    2.90
  -3   1 -12    2.85    2.16
   3  -1  12    2.79    2.46
   3  -1  13    2.30    2.26
  -3   1 -13    5.06    2.42
   3   0 -16   -2.47    2.29
   3   0 -15   15.42    3.49
  -3   0  15   12.65    3.53
  -3   0  14    4.78    2.22
   3   0 -14    2.44    1.52
   3   0 -13   -0.24    1.21
  -3   0  13    0.00    1.46
  -3   0  12   15.24    3.43
   3   0 -12   15.19    3.04
  -3   0  11   77.66    6.95
   3   0 -11   84.59    6.59
  -3   0  10  230.27   11.09
   3   0 -10  229.83   10.13
   3   0  -9   43.88    4.32
   3   0  -9   40.11    4.72
  -3   0   9   31.64    3.84
  -3   0   8  106.91    6.66
   3   0  -8  103.68    6.14
   3   0  -8  113.39    7.13
  -3   0   7   29.71    3.20
   3   0  -7   31.85    3.67
   3   0  -7   31.81    3.10
   3   0  -6   10.91    1.77
   3   0  -6    9.22    1.51
   3   0  -5   59.42    3.42
   3   0  -5   63.54    4.17
   3   0  -4    0.68    0.54
  -3   0   4    1.21    0.76
   3   0  -4    0.77    0.96
   3   0  -3  129.37    4.96
  -3   0   3  129.76    4.19
   3   0  -3  132.07    3.72
  -3   0   2    6.15    1.13
   3   0  -2    4.64    0.98
  -3   0   1  488.33    6.70
  -3   0   1  492.99    8.18
  -3   0   0   49.14    2.34
  -3   0   0   49.87    2.76
  -3   0  -1   23.92    1.87
  -3   0  -1   21.72    2.05
  -3   0  -2  141.63    5.11
   3   0   2  138.64    5.48
  -3   0  -2  138.04    5.42
  -3   0  -3    2.58    1.02
   3   0   3    1.09    0.92
  -3   0  -3    0.43    0.82
   3   0   4   66.42    4.48
  -3   0  -4   64.19    4.41
  -3   0  -4   60.85    4.12
   3   0   5    4.31    1.23
  -3   0  -5    6.16    1.72
  -3   0  -5    5.70    1.79
   3   0   6    1.44    1.17
  -3   0  -6    4.31    1.73
   3   0   7   17.33    3.05
  -3   0  -7   19.69    3.14
  -3   0  -8    3.62    1.85
   3   0   8    4.09    1.91
  -3   0  -9    0.95    1.54
   3   0   9    2.55    2.11
  -3   0 -10    0.95    1.29
   3   0  10   -0.25    1.47
  -3   0 -11    8.33    2.83
   3   0  11    6.67    2.68
  -3   0 -12    8.94    3.00
   3   0  12    8.88    3.02
  -3   0 -13    1.61    1.83
   3   0  13    0.98    1.74
   3   1 -16   -1.94    1.98
   3   1 -15    5.20    2.23
  -3  -1  15    3.07    1.96
   3   1 -14    3.45    1.98
  -3  -1  14    0.39    1.94
   3   1 -13    4.98    2.24
  -3  -1  13    1.30    1.28
   3   1 -12   19.74    3.70
  -3  -1  12   18.01    3.56
   3   1 -11    5.72    2.46
  -3  -1  11    0.49    1.53
   3   1 -10   90.56    6.66
   3   1 -10   93.94    7.42
  -3  -1  10   88.67    6.85
   3   1  -9    0.54    2.24
  -3  -1   9   -2.49    1.99
   3   1  -9   -0.98    1.60
   3   1  -8    1.26    1.99
   3   1  -8    1.01    1.00
  -3  -1   8   -1.99    2.05
  -3  -1   7    7.80    1.23
   3   1  -7    8.68    2.14
   3   1  -7    8.38    1.74
  -3  -1   6   82.88    3.81
   3   1  -6   83.03    4.69
   3   1  -6   87.07    5.39
   3   1  -5   95.20    5.19
   3   1  -5   91.57    4.38
  -3  -1   5   93.62    3.84
  -3  -1   5   92.29    4.08
  -3  -1   4    0.11    0.47
  -3  -1   4   -0.03    0.48
   3   1  -4   -0.73    1.10
   3   1  -3    3.00    1.30
  -3  -1   3    0.17    0.52
  -3  -1   2    9.77    1.42
   3   1  -2    9.64    1.47
  -3  -1   2    8.66    1.07
  -3  -1   1  278.61    7.33
  -3  -1   1  281.38    6.13
  -3  -1   1  286.89    6.51
  -3  -1   0   13.86    1.72
  -3  -1   0   11.95    1.48
  -3  -1   0   12.58    1.44
  -3  -1  -1   77.25    3.85
  -3  -1  -1   77.71    3.91
  -3  -1  -2  142.64    5.72
  -3  -1  -2  141.20    5.73
   3   1   2  140.00    5.71
  -3  -1  -3    3.58    1.12
   3   1   3    4.50    1.33
  -3  -1  -3    4.24    1.24
   3   1   4   90.62    5.27
  -3  -1  -4   90.67    5.37
  -3  -1  -4   92.10    5.43
   3   1   5    0.21    1.40
  -3  -1  -5    2.61    1.32
  -3  -1  -6    0.34    0.96
   3   1   6    0.22    1.15
  -3  -1  -7    0.75    0.90
   3   1   7    0.48    1.30
  -3  -1  -8    5.37    1.95
   3   1   8    7.55    2.47
  -3  -1  -9    1.11    1.41
   3   1   9    1.75    1.76
  -3  -1 -10    0.71    1.31
   3   1  10    0.90    1.85
  -3  -1 -11    1.55    1.29
   3   1  11    1.71    2.14
  -3  -1 -12    1.25    1.36
   3   1  12    6.17    3.35
   3   1  13    4.69    2.63
   3   2 -16    1.37    1.76
  -3  -2  15    1.98    2.19
   3   2 -15   10.47    3.16
   3   2 -14    3.54    2.37
  -3  -2  14   -2.07    2.14
   3   2 -13    7.03    2.84
  -3  -2  13    1.26    1.84
  -3  -2  12    0.48    1.68
   3   2 -12    2.67    1.27
   3   2 -11   21.19    4.00
  -3  -2  11   14.09    2.88
   3   2 -11   14.27    2.86
   3   2 -10   14.49    2.77
  -3  -2  10   10.96    2.29
   3   2 -10   16.27    3.53
  -3  -2   9   18.44    1.96
   3   2  -9   16.43    2.83
   3   2  -9   23.47    4.19
  -3  -2   9   15.15    2.62
   3   2  -8    2.12    1.24
  -3  -2   8    1.75    0.77
   3   2  -8    3.33    2.22
   3   2  -7    5.42    1.69
   3   2  -7    7.87    1.91
  -3  -2   7    6.72    1.30
   3   2  -6   38.99    4.10
  -3  -2   6   31.44    2.66
  -3  -2   6   32.24    2.29
  -3  -2   5   95.58    4.66
  -3  -2   5   97.77    3.43
   3   2  -5   93.81    5.41
  -3  -2   4   91.54    4.57
   3   2  -4   85.67    4.84
  -3  -2   4   94.45    2.59
  -3  -2   3  186.35    4.57
   3   2  -3  186.60    6.75
   3   2  -3  189.49    4.11
  -3  -2   3  184.31    6.53
  -3  -2   2    2.66    0.64
  -3  -2   2    1.81    0.78
   3   2  -2    2.77    0.48
   3   2  -2    2.09    0.74
  -3  -2   1  404.74    9.85
  -3  -2   1  414.05    7.61
  -3  -2   1  405.51    9.27
  -3  -2   0   57.17    3.74
  -3  -2   0   55.21    3.61
  -3  -2   0   55.35    3.12
  -3  -2  -1   82.13    4.55
  -3  -2  -1   83.69    4.54
  -3  -2  -1   81.99    4.11
  -3  -2  -2    1.76    0.89
   3   2   2    0.50    0.74
  -3  -2  -2    1.82    0.92
  -3  -2  -2    1.37    0.78
   3   2   3   60.87    4.13
  -3  -2  -3   59.41    4.31
  -3  -2  -4   -0.37    1.03
   3   2   4    2.08    0.97
   3   2   5   21.93    2.86
  -3  -2  -5   22.97    3.13
  -3  -2  -6    6.58    1.86
   3   2   6    6.47    1.89
  -3  -2  -7   -0.10    0.80
   3   2   7    0.64    1.45
   3   2   8   19.38    3.52
  -3  -2  -8   18.15    3.33
  -3  -2  -9   -0.69    1.29
   3   2   9    1.97    1.81
  -3  -2 -10    0.60    1.12
   3   2  10    0.69    1.78
   3   2  11   25.57    4.59
  -3  -2 -11   26.45    4.61
  -3  -2 -12    1.61    1.62
   3   2  12    2.79    2.00
   3   3 -16   17.66    4.27
   3   3 -15    2.45    2.24
   3   3 -14    3.02    1.46
   3   3 -14   12.58    3.86
   3   3 -13    1.14    1.46
   3   3 -12    4.31    1.72
   3   3 -11   28.83    4.68
   3   3 -11   23.69    3.80
  -3  -3  10   84.02    4.76
   3   3 -10   84.68    6.55
   3   3 -10   88.02    7.53
   3   3  -9    0.67    1.32
   3   3  -9    1.68    2.38
  -3  -3   9    0.56    0.69
   3   3  -8    8.72    2.29
  -3  -3   8    5.98    1.39
   3   3  -8    4.50    2.17
  -3  -3   7    3.60    1.07
  -3  -3   7    4.29    1.02
  -3  -3   6  187.22    7.34
  -3  -3   6  200.81    4.64
   3   3  -6  184.20    8.30
  -3  -3   5    0.87    0.91
   3   3  -5    0.95    1.24
  -3  -3   4  436.57   11.15
   3   3  -4  435.52   11.30
  -3  -3   4  435.67    6.47
  -3  -3   3   96.36    5.29
   3   3  -3   95.20    2.65
   3   3  -3   93.58    4.98
  -3  -3   3   96.11    3.09
  -3  -3   2 4472.96   35.73
   3   3  -2 4406.87   33.44
  -3  -3   2 4449.75   23.14
  -3  -3   1  100.99    5.28
  -3  -3   1   98.56    5.36
   3   3  -1   92.86    4.85
   3   3  -1   95.41    3.65
  -3  -3   1   96.27    3.82
  -3  -3   0  657.11   13.74
  -3  -3   0  660.21   13.81
  -3  -3   0  656.45   11.10
  -3  -3  -1   13.80    2.17
  -3  -3  -1   14.50    2.09
  -3  -3  -1   14.08    2.21
  -3  -3  -2  175.03    7.16
  -3  -3  -2  168.86    7.64
   3   3   2  172.90    6.54
  -3  -3  -3   20.03    2.51
   3   3   3   17.87    2.57
  -3  -3  -3   16.79    2.59
   3   3   4   -0.35    1.51
  -3  -3  -4    1.07    1.16
   3   3   5   16.37    2.51
  -3  -3  -5   18.73    3.09
   3   3   6   76.97    5.90
  -3  -3  -6   75.88    6.30
   3   3   7   26.94    3.82
  -3  -3  -7   22.83    3.65
  -3  -3  -8    4.90    1.94
   3   3   8    7.01    2.36
  -3  -3  -9   -0.02    1.09
   3   3   9    0.33    1.76
  -3  -3 -10    0.99    1.28
   3   3  10    3.86    2.29
  -3  -3 -11   -0.62    1.61
   3   3  11    1.63    2.13
   3   3  12    5.96    2.91
   3   4 -15   14.11    4.19
   3   4 -15    0.75    1.89
   3   4 -14   -0.11    1.91
   3   4 -13    3.24    1.67
   3   4 -12    6.26    2.72
   3   4 -12    5.51    1.99
   3   4 -11   17.90    4.09
   3   4 -11   16.18    3.34
   3   4 -10    1.64    1.64
  -3  -4  10   -0.17    0.68
   3   4 -10    0.95    2.23
   3   4  -9    1.40    1.44
   3   4  -9    4.07    2.53
  -3  -4   9    0.67    0.86
  -3  -4   8   13.89    2.20
   3   4  -8   14.10    2.83
  -3  -4   7   12.97    2.21
   3   4  -7   11.71    2.06
  -3  -4   7   14.07    1.09
  -3  -4   6    7.66    0.92
  -3  -4   6    5.38    1.48
  -3  -4   5   53.54    4.36
   3   4  -5   52.33    4.41
  -3  -4   5   52.80    1.93
   3   4  -4   29.84    3.01
  -3  -4   4   30.03    3.29
  -3  -4   4   31.74    1.45
  -3  -4   3    6.89    0.81
  -3  -4   3    6.84    1.73
   3   4  -3    6.28    0.63
   3   4  -3    7.09    1.13
   3   4  -3    9.63    2.10
   3   4  -2   86.16    3.76
  -3  -4   2   84.87    5.43
   3   4  -2   85.79    4.99
  -3  -4   2   84.62    3.26
  -3  -4   1  155.89    7.38
   3   4  -1  168.49    6.82
   3   4  -1  154.07    5.42
   3   4   0  107.52    4.94
  -3  -4   0  103.60    5.99
  -3  -4   0  106.77    6.27
  -3  -4  -1    1.33    1.02
  -3  -4  -1    0.77    0.80
   3   4   1    0.53    0.70
   3   4   2   10.35    1.78
  -3  -4  -2   10.64    1.99
  -3  -4  -2    9.87    2.11
  -3  -4  -3   53.30    4.35
  -3  -4  -3   49.86    4.77
   3   4   3   55.98    4.15
  -3  -4  -4    6.23    1.66
   3   4   4    3.98    1.19
  -3  -4  -4    4.99    1.72
   3   4   5   10.98    2.27
  -3  -4  -5   12.75    2.71
   3   4   6    5.72    1.89
  -3  -4  -6    5.25    2.08
   3   4   7   45.00    4.89
  -3  -4  -7   48.94    5.65
   3   4   8    3.82    2.09
  -3  -4  -8    0.05    1.02
   3   4   9    0.97    1.54
  -3  -4  -9    1.12    1.45
  -3  -4 -10    1.29    1.46
   3   4  10    3.61    2.44
   3   4  11    1.89    2.02
  -3  -4 -11    2.13    1.95
   3   4  12    1.85    2.00
   3   5 -15   -0.40    1.64
   3   5 -14    3.92    2.14
   3   5 -13   -0.53    1.60
   3   5 -12    3.09    1.97
   3   5 -12    6.15    3.12
   3   5 -11    2.83    1.98
   3   5 -11    3.89    2.67
   3   5 -10    2.02    1.57
  -3  -5  10    0.53    0.74
   3   5  -9    0.93    1.97
  -3  -5   9   -0.60    0.90
  -3  -5   8   46.60    4.36
   3   5  -8   49.04    5.27
  -3  -5   7    9.61    2.09
   3   5  -7   11.94    3.17
  -3  -5   6    6.22    1.72
   3   5  -6   13.26    3.19
  -3  -5   5    7.92    1.86
   3   5  -5   11.11    2.38
  -3  -5   4   38.45    3.98
   3   5  -4   38.64    3.58
  -3  -5   3    1.34    1.26
   3   5  -3    1.91    1.00
  -3  -5   2   18.86    2.91
   3   5  -2   21.59    2.79
   3   5  -2   16.21    1.94
  -3  -5   1   -0.27    0.89
   3   5  -1    0.67    0.94
   3   5  -1    0.00    0.77
   3   5   0   25.27    2.84
  -3  -5   0   29.25    3.70
  -3  -5   0   29.47    3.51
   3   5   0   28.38    2.83
  -3  -5  -1    0.81    1.08
  -3  -5  -1   -0.40    0.88
   3   5   1   -0.01    0.68
   3   5   1   -1.15    1.30
   3   5   2   44.68    3.59
  -3  -5  -2   46.28    4.73
  -3  -5  -2   43.90    4.35
  -3  -5  -3    0.46    0.79
   3   5   3   -2.15    1.53
  -3  -5  -3    0.28    0.85
  -3  -5  -4    3.79    1.63
  -3  -5  -4    5.13    1.66
   3   5   4    4.11    1.31
   3   5   5    8.43    2.05
  -3  -5  -5    7.04    2.04
  -3  -5  -6   17.24    3.35
   3   5   6   19.96    3.17
   3   5   7    2.62    1.84
  -3  -5  -7    0.50    0.98
   3   5   8    0.09    1.22
  -3  -5  -8    1.38    1.29
  -3  -5  -9    2.76    1.56
  -3  -5 -10    2.35    1.70
   3   6 -14    0.36    1.74
   3   6 -13    0.60    1.73
   3   6 -12    1.89    1.85
   3   6 -12    4.43    2.91
   3   6 -11    1.12    1.47
  -3  -6  11    0.13    0.71
  -3  -6  10   11.23    2.36
   3   6 -10   13.47    3.69
   3   6  -9    0.74    2.01
  -3  -6   9    0.44    0.90
  -3  -6   8   14.03    2.78
   3   6  -8   14.93    3.07
   3   6  -7    3.39    2.16
  -3  -6   7    6.65    2.00
   3   6  -6    8.97    2.90
  -3  -6   6   -0.29    1.03
  -3  -6   5    5.95    1.85
   3   6  -5    7.16    2.31
  -3  -6   4    2.21    1.04
   3   6  -4    3.62    1.16
   3   6  -4    1.42    1.16
  -3  -6   3   13.65    2.68
   3   6  -3   15.97    2.17
   3   6  -3   11.40    1.55
   3   6  -2    2.47    1.60
  -3  -6   2   -0.85    1.35
   3   6  -2   -0.18    0.75
  -3  -6   1   23.03    3.35
   3   6  -1   23.83    2.83
   3   6  -1   22.83    2.71
  -3  -6   0   -0.62    0.90
   3   6   0   -0.78    0.85
   3   6   0    1.15    1.16
   3   6   0   -0.95    1.09
  -3  -6  -1    0.78    1.02
   3   6   1    0.81    0.88
  -3  -6  -1    0.50    1.14
   3   6   1    0.39    0.65
  -3  -6  -2   13.06    2.71
   3   6   2   14.01    1.93
  -3  -6  -2   11.84    2.82
   3   6   2   13.80    2.48
  -3  -6  -3    0.40    0.94
  -3  -6  -3    0.55    0.89
   3   6   3    0.09    0.92
  -3  -6  -4   59.23    5.36
   3   6   4   55.07    4.53
  -3  -6  -4   57.47    6.08
  -3  -6  -5    1.79    1.30
  -3  -6  -5   -0.39    1.35
  -3  -6  -6   37.06    5.21
  -3  -6  -7    4.61    2.12
  -3  -6  -8    1.57    1.44
  -3  -6  -9    1.27    1.28
   3   7 -14    0.79    1.53
   3   7 -13    4.96    2.42
   3   7 -12    2.51    2.08
   3   7 -12   -1.07    2.26
   3   7 -11    3.14    2.37
   3   7 -11    5.53    3.33
  -3  -7  11    0.47    0.88
  -3  -7  10    5.15    1.83
   3   7 -10    7.13    2.88
   3   7  -9   14.74    3.56
  -3  -7   9   10.39    2.67
  -3  -7   8    0.62    1.13
   3   7  -8   -0.96    1.81
   3   7  -7    3.18    1.53
  -3  -7   7    6.65    2.13
  -3  -7   6    7.80    2.24
   3   7  -6   15.36    3.13
  -3  -7   5    0.35    1.03
   3   7  -5    1.88    1.66
  -3  -7   4    0.22    0.88
   3   7  -4    0.54    0.96
   3   7  -4   -0.59    1.13
  -3  -7   3    0.12    1.27
   3   7  -3    0.18    0.90
  -3  -7   2    2.17    1.30
   3   7  -2    0.57    0.79
   3   7  -1    1.37    1.15
   3   7  -1   -0.24    0.88
  -3  -7   1    1.74    1.28
  -3  -7   0    0.14    0.97
   3   7   0    2.39    1.39
   3   7   0    0.65    0.95
   3   7   1   -1.63    1.31
  -3  -7  -1   -0.21    0.81
   3   7   1   -0.22    1.01
  -3  -7  -1    0.88    1.20
   3   7   2   -2.06    1.40
  -3  -7  -2    0.27    0.83
  -3  -7  -2    0.70    1.33
   3   7   2   -0.11    1.05
  -3  -7  -3   11.49    2.58
  -3  -7  -3   12.55    2.94
   3   7   3   10.42    2.53
  -3  -7  -4    2.45    1.43
   3   7   4    0.87    1.29
  -3  -7  -4    1.97    1.48
  -3  -7  -5    7.14    2.12
   3   7   5    3.88    1.78
  -3  -7  -5    3.61    1.94
  -3  -7  -6    2.02    1.89
  -3  -7  -7    1.85    1.40
  -3  -7  -8    1.17    1.67
   3   8 -13    5.11    2.62
   3   8 -12    5.84    2.95
   3   8 -12    7.16    3.45
   3   8 -11    5.84    2.85
  -3  -8  11   -0.31    0.96
  -3  -8  10   -0.53    0.93
   3   8 -10    5.13    3.15
  -3  -8   9    1.50    1.36
   3   8  -9    5.73    2.62
  -3  -8   8    1.89    1.47
   3   8  -8    3.33    1.91
  -3  -8   7    0.05    1.08
   3   8  -7   -4.14    2.55
   3   8  -6   10.07    2.82
  -3  -8   6    0.08    1.12
  -3  -8   5    1.13    1.27
   3   8  -5    6.34    2.34
  -3  -8   4    2.14    1.24
   3   8  -4    1.43    1.06
   3   8  -4    2.45    1.50
  -3  -8   3    2.98    1.44
   3   8  -3    3.13    1.46
   3   8  -3    0.70    1.23
  -3  -8   2    7.22    2.21
   3   8  -2    1.71    1.38
   3   8  -2    5.12    1.69
  -3  -8   1    0.26    0.88
   3   8  -1   -0.05    0.98
  -3  -8   0   21.65    3.70
   3   8   0   22.86    3.16
   3   8   0   24.45    3.48
  -3  -8  -1    2.47    1.28
   3   8   1    1.54    1.45
  -3  -8  -2    2.24    1.31
   3   8   2    2.44    1.60
  -3  -8  -2    4.02    1.91
  -3  -8  -3    2.14    1.20
  -3  -8  -3    4.46    2.20
   3   8   3    3.61    2.06
  -3  -8  -4    0.76    1.24
   3   8   4    1.99    1.73
  -3  -8  -4    1.32    1.33
   3   8   5   -0.76    1.74
  -3  -8  -5    0.72    1.81
  -3  -8  -6    2.30    1.92
   3   8   6    0.83    1.29
   3   8   7    0.01    1.19
   3   9 -12    3.47    2.79
   3   9 -12    3.25    2.79
  -3  -9  11    2.06    1.55
   3   9 -11    6.73    3.01
  -3  -9  10    1.52    1.37
   3   9 -10   10.38    3.59
   3   9  -9    3.13    2.43
  -3  -9   9    0.98    1.30
  -3  -9   8    1.28    1.52
   3   9  -8    0.95    1.70
  -3  -9   7    1.42    1.42
   3   9  -7   -2.40    2.14
   3   9  -6   -1.06    1.58
  -3  -9   6    0.34    0.99
   3   9  -5   22.62    3.65
  -3  -9   5   11.26    2.84
  -3  -9   4    0.06    1.04
   3   9  -4    4.29    1.94
  -3  -9   3    0.23    0.98
   3   9  -3    1.16    1.26
  -3  -9   2    0.55    1.07
   3   9  -1   -0.68    1.24
  -3  -9   1    0.57    1.08
  -3  -9   0    0.28    1.32
   3   9   0    0.28    1.09
  -3  -9  -1    1.24    1.45
   3   9   1    2.98    1.87
  -3  -9  -2    0.13    1.00
   3   9   2    1.99    1.47
  -3  -9  -3    1.77    1.54
  -3  -9  -3    1.10    1.79
   3   9   3   -0.61    1.31
  -3  -9  -4    1.08    1.60
  -3  -9  -4    1.68    1.55
   3   9   4    1.50    1.71
   3   9   5    1.93    1.77
  -3  -9  -5    1.35    1.53
   3   9   6    1.77    1.84
   3  10 -12    0.16    2.22
   3  10 -11    1.60    2.36
  -3 -10  11   -0.87    1.55
  -3 -10  10   -1.99    1.74
   3  10 -10    5.93    3.01
  -3 -10   9    1.14    1.25
   3  10  -9    8.87    3.34
   3  10  -8    3.82    2.42
  -3 -10   8   -0.12    1.45
  -3 -10   7    0.73    1.16
  -3 -10   6    1.65    1.45
  -3 -10   5   -1.03    1.65
  -3 -10   4    1.27    1.27
  -3 -10   3    2.84    1.86
  -3 -10   2    1.52    1.68
  -3 -10   1    0.97    1.33
  -3 -10   0    0.22    1.09
  -3 -10  -1    2.00    1.63
  -3 -10  -2    0.96    1.29
  -3 -10  -3   -0.47    1.03
  -3 -11   9   -0.53    1.48
  -3 -11   8   -0.04    1.27
  -3 -11   7    0.60    1.63
  -3 -11   6    2.02    1.90
  -3 -11   5   -0.28    1.16
  -3 -11   4    0.58    1.21
  -3 -11   3    1.26    1.26
  -3 -11   2   -0.42    1.60
  -3 -11   1    1.93    1.55
  -3 -11   0    0.67    1.15
  -3 -11  -1    0.07    1.43
   4 -14  -3   -1.38    1.78
   4 -14  -2   -0.86    1.58
   4 -14  -1   -0.10    1.46
  -4  14   1    0.40    2.05
   4 -14   0    0.36    1.46
  -4  14   0    2.15    2.08
  -4  14  -1    1.85    1.96
   4 -14   1    3.45    1.98
   4 -14   2    1.91    1.96
  -4  14  -2    0.25    1.67
   4 -14   3    0.15    1.31
   4 -14   4    2.30    1.89
  -4  13   4    1.51    1.80
   4 -13  -3    2.05    1.68
  -4  13   3    0.50    1.44
   4 -13  -2    0.60    1.36
  -4  13   2    1.41    1.80
   4 -13  -1    4.56    2.07
  -4  13   1    3.87    2.53
   4 -13   0    2.94    2.16
  -4  13   0    0.99    1.81
   4 -13   1    4.77    2.29
  -4  13  -1    1.63    1.66
   4 -13   2    4.79    2.52
  -4  13  -2    0.06    1.64
   4 -13   3   13.74    3.47
   4 -13   4    6.22    2.78
   4 -13   5    2.65    2.06
   4 -13   6    4.24    2.44
   4 -13   7   10.01    3.26
   4 -13   8    3.72    2.25
   4 -13   9    9.78    3.25
  -4  12   7    2.08    2.15
  -4  12   6    4.84    2.47
  -4  12   6    2.63    2.02
  -4  12   5    0.18    1.74
  -4  12   5    0.17    1.37
   4 -12  -4    0.03    1.17
  -4  12   4    0.12    1.32
  -4  12   4    1.85    2.16
  -4  12   3    1.24    1.41
   4 -12  -3    1.33    1.44
  -4  12   3    4.78    2.47
   4 -12  -2   13.90    3.25
  -4  12   2   13.97    3.59
  -4  12   1    6.75    2.61
   4 -12  -1    7.49    2.58
  -4  12   0    4.00    2.25
   4 -12   0    6.27    2.31
   4 -12   1    5.75    2.56
  -4  12  -1   -1.04    1.50
  -4  12  -2    2.21    1.83
   4 -12   2    6.18    2.60
   4 -12   3   10.76    3.18
   4 -12   4    3.77    2.52
   4 -12   5    2.68    2.55
   4 -12   6    6.55    2.87
   4 -12   7    4.95    2.56
   4 -12   8    9.83    3.25
   4 -12   9    3.78    2.30
   4 -12  10    4.17    2.32
   4 -12  11    5.25    2.52
   4 -11  -9    3.30    2.08
  -4  11   8    3.75    2.72
   4 -11  -8    3.22    2.00
   4 -11  -7    4.10    2.16
  -4  11   7    6.52    3.09
  -4  11   7    3.13    2.17
   4 -11  -6    3.79    2.14
  -4  11   6    5.49    2.59
  -4  11   6    6.98    3.11
   4 -11  -5    2.40    1.46
  -4  11   5    3.42    2.00
  -4  11   5    3.50    2.16
   4 -11  -4    0.90    1.30
  -4  11   4    2.42    1.57
  -4  11   4    0.13    1.27
   4 -11  -3    9.39    2.50
  -4  11   3    4.58    2.15
  -4  11   3    7.38    2.11
  -4  11   2   -0.30    1.35
   4 -11  -2    1.82    1.67
  -4  11   2    1.03    1.51
  -4  11   1    4.47    1.39
   4 -11  -1    7.52    2.59
  -4  11   1    6.41    2.41
   4 -11   0    8.84    2.74
  -4  11   0    2.88    1.14
  -4  11   0    5.94    2.13
   4 -11   1    3.29    1.61
  -4  11  -1    7.95    2.48
   4 -11   2    2.70    1.64
  -4  11  -2    3.82    1.91
   4 -11   3   16.31    2.99
   4 -11   4   -2.99    2.32
   4 -11   5   -2.33    2.24
   4 -11   6   -3.50    2.79
   4 -11   7   19.69    3.47
   4 -11   8   -1.22    1.47
   4 -11   9    7.09    2.80
  -4  11 -10    3.47    2.68
   4 -11  10    5.13    2.38
   4 -11  11   12.48    3.20
  -4  11 -11    8.93    3.21
   4 -10 -10    6.92    2.64
  -4  10   9    6.09    3.17
  -4  10   9    3.44    2.48
   4 -10  -9    2.10    1.58
  -4  10   8    9.43    3.21
  -4  10   8   10.23    3.21
   4 -10  -8    7.63    2.55
  -4  10   7    2.01    2.23
  -4  10   7   -0.72    1.69
   4 -10  -7    1.28    1.66
  -4  10   6    3.91    2.19
  -4  10   6    2.55    1.73
   4 -10  -6    2.03    1.63
  -4  10   5    1.35    1.65
   4 -10  -5    1.46    1.25
   4 -10  -5    1.31    1.17
  -4  10   5    1.76    1.98
   4 -10  -4   23.17    3.45
  -4  10   4   18.18    3.47
  -4  10   4   19.30    3.79
  -4  10   3    0.82    1.18
   4 -10  -3    3.98    1.97
  -4  10   3    1.57    1.56
   4 -10  -2    5.50    2.16
  -4  10   2    2.26    1.18
  -4  10   2    4.04    1.98
   4 -10  -1   -1.22    1.79
  -4  10   1    0.68    1.06
  -4  10   1   -0.62    1.32
  -4  10   0   -0.79    1.35
  -4  10   0    0.94    1.24
   4 -10   0   -1.38    1.97
  -4  10  -1    2.40    1.09
   4 -10   1    1.25    1.85
  -4  10  -1    2.40    1.49
   4 -10   2   19.85    3.26
  -4  10  -2   18.68    3.29
  -4  10  -2   18.91    2.32
   4 -10   3   -1.01    1.88
   4 -10   4   -0.49    1.82
   4 -10   5   -2.51    2.13
   4 -10   6    6.16    1.78
   4 -10   7    1.13    1.59
   4 -10   8   -2.82    2.28
   4 -10   9    0.67    2.09
  -4  10 -10    1.61    1.93
   4 -10  10   -4.67    2.40
  -4  10 -11    2.83    2.36
  -4  10 -12    5.23    2.52
   4  -9 -11    2.72    1.64
  -4   9  10   13.75    3.69
   4  -9 -10   11.38    2.98
  -4   9   9   -0.46    1.44
   4  -9  -9    1.46    0.95
  -4   9   8    2.44    1.76
   4  -9  -8    1.76    1.23
   4  -9  -7    2.18    1.39
  -4   9   7    3.54    2.27
  -4   9   7    1.99    1.63
   4  -9  -6    9.09    2.36
  -4   9   6   12.34    3.13
  -4   9   6    9.94    2.84
   4  -9  -5    2.15    1.26
  -4   9   5    1.29    1.26
  -4   9   5    2.69    1.70
   4  -9  -5    3.89    1.60
   4  -9  -4   65.53    5.47
   4  -9  -4   64.83    5.63
  -4   9   4   67.44    6.33
  -4   9   4   57.88    5.46
   4  -9  -3   28.36    3.46
  -4   9   3   30.40    3.90
  -4   9   3   32.60    4.38
   4  -9  -2  370.67   13.38
  -4   9   2  372.13   12.44
  -4   9   2  377.98   13.87
   4  -9  -1   44.53    4.59
  -4   9   1   46.28    4.26
  -4   9   1   53.12    5.30
  -4   9   0    7.03    1.51
  -4   9   0    8.18    2.12
   4  -9   0    8.92    2.15
  -4   9  -1    2.46    1.11
   4  -9   1    2.84    1.54
  -4   9  -1    2.92    1.41
   4  -9   2   91.95    6.87
  -4   9  -2   95.90    5.10
  -4   9  -2  100.14    7.03
   4  -9   3   11.12    2.65
  -4   9  -3   10.80    1.79
   4  -9   4    5.55    2.03
  -4   9  -4    4.74    1.16
   4  -9   5    0.51    0.84
   4  -9   5    1.35    1.22
  -4   9  -5   -0.23    0.89
   4  -9   6   31.05    4.16
   4  -9   6   29.85    3.32
   4  -9   7    0.24    1.05
   4  -9   7   -1.95    1.66
   4  -9   8    5.81    1.69
   4  -9   8    7.41    2.17
  -4   9  -9    4.37    2.33
   4  -9   9   -0.33    1.71
   4  -9   9    1.75    1.54
  -4   9 -10    2.10    1.75
   4  -9  10    0.55    1.55
  -4   9 -11    1.58    1.45
   4  -9  11    0.76    1.47
   4  -9  12    6.27    2.78
  -4   9 -12    7.07    2.70
   4  -9  13    0.61    1.86
   4  -8 -12    1.95    1.47
  -4   8  11    0.41    1.94
   4  -8 -11    2.80    1.87
  -4   8  10    3.19    1.93
   4  -8 -10    1.87    1.53
  -4   8   9   -1.14    1.63
   4  -8  -9    0.75    0.93
   4  -8  -8    7.31    2.16
  -4   8   8    5.77    2.30
  -4   8   7    0.69    1.32
   4  -8  -7    0.34    1.04
   4  -8  -6   18.40    2.64
  -4   8   6   15.70    3.11
  -4   8   6   16.80    3.40
   4  -8  -6   15.33    2.79
   4  -8  -5   30.72    3.55
  -4   8   5   26.71    3.81
   4  -8  -5   28.39    3.63
  -4   8   5   27.35    3.88
  -4   8   4   20.61    3.17
   4  -8  -4   17.30    2.42
  -4   8   4   20.30    3.42
   4  -8  -4   20.79    3.07
   4  -8  -3   47.92    4.30
  -4   8   3   48.05    4.93
  -4   8   3   49.25    4.58
   4  -8  -2  129.87    7.36
  -4   8   2  132.70    7.08
  -4   8   2  127.78    7.58
  -4   8   1    1.31    1.43
   4  -8  -1    5.56    2.10
  -4   8   1    3.40    1.70
  -4   8   0   32.37    3.91
   4  -8   0   36.23    4.02
  -4   8   0   28.85    3.10
   4  -8   1   13.64    3.06
   4  -8   1   11.51    1.16
  -4   8  -1   11.91    2.57
  -4   8  -1   11.40    1.95
  -4   8  -2  103.70    6.74
   4  -8   2  101.35    6.99
   4  -8   2  103.61    3.98
  -4   8  -2  104.93    5.20
  -4   8  -3    4.31    1.16
   4  -8   3    5.47    1.29
   4  -8   4    4.71    1.47
   4  -8   4    7.91    2.76
  -4   8  -4    3.62    1.07
   4  -8   5  132.53    8.03
   4  -8   5  127.78    6.32
  -4   8  -5  125.47    5.89
   4  -8   6  152.64    8.85
   4  -8   6  160.98    7.73
  -4   8  -6  158.06    6.86
   4  -8   7   93.54    6.94
   4  -8   7   97.85    6.46
  -4   8  -7   95.40    5.60
   4  -8   8   40.74    4.52
   4  -8   8   41.97    4.65
  -4   8  -8   36.51    3.71
  -4   8  -8   39.15    4.98
  -4   8  -9    3.44    1.87
   4  -8   9    3.98    1.91
   4  -8   9    2.94    1.49
  -4   8 -10    2.69    1.89
   4  -8  10    2.27    1.76
   4  -8  10    1.11    1.16
  -4   8 -11    2.63    1.84
   4  -8  11    2.43    1.94
   4  -8  12    3.07    2.37
  -4   8 -12   -1.54    1.93
  -4   8 -13    4.34    2.96
   4  -8  13    0.73    1.81
  -4   8 -13   -2.09    2.16
   4  -7 -13   -0.39    1.46
  -4   7  12    1.44    1.61
   4  -7 -12    1.72    1.73
  -4   7  11    1.75    1.42
   4  -7 -11    3.43    1.89
  -4   7  10   -1.33    1.85
   4  -7 -10    1.80    1.45
  -4   7   9    2.00    1.41
   4  -7  -9    5.11    1.97
   4  -7  -8   59.49    5.53
  -4   7   8   60.80    6.07
   4  -7  -7   49.70    4.85
  -4   7   7   49.02    5.23
   4  -7  -6   57.52    4.21
  -4   7   6   51.41    5.24
   4  -7  -6   53.76    4.72
   4  -7  -5   25.61    2.79
  -4   7   5   28.89    3.86
  -4   7   5   28.55    3.81
   4  -7  -5   28.23    3.33
   4  -7  -4    3.97    1.30
  -4   7   4    4.61    1.99
  -4   7   4    4.68    1.83
   4  -7  -4    4.10    1.34
   4  -7  -3   32.57    3.49
  -4   7   3   31.05    3.55
   4  -7  -3   29.59    3.09
  -4   7   3   29.45    3.63
   4  -7  -2   33.91    3.77
  -4   7   2   30.84    3.27
  -4   7   2   30.40    3.59
   4  -7  -1   87.09    5.77
  -4   7   1   76.70    4.97
  -4   7   1   83.18    5.52
   4  -7   0    7.67    1.00
  -4   7   0    7.17    1.51
  -4   7   0    8.12    2.06
  -4   7  -1   16.92    2.17
  -4   7  -1   14.03    2.50
   4  -7   1   14.59    1.52
   4  -7   2  198.66    9.01
  -4   7  -2  196.48    8.69
   4  -7   2  190.88    5.93
  -4   7  -2  196.64    7.00
   4  -7   3   94.14    6.46
   4  -7   3   81.01    4.29
  -4   7  -3   81.79    4.54
   4  -7   4   72.86    5.83
   4  -7   4   64.25    4.17
  -4   7  -4   62.82    4.04
   4  -7   5   79.93    6.31
   4  -7   5   70.88    4.82
  -4   7  -5   66.44    4.41
   4  -7   6  445.51   14.51
   4  -7   6  460.15   13.27
  -4   7  -6  463.22   11.97
   4  -7   7   56.69    5.41
   4  -7   7   46.23    4.60
  -4   7  -7   48.93    4.13
   4  -7   8   62.55    5.61
   4  -7   8   53.41    5.33
  -4   7  -8   60.25    4.79
  -4   7  -8   56.49    5.55
  -4   7  -9    5.68    2.16
   4  -7   9    6.49    2.15
   4  -7   9    7.78    2.13
  -4   7 -10   12.98    3.10
   4  -7  10   13.31    2.71
   4  -7  10    9.88    2.80
   4  -7  11    0.88    1.34
  -4   7 -11    0.23    1.36
   4  -7  12   -0.06    1.57
  -4   7 -12   -1.49    2.11
   4  -7  13    3.65    2.52
  -4   7 -13    0.82    1.68
   4  -6 -14   -0.25    1.16
   4  -6 -13    1.81    1.66
   4  -6 -12    4.47    1.92
   4  -6 -11    6.96    2.14
   4  -6 -10   -0.33    0.79
   4  -6  -9    1.59    1.31
  -4   6   8    1.02    1.15
   4  -6  -8    4.19    1.55
   4  -6  -7   29.09    2.64
  -4   6   7   25.03    3.49
   4  -6  -7   25.92    3.26
   4  -6  -6   17.58    2.12
   4  -6  -6   18.43    2.57
  -4   6   6   17.82    2.84
   4  -6  -5    6.83    1.53
  -4   6   5    5.61    2.19
  -4   6   5    4.28    1.45
   4  -6  -5    4.97    1.37
   4  -6  -4   30.19    3.13
  -4   6   4   28.24    3.48
  -4   6   4   29.20    3.49
   4  -6  -4   26.49    2.76
  -4   6   3    2.30    1.41
  -4   6   3    2.16    1.45
   4  -6  -3    2.20    0.84
  -4   6   2   70.52    4.65
  -4   6   2   66.29    4.69
  -4   6   1   21.47    2.71
  -4   6   1   18.06    2.30
  -4   6   0   26.37    3.03
  -4   6   0   24.54    2.54
   4  -6   0   27.14    1.62
  -4   6   0   29.32    2.89
   4  -6   1    1.35    0.51
  -4   6  -1    1.43    0.74
  -4   6  -1    2.44    1.23
  -4   6  -2   59.53    3.80
   4  -6   2   61.81    3.57
   4  -6   3  139.67    5.83
  -4   6  -3  146.65    6.03
   4  -6   4   -0.69    1.02
  -4   6  -4    0.24    0.67
   4  -6   5   55.78    4.36
  -4   6  -5   58.05    4.13
   4  -6   6   28.39    3.46
  -4   6  -6   27.96    3.05
  -4   6  -7    3.63    1.78
   4  -6   7    2.58    1.54
  -4   6  -7    1.77    0.98
  -4   6  -8    0.38    1.19
   4  -6   8    3.17    2.10
  -4   6  -8    0.37    0.98
   4  -6   9    0.06    1.50
  -4   6  -9    0.31    1.22
   4  -6  10    0.30    1.62
   4  -6  10    2.16    1.67
  -4   6 -10    1.45    1.28
  -4   6 -11    4.08    2.41
   4  -6  11    2.05    2.07
  -4   6 -11    0.24    1.45
  -4   6 -12    8.27    3.23
   4  -6  12    3.56    2.67
  -4   6 -12    3.80    1.58
  -4   6 -13    4.60    2.74
   4  -6  13    1.63    1.88
   4  -5 -14    4.55    2.08
   4  -5 -13   -0.88    1.51
   4  -5 -12   -0.96    1.49
   4  -5 -11    1.24    1.17
   4  -5 -10   -0.31    1.11
   4  -5  -9    3.82    1.52
   4  -5  -8    0.72    0.77
   4  -5  -7   50.82    3.00
   4  -5  -7   47.75    4.13
   4  -5  -6   19.70    2.17
  -4   5   6   18.11    2.66
   4  -5  -6   21.73    2.59
   4  -5  -5   39.78    3.30
  -4   5   5   34.25    3.48
   4  -5  -5   37.68    3.14
   4  -5  -4   65.88    3.81
  -4   5   4   64.74    4.80
  -4   5   4   63.86    4.55
   4  -5  -3  112.92    4.67
  -4   5   3  113.25    5.86
  -4   5   3  114.11    5.76
   4  -5  -3  117.21    3.32
  -4   5   2   -0.44    0.86
  -4   5   2    0.38    0.82
   4  -5  -2    0.25    0.33
   4  -5  -1    0.15    0.40
  -4   5   1    0.21    0.76
  -4   5   1    0.24    0.65
  -4   5   0    2.65    1.21
  -4   5   0    0.80    0.92
   4  -5   1   95.49    4.18
  -4   5  -1   98.19    5.12
  -4   5  -1   96.32    4.69
   4  -5   2   13.54    1.77
  -4   5  -2   14.45    1.96
  -4   5  -3   54.59    3.68
   4  -5   3   55.60    3.76
   4  -5   4   -1.36    1.41
  -4   5  -4   -0.46    0.81
   4  -5   5    6.76    1.59
  -4   5  -5    8.36    1.91
  -4   5  -5    6.49    1.51
   4  -5   6   54.74    4.72
  -4   5  -6   57.80    4.69
  -4   5  -6   57.84    4.40
   4  -5   7   63.84    5.39
  -4   5  -7   63.14    5.18
  -4   5  -7   64.21    4.93
   4  -5   8    2.92    1.74
  -4   5  -8    2.59    1.41
  -4   5  -8   -0.11    1.21
  -4   5  -9    4.11    2.63
   4  -5   9    3.31    2.24
  -4   5  -9   -0.66    1.54
  -4   5 -10    9.68    2.83
   4  -5  10   10.13    2.88
  -4   5 -10    9.30    2.41
  -4   5 -11    5.93    2.43
   4  -5  11    5.07    2.44
  -4   5 -11    3.19    1.57
   4  -5  12   15.45    3.83
  -4   5 -12   15.46    3.53
  -4   5 -13    7.39    2.77
   4  -5  13   10.30    3.47
   4  -4 -15   -0.63    1.64
   4  -4 -14   -0.89    1.38
   4  -4 -13   13.60    3.19
   4  -4 -12    0.47    1.01
   4  -4 -11    4.23    1.78
   4  -4 -10    1.35    1.13
   4  -4  -9  100.08    6.56
   4  -4  -8  107.22    6.31
   4  -4  -7   11.05    1.40
   4  -4  -7    9.95    1.85
   4  -4  -6   85.08    4.64
   4  -4  -6   82.35    4.66
   4  -4  -5  139.53    5.48
  -4   4   5  133.13    6.30
   4  -4  -5  135.21    5.38
  -4   4   4  104.59    5.67
  -4   4   4  109.02    5.30
   4  -4  -4  107.38    4.24
   4  -4  -4  104.70    4.27
  -4   4   3   20.21    2.40
   4  -4  -3   19.70    1.67
   4  -4  -3   19.32    1.64
  -4   4   3   18.89    2.21
  -4   4   2    3.75    0.89
   4  -4  -2    5.23    0.91
  -4   4   2    3.53    1.06
  -4   4   1  821.36    8.73
  -4   4   1  789.46   13.59
  -4   4   1  782.37   12.91
  -4   4   0 2247.37   22.32
  -4   4   0 2295.33   22.31
  -4   4  -1  830.59   13.63
   4  -4   2   94.46    4.60
  -4   4  -2   88.43    4.60
   4  -4   3   37.94    3.26
  -4   4  -3   37.22    3.14
   4  -4   4  229.58    8.30
  -4   4  -4  226.21    7.49
  -4   4  -4  225.96    7.93
  -4   4  -5   63.46    4.45
  -4   4  -5   66.32    4.60
   4  -4   5   65.02    4.75
   4  -4   6   93.88    6.14
  -4   4  -6   94.81    5.85
  -4   4  -6   93.84    5.71
   4  -4   7   44.75    4.58
  -4   4  -7   49.21    4.48
  -4   4  -7   45.66    4.27
  -4   4  -7   50.80    4.94
   4  -4   8   95.31    7.07
  -4   4  -8   90.32    6.68
  -4   4  -8   96.34    6.44
  -4   4  -8   87.24    6.28
  -4   4  -9    1.28    1.66
   4  -4   9    2.94    2.13
  -4   4  -9   -0.78    1.40
  -4   4 -10   10.48    2.92
   4  -4  10   10.54    3.28
  -4   4 -11    5.96    2.52
   4  -4  11    7.27    2.51
  -4   4 -12    5.40    2.24
   4  -4  12    5.32    2.56
  -4   4 -13    5.71    2.41
   4  -4  13    8.86    3.44
   4  -3 -15    4.61    2.18
   4  -3 -14    6.81    2.45
   4  -3 -13   53.46    5.94
   4  -3 -12    1.20    1.43
   4  -3 -11    8.01    2.20
   4  -3 -10   32.78    3.95
   4  -3  -9   58.61    4.77
   4  -3  -8    3.61    1.57
   4  -3  -7    4.69    1.36
   4  -3  -7    3.84    1.73
   4  -3  -6   69.51    4.56
   4  -3  -6   72.81    4.07
  -4   3   5  293.49    9.42
   4  -3  -5  297.58    8.24
   4  -3  -5  296.87    7.20
  -4   3   4   11.55    1.99
   4  -3  -4   12.31    1.70
  -4   3   4   10.74    1.58
   4  -3  -4   10.75    1.21
  -4   3   3    1.82    0.95
   4  -3  -3    0.62    0.71
   4  -3  -3    2.79    0.55
  -4   3   3    2.70    0.98
   4  -3  -2   17.72    1.58
  -4   3   2   16.71    1.85
  -4   3   2   19.65    0.92
  -4   3   2   18.78    1.79
  -4   3   1  355.21    7.70
  -4   3   1  360.28    8.87
  -4   3   1  356.35    8.71
  -4   3   0  129.19    5.23
  -4   3  -1    9.21    1.58
  -4   3  -2    1.97    0.84
  -4   3  -2    2.78    0.79
   4  -3   2    1.07    0.73
   4  -3   3    6.58    1.46
  -4   3  -3    7.04    1.27
  -4   3  -3    5.44    1.30
   4  -3   4   91.39    5.44
  -4   3  -4   94.63    4.68
  -4   3  -4   97.17    4.99
  -4   3  -4   91.52    5.14
   4  -3   5   24.27    2.88
  -4   3  -5   27.42    2.80
  -4   3  -5   28.95    3.14
  -4   3  -5   26.29    3.04
   4  -3   6   17.88    2.81
  -4   3  -6   17.97    2.49
  -4   3  -6   21.74    3.07
  -4   3  -6   20.60    2.90
  -4   3  -7    2.80    1.80
  -4   3  -7   -1.43    1.57
  -4   3  -7   -0.03    1.03
   4  -3   7   -0.24    1.58
   4  -3   8   51.57    5.31
  -4   3  -8   49.81    4.99
  -4   3  -9    8.23    2.36
   4  -3   9   11.03    3.03
  -4   3 -10    0.27    1.26
   4  -3  10    4.41    2.70
  -4   3 -11    0.69    1.29
   4  -3  11    0.61    1.26
  -4   3 -12   -1.35    2.02
   4  -3  12    1.10    1.92
  -4   3 -13   -2.27    2.78
   4  -3  13    5.82    3.20
   4  -2 -15    2.19    1.92
   4  -2 -14    4.96    2.35
   4  -2 -13   25.42    4.08
   4  -2 -12   -1.70    1.80
   4  -2 -11    2.68    1.20
   4  -2 -10   -0.98    1.52
   4  -2  -9   62.20    4.82
   4  -2  -9   66.02    5.50
   4  -2  -8   -0.17    0.86
   4  -2  -8    2.32    1.86
   4  -2  -7   15.11    2.64
   4  -2  -7   13.48    1.83
   4  -2  -6   -1.06    1.42
   4  -2  -6    0.95    0.59
  -4   2   5  494.66   11.45
   4  -2  -5  494.77    8.87
   4  -2  -5  483.10   10.66
  -4   2   4  161.68    6.16
   4  -2  -4  154.55    5.71
  -4   2   4  159.66    5.11
   4  -2  -4  159.81    4.19
  -4   2   3   -0.29    0.85
   4  -2  -3   -0.42    0.34
  -4   2   3    0.33    0.50
   4  -2  -2  231.73    6.43
  -4   2   2  245.27    7.04
  -4   2   2  248.63    3.69
  -4   2   2  246.62    5.45
  -4   2   1  194.60    4.89
  -4   2   1  193.50    6.21
  -4   2   0   96.57    1.98
  -4   2   0   98.95    2.47
  -4   2   0   95.19    4.39
  -4   2  -1    0.75    0.72
  -4   2  -1    0.30    0.30
  -4   2  -1    0.50    0.33
   4  -2   2   71.62    4.24
  -4   2  -2   71.85    3.38
  -4   2  -2   72.01    4.17
  -4   2  -2   73.97    3.09
   4  -2   3   12.29    1.94
  -4   2  -3   13.10    1.52
  -4   2  -3   13.98    1.74
  -4   2  -3   11.97    1.77
   4  -2   4   80.74    5.20
  -4   2  -4   81.41    4.67
  -4   2  -4   75.84    4.81
  -4   2  -5    5.79    1.35
   4  -2   5    3.85    1.35
  -4   2  -5    6.83    1.70
   4  -2   6    7.62    1.82
  -4   2  -6   12.96    2.24
  -4   2  -6   12.44    2.48
   4  -2   7   17.78    3.06
  -4   2  -7   20.25    2.90
  -4   2  -7   20.33    3.16
   4  -2   8   63.03    5.95
  -4   2  -8   56.46    5.29
   4  -2   9   10.79    3.00
  -4   2  -9    8.65    2.18
  -4   2 -10   -2.48    2.01
   4  -2  10    2.34    2.29
  -4   2 -11   -0.87    2.30
   4  -2  11    1.49    1.88
  -4   2 -12    3.55    2.23
   4  -2  12    3.99    2.71
  -4   2 -13    3.48    2.46
   4  -2  13    1.61    2.18
   4  -1 -16    4.06    2.45
   4  -1 -15   -3.17    2.44
   4  -1 -14   -1.87    1.97
   4  -1 -13    0.73    1.11
   4  -1 -12    6.98    2.06
   4  -1 -11    1.63    1.13
   4  -1 -10    4.07    1.69
   4  -1 -10    5.91    2.05
   4  -1  -9   19.16    2.80
   4  -1  -9   19.95    3.54
   4  -1  -8   15.36    2.97
   4  -1  -8   16.55    2.53
   4  -1  -7   30.07    3.43
   4  -1  -7   35.80    3.16
  -4   1   6  368.43    9.91
   4  -1  -6  371.02   10.64
  -4   1   5    2.12    1.19
   4  -1  -5    1.82    1.26
  -4   1   4    6.50    0.84
  -4   1   4    6.37    1.24
   4  -1  -4    4.45    0.82
   4  -1  -3    5.89    1.32
  -4   1   3    5.98    1.21
  -4   1   3    4.92    0.68
   4  -1  -2  494.58    5.19
   4  -1  -2  482.49    9.93
  -4   1   2  496.97    5.97
   4  -1  -2  494.71    6.06
  -4   1   2  479.82    9.55
  -4   1   1   42.56    1.67
   4  -1  -1   41.84    1.97
   4  -1  -1   42.65    1.63
  -4   1   1   37.51    2.71
  -4   1   0    0.27    0.57
   4  -1   0    0.09    0.17
   4  -1   0   -0.22    0.31
  -4   1   0    0.23    0.31
  -4   1  -1    3.87    0.80
   4  -1   1    3.45    0.62
  -4   1  -1    3.03    0.96
   4  -1   2  202.22    7.24
  -4   1  -2  196.56    7.01
  -4   1  -2  196.05    5.97
  -4   1  -3   38.33    3.37
   4  -1   3   39.13    3.35
  -4   1  -3   40.58    3.07
   4  -1   4   20.40    2.80
  -4   1  -4   19.77    2.35
  -4   1  -4   18.11    2.59
   4  -1   5    4.56    1.49
  -4   1  -5    1.49    0.99
  -4   1  -5    2.62    1.31
  -4   1  -6    3.28    0.83
   4  -1   6    2.35    1.13
  -4   1  -7   -0.62    1.10
   4  -1   7    1.32    1.11
   4  -1   8   -0.89    1.47
  -4   1  -8    1.81    1.56
   4  -1   9   42.84    5.39
  -4   1  -9   46.09    5.23
  -4   1 -10    8.25    2.64
   4  -1  10   10.10    3.37
  -4   1 -11    8.42    2.76
   4  -1  11    4.99    2.84
  -4   1 -12    3.20    2.32
   4  -1  12   -0.34    1.90
  -4   1 -13   10.06    3.16
   4  -1  13    8.48    3.57
   4   0 -16   -0.15    1.83
   4   0 -15    0.06    1.91
   4   0 -14    1.44    1.47
   4   0 -13    0.47    1.20
   4   0 -12    1.98    1.36
   4   0 -11    0.50    1.96
   4   0 -11    1.55    1.71
   4   0 -10    1.98    1.88
   4   0 -10    6.17    2.20
   4   0  -9    9.68    2.89
   4   0  -8   71.35    5.75
   4   0  -8   76.03    5.06
  -4   0   7   74.56    4.55
   4   0  -7   71.06    5.15
   4   0  -7   71.86    4.56
  -4   0   6   49.99    3.50
   4   0  -6   51.15    4.33
   4   0  -6   48.81    3.41
  -4   0   5   31.72    2.57
   4   0  -5   31.22    3.05
   4   0  -5   31.71    2.45
   4   0  -4    5.21    1.00
  -4   0   4    4.56    0.95
  -4   0   4    5.50    0.60
   4   0  -3   29.47    2.71
  -4   0   3   30.46    2.50
   4   0  -2    3.26    0.83
  -4   0   2    4.33    0.90
  -4   0   1    4.12    1.00
  -4   0   1    4.60    0.84
  -4   0   0    0.13    0.37
  -4   0   0   -0.18    0.57
  -4   0  -1   19.03    1.87
  -4   0  -1   21.44    2.24
   4   0   2    3.94    0.89
  -4   0  -2    5.44    1.19
  -4   0  -2    4.91    1.26
  -4   0  -3   18.90    2.49
   4   0   3   18.25    2.44
  -4   0  -3   19.73    2.36
   4   0   4   18.84    2.80
  -4   0  -4   17.90    2.39
  -4   0  -4   15.87    2.52
  -4   0  -5    8.29    1.88
   4   0   5    7.59    1.95
  -4   0  -5    7.21    1.98
   4   0   6    9.12    2.04
  -4   0  -6   10.13    2.26
  -4   0  -7    0.90    1.28
   4   0   7    1.02    1.41
  -4   0  -8    3.57    1.75
   4   0   8    2.77    1.94
   4   0   9   14.87    3.39
  -4   0  -9   16.69    3.42
  -4   0 -10   -0.20    1.09
   4   0  10    2.72    2.24
  -4   0 -11    4.42    2.17
   4   0  11    4.92    2.61
  -4   0 -12    3.49    2.22
   4   0  12    2.32    1.90
   4   1 -16    1.07    1.27
   4   1 -15    7.16    2.55
   4   1 -14    2.01    1.85
   4   1 -13    7.08    2.50
   4   1 -12    5.41    2.49
   4   1 -11   59.96    5.67
   4   1 -11   68.59    6.84
   4   1 -10   16.72    3.68
   4   1 -10   10.95    2.19
   4   1  -9    0.82    2.32
   4   1  -9   -0.72    1.50
  -4  -1   8  108.60    5.48
   4   1  -8  107.64    7.01
   4   1  -8  101.64    6.01
  -4  -1   7   27.34    2.67
   4   1  -7   33.23    4.37
   4   1  -7   27.65    2.87
   4   1  -6    3.10    1.14
  -4  -1   6    2.88    1.03
  -4  -1   6    1.61    0.74
   4   1  -6    3.15    1.76
  -4  -1   5   90.26    4.59
  -4  -1   5   95.45    4.05
   4   1  -5   92.14    5.41
   4   1  -5   91.90    4.38
  -4  -1   4   30.25    2.75
   4   1  -4   32.16    3.27
  -4  -1   3    0.60    0.57
   4   1  -3    2.20    1.16
  -4  -1   3    1.03    0.84
  -4  -1   2   48.01    3.46
   4   1  -2   48.00    3.52
  -4  -1   2   46.74    2.88
  -4  -1   1  239.58    6.69
  -4  -1   1  242.37    6.73
  -4  -1   0    1.42    0.74
  -4  -1   0    0.91    0.54
  -4  -1  -1  168.50    6.30
  -4  -1  -1  165.05    6.37
  -4  -1  -2   68.76    4.31
   4   1   2   72.10    4.53
  -4  -1  -2   73.03    4.56
  -4  -1  -3  539.37   13.00
   4   1   3  541.63   13.10
  -4  -1  -3  541.17   13.16
  -4  -1  -4   -0.24    0.97
  -4  -1  -4    1.66    1.43
   4   1   4    1.45    1.20
   4   1   5   10.29    1.63
  -4  -1  -5   14.11    2.49
   4   1   6   19.14    3.06
  -4  -1  -6   19.61    3.06
  -4  -1  -7    2.99    1.62
   4   1   7    0.80    1.22
  -4  -1  -8    6.68    2.17
   4   1   8    8.94    2.70
  -4  -1  -9    1.54    1.60
   4   1   9    2.70    2.19
  -4  -1 -10    0.13    0.96
   4   1  10    3.55    2.37
  -4  -1 -11    1.36    1.43
   4   1  11    0.81    1.67
  -4  -1 -12    1.49    1.18
   4   1  12    2.73    2.35
   4   2 -16    3.27    2.30
   4   2 -15   15.28    3.79
   4   2 -14    4.84    2.45
   4   2 -13    7.53    2.21
   4   2 -13   15.23    3.60
   4   2 -12  128.51    8.83
   4   2 -12  131.21    9.87
   4   2 -11  159.29   10.34
   4   2 -11  148.04    8.92
   4   2 -10  221.73   11.61
   4   2 -10  219.48   10.22
  -4  -2   9    9.43    1.63
  -4  -2   9   10.41    1.93
   4   2  -9   10.06    2.84
   4   2  -9   10.39    2.31
  -4  -2   8   22.65    2.53
  -4  -2   8   23.22    2.43
   4   2  -8   17.33    2.81
   4   2  -8   19.92    2.89
  -4  -2   7   48.60    3.67
  -4  -2   7   50.41    3.20
   4   2  -7   58.16    5.29
   4   2  -7   50.99    4.08
  -4  -2   6    5.74    1.26
   4   2  -6    8.72    2.36
  -4  -2   6    6.60    1.03
  -4  -2   5   36.57    3.26
   4   2  -5   32.30    3.32
  -4  -2   5   36.92    1.51
  -4  -2   4   22.61    2.59
   4   2  -4   29.18    3.34
  -4  -2   4   23.73    1.98
  -4  -2   3  102.40    5.44
   4   2  -3  105.97    5.56
  -4  -2   3  103.43    4.10
   4   2  -2  123.12    2.75
  -4  -2   2  123.83    6.01
   4   2  -2  125.11    6.02
  -4  -2   2  122.05    4.57
  -4  -2   1    9.57    1.60
  -4  -2   1   11.60    1.78
  -4  -2   1    9.25    1.39
  -4  -2   0   69.42    4.53
  -4  -2   0   71.88    4.43
  -4  -2   0   70.48    4.04
  -4  -2  -1    4.86    1.29
  -4  -2  -1    3.22    1.10
   4   2   2   14.96    2.16
  -4  -2  -2   14.15    2.23
  -4  -2  -2   16.23    2.28
   4   2   3   64.18    4.62
  -4  -2  -3   63.98    4.89
  -4  -2  -3   64.65    4.74
   4   2   4    6.51    2.00
  -4  -2  -4    5.39    1.68
   4   2   5   -0.61    1.69
  -4  -2  -5    1.10    0.88
  -4  -2  -6    0.47    0.84
   4   2   6   -0.59    1.57
  -4  -2  -7    6.62    2.08
   4   2   7    6.18    2.24
  -4  -2  -8    2.29    1.40
   4   2   8    3.11    1.80
  -4  -2  -9    0.81    1.13
   4   2   9    4.22    2.39
  -4  -2 -10   -0.96    1.54
   4   2  10    1.66    2.02
  -4  -2 -11    0.09    1.28
   4   2  11    1.53    1.97
   4   2  12    2.22    2.43
   4   3 -16    2.48    2.47
   4   3 -15   11.17    3.48
   4   3 -14   -0.56    1.53
   4   3 -13   10.69    2.84
   4   3 -12    0.20    1.09
   4   3 -12    6.47    3.12
   4   3 -11   32.34    5.19
   4   3 -11   26.40    3.92
   4   3 -10    4.65    1.80
   4   3 -10    8.00    2.82
  -4  -3  10    4.68    1.42
  -4  -3   9   19.95    2.60
  -4  -3   9   21.56    2.29
   4   3  -9   23.22    3.85
   4   3  -9   21.61    3.22
   4   3  -8    7.16    2.23
  -4  -3   8    6.51    1.13
  -4  -3   8    7.31    1.62
   4   3  -8    1.57    2.55
  -4  -3   7   52.80    4.19
  -4  -3   7   54.78    2.84
  -4  -3   6   18.01    2.51
   4   3  -6   18.34    3.03
  -4  -3   6   18.50    1.85
  -4  -3   5    2.52    0.65
  -4  -3   5    2.18    1.10
  -4  -3   5    2.85    0.52
   4   3  -5    0.61    1.39
  -4  -3   4   32.21    3.36
   4   3  -4   38.36    3.87
  -4  -3   4   31.83    2.17
  -4  -3   3   92.24    5.70
   4   3  -3   93.98    5.58
  -4  -3   3   91.38    3.74
   4   3  -3   91.17    2.66
  -4  -3   2   93.83    5.77
   4   3  -2   95.32    5.48
   4   3  -2   96.62    3.30
  -4  -3   2   95.32    4.12
  -4  -3   1    7.35    1.78
   4   3  -1    6.58    1.14
  -4  -3   1    9.04    1.82
   4   3  -1    7.50    1.07
  -4  -3   1    8.03    1.32
  -4  -3   0   10.00    1.99
  -4  -3   0    9.69    1.66
  -4  -3   0    9.73    1.93
  -4  -3  -1   14.19    2.30
  -4  -3  -1   13.98    2.31
  -4  -3  -1   15.37    2.22
  -4  -3  -2    0.53    1.00
   4   3   2   -1.32    1.07
  -4  -3  -2    0.77    1.11
  -4  -3  -2   -0.74    1.08
  -4  -3  -3   43.14    4.32
   4   3   3   47.05    4.18
   4   3   4    2.93    1.73
  -4  -3  -4    1.23    1.03
   4   3   5    0.74    1.32
  -4  -3  -5    2.05    1.13
   4   3   6    1.19    1.25
  -4  -3  -6    1.79    1.20
   4   3   7   25.50    3.89
  -4  -3  -7   24.88    4.07
   4   3   8    0.06    1.22
  -4  -3  -8    0.90    1.28
   4   3   9    4.42    2.36
  -4  -3  -9    3.95    2.03
   4   3  10    1.14    1.51
  -4  -3 -10    2.16    1.82
   4   3  11    3.37    2.53
   4   4 -15   -3.68    2.56
   4   4 -14    0.47    1.31
   4   4 -13    0.00    2.19
   4   4 -13   -1.12    1.87
   4   4 -12    5.02    2.87
   4   4 -12    2.71    1.73
   4   4 -11    6.09    2.28
   4   4 -11    8.43    3.48
   4   4 -10    2.16    2.10
   4   4 -10    2.98    1.74
  -4  -4  10    1.88    1.23
   4   4  -9    4.46    1.88
  -4  -4   9    1.87    1.07
   4   4  -9    1.06    1.62
   4   4  -8    2.18    2.29
  -4  -4   8    2.88    1.24
  -4  -4   7   43.68    4.23
   4   4  -7   55.54    5.50
  -4  -4   7   48.06    2.64
  -4  -4   6    2.37    0.59
  -4  -4   6    2.34    1.29
  -4  -4   5    2.15    1.10
  -4  -4   5    3.39    0.66
  -4  -4   4    3.01    1.15
   4   4  -4    3.00    1.42
  -4  -4   4    4.00    0.75
  -4  -4   3    1.10    0.84
   4   4  -3    2.13    0.70
  -4  -4   3    1.75    0.56
  -4  -4   2   10.86    2.32
   4   4  -2   11.16    2.11
   4   4  -2   11.96    1.45
  -4  -4   2   12.44    1.54
  -4  -4   1   13.29    2.47
   4   4  -1   13.10    1.72
  -4  -4   1   14.11    1.85
   4   4  -1   11.05    1.84
  -4  -4   0   27.94    3.41
  -4  -4   0   26.27    3.41
   4   4   0   24.99    2.48
  -4  -4  -1    6.38    1.76
   4   4   1    6.72    1.38
  -4  -4  -1    6.95    1.98
  -4  -4  -2   19.59    3.10
  -4  -4  -2   21.82    3.04
   4   4   2   20.80    2.67
  -4  -4  -3   10.19    2.14
   4   4   3   10.24    2.17
  -4  -4  -3    9.26    2.26
  -4  -4  -4   38.89    4.56
   4   4   4   36.44    3.77
   4   4   5   10.32    2.18
  -4  -4  -5    8.31    2.38
   4   4   6    4.06    1.69
  -4  -4  -6    3.09    1.64
   4   4   7   20.40    3.65
  -4  -4  -7   19.89    3.76
   4   4   8    1.58    1.79
  -4  -4  -8    0.39    1.14
   4   4   9    2.98    1.95
  -4  -4  -9    3.53    2.11
   4   4  10   -0.01    1.59
  -4  -4 -10   -0.31    0.93
   4   5 -15   -1.52    1.95
   4   5 -14   -0.90    1.39
   4   5 -13    2.96    3.04
   4   5 -13   -0.14    1.70
   4   5 -12    5.30    2.29
   4   5 -12    6.58    3.27
   4   5 -11    1.07    1.54
  -4  -5  11    1.15    0.94
   4   5 -10    1.22    1.38
  -4  -5  10   -0.89    1.04
   4   5 -10    2.26    2.12
  -4  -5   9   -0.70    1.17
   4   5  -9   -0.42    2.19
  -4  -5   8    8.93    2.19
   4   5  -8   11.27    2.93
  -4  -5   7    8.12    2.12
   4   5  -7   15.54    3.50
  -4  -5   6   25.30    3.56
   4   5  -6   28.65    3.94
  -4  -5   5    3.30    1.44
   4   5  -5   -0.95    1.79
  -4  -5   4  171.33    8.85
   4   5  -4  162.51    8.01
  -4  -5   3   10.88    2.39
   4   5  -3   13.92    2.65
   4   5  -3   11.21    1.55
  -4  -5   2  265.49   11.01
   4   5  -2  262.82    9.96
  -4  -5   1    9.07    2.23
   4   5  -1    7.69    1.61
   4   5  -1    4.94    1.18
   4   5   0    4.42    0.96
  -4  -5   0    7.32    2.07
   4   5   0    5.82    1.33
  -4  -5   0    6.81    2.08
  -4  -5  -1    1.98    1.31
   4   5   1    2.65    1.07
   4   5   1    2.77    0.92
  -4  -5  -1    2.74    1.59
  -4  -5  -2   17.69    3.28
  -4  -5  -2   15.06    2.76
   4   5   2   15.22    2.43
  -4  -5  -3    4.55    1.71
   4   5   3    7.64    2.02
  -4  -5  -3    4.60    1.80
   4   5   4   19.11    2.91
  -4  -5  -4   23.22    3.81
  -4  -5  -5    2.52    1.53
   4   5   5    4.02    1.84
   4   5   6   73.35    6.25
  -4  -5  -6   71.74    7.20
  -4  -5  -7    2.72    1.88
   4   5   7    5.40    2.32
  -4  -5  -8   11.31    3.15
  -4  -5  -9    1.36    1.62
   4   6 -14   -1.55    1.73
   4   6 -13   -0.53    1.38
   4   6 -13   -0.42    2.14
   4   6 -12    6.14    3.37
   4   6 -12    2.38    2.15
   4   6 -11    0.90    1.57
  -4  -6  11    0.61    0.83
   4   6 -11    4.39    2.65
  -4  -6  10    1.49    1.23
   4   6 -10   -0.62    1.59
  -4  -6   9    2.66    1.40
   4   6  -9   -3.59    2.68
   4   6  -8    0.08    1.87
  -4  -6   8    3.43    1.56
   4   6  -7    5.77    2.58
  -4  -6   7    1.62    1.23
  -4  -6   6    1.90    1.36
   4   6  -6    3.31    1.96
  -4  -6   5   15.18    2.90
   4   6  -5   10.47    2.34
  -4  -6   4    2.19    1.33
   4   6  -4   -0.20    1.74
  -4  -6   3    4.27    1.63
   4   6  -3    5.25    1.42
   4   6  -2    5.35    1.87
  -4  -6   2    3.80    1.70
   4   6  -2    2.75    0.89
   4   6  -1    5.53    1.63
  -4  -6   1    6.81    2.11
   4   6  -1    5.00    1.51
  -4  -6   0   13.63    2.85
   4   6   0   12.75    2.26
   4   6   0   11.50    1.83
   4   6   0   14.72    2.28
   4   6   1   -1.42    1.33
  -4  -6  -1   -0.23    1.06
   4   6   1    0.28    0.63
  -4  -6  -1    0.80    1.37
   4   6   1   -0.01    1.02
  -4  -6  -2    2.24    1.39
   4   6   2    0.66    1.11
   4   6   2    1.52    1.13
  -4  -6  -2    0.89    1.18
  -4  -6  -3    0.84    0.99
  -4  -6  -3    1.05    1.25
  -4  -6  -4    1.80    1.44
  -4  -6  -5    8.66    2.67
  -4  -6  -6    8.75    2.73
  -4  -6  -7   10.03    3.28
  -4  -6  -8    5.96    2.62
   4   7 -14    1.72    1.90
   4   7 -13    0.31    1.69
   4   7 -13    2.52    2.50
   4   7 -12    9.77    3.67
   4   7 -12   -0.16    1.52
   4   7 -11    1.68    1.87
  -4  -7  11   -0.76    1.17
   4   7 -11    4.68    2.96
  -4  -7  10    2.18    1.42
   4   7 -10    1.27    2.05
  -4  -7   9    0.47    1.05
   4   7  -9   -2.77    2.50
  -4  -7   8   16.11    3.31
   4   7  -8   11.86    2.65
   4   7  -7    5.19    2.74
  -4  -7   7    0.20    1.09
  -4  -7   6    7.72    2.43
   4   7  -6   11.86    2.84
  -4  -7   5    0.18    1.08
   4   7  -5    0.30    1.24
  -4  -7   4    0.46    0.86
   4   7  -4   -1.25    1.73
  -4  -7   3    1.17    1.05
   4   7  -2    4.60    2.00
  -4  -7   2    3.35    1.70
   4   7  -2    1.75    1.00
   4   7  -1    0.58    0.96
  -4  -7   1   -0.22    0.96
   4   7  -1   -1.33    1.24
  -4  -7   0    7.29    2.18
   4   7   0    7.06    1.93
   4   7   0    4.67    1.56
  -4  -7  -1    1.02    1.19
  -4  -7  -1    0.82    1.28
   4   7   1   -0.07    0.93
   4   7   1   -0.92    1.01
   4   7   2    0.23    0.95
  -4  -7  -2    1.42    1.15
   4   7   2    1.33    1.21
  -4  -7  -2    0.99    1.32
  -4  -7  -3    1.98    1.40
  -4  -7  -3    2.29    1.46
   4   7   3    2.08    1.33
  -4  -7  -4    1.28    1.45
   4   7   4    0.13    1.24
  -4  -7  -4    1.21    1.89
   4   7   5    0.44    1.28
  -4  -7  -5    2.40    1.99
  -4  -7  -6    4.32    2.23
   4   8 -13    5.57    2.89
   4   8 -13    7.43    3.61
   4   8 -12    2.62    1.96
   4   8 -12    1.60    2.61
  -4  -8  11   -1.03    1.22
   4   8 -11    0.50    1.98
   4   8 -10    6.42    3.03
  -4  -8  10    2.54    1.51
  -4  -8   9    1.37    1.51
   4   8  -9   -0.24    1.75
  -4  -8   8    1.20    1.49
   4   8  -8    2.82    1.72
   4   8  -7    7.89    2.84
  -4  -8   7    0.10    1.33
   4   8  -6    9.65    2.85
  -4  -8   6    2.97    1.85
  -4  -8   5    0.05    1.04
   4   8  -5    4.25    1.98
  -4  -8   4    2.19    1.44
   4   8  -4   -0.01    1.40
  -4  -8   3    3.52    1.86
   4   8  -3   -0.34    1.73
  -4  -8   2    3.10    1.60
   4   8  -2    6.34    1.64
   4   8  -1    2.73    1.57
  -4  -8   1    0.41    0.97
   4   8   0    4.63    1.70
  -4  -8   0    3.80    1.92
   4   8   1    2.12    1.57
  -4  -8  -1    0.50    1.01
  -4  -8  -2    0.85    1.19
  -4  -8  -2    1.59    1.61
   4   8   2    1.02    1.47
  -4  -8  -3    1.57    1.36
   4   8   3    0.39    1.21
  -4  -8  -3    1.57    1.62
  -4  -8  -4    4.47    1.99
  -4  -8  -4    4.21    2.40
   4   8   4    3.75    2.25
   4   8   5   -1.26    1.66
  -4  -8  -5    0.70    1.49
   4   8   6    0.10    1.25
   4   9 -12    3.41    2.26
   4   9 -12    7.02    3.69
  -4  -9  11   -1.58    1.46
   4   9 -11    1.54    2.34
   4   9 -10    3.14    2.68
  -4  -9  10   -0.82    1.39
  -4  -9   9    0.64    1.30
   4   9  -9    0.45    2.01
   4   9  -8   -0.63    2.15
  -4  -9   8    0.40    1.12
   4   9  -7   -2.05    1.51
  -4  -9   7   -0.32    1.25
  -4  -9   6    1.34    1.55
   4   9  -6   10.11    3.08
  -4  -9   5    3.49    1.99
   4   9  -5    8.89    2.67
  -4  -9   4   -0.03    1.05
   4   9  -4    2.24    1.77
  -4  -9   3    0.00    1.11
  -4  -9   2   -0.73    1.40
  -4  -9   1    1.02    1.36
  -4  -9   0    1.17    1.25
  -4  -9  -1    0.58    1.37
  -4  -9  -2    0.96    1.40
  -4  -9  -3    0.49    1.24
  -4 -10  11    1.99    1.60
   4  10 -11    3.75    2.82
  -4 -10  10    0.35    1.29
   4  10 -10    4.44    2.96
   4  10  -9   -1.99    2.31
  -4 -10   9   -0.08    1.53
  -4 -10   8    2.64    1.98
  -4 -10   7    0.18    1.35
  -4 -10   6    0.68    1.47
  -4 -10   5    1.24    1.51
  -4 -10   4    1.49    1.44
  -4 -10   3   -1.54    1.49
  -4 -10   2    2.10    1.77
  -4 -10   1    0.12    1.14
  -4 -10   0    2.19    1.66
  -4 -10  -1    0.53    1.45
  -4 -10  -2    1.15    1.63
   5 -14  -3   -0.59    1.47
   5 -14  -2    1.60    1.63
   5 -14  -1   11.63    3.24
  -5  14   1   11.54    3.66
   5 -14   0    1.16    1.64
  -5  14   0    0.30    1.91
   5 -14   1   10.45    3.34
  -5  14  -1    9.90    3.38
   5 -14   2    7.42    2.95
  -5  14  -2    3.07    2.15
   5 -14   3    5.24    2.56
   5 -14   4    7.39    2.91
  -5  13   6    1.89    1.86
  -5  13   4    1.80    1.85
   5 -13  -4    1.20    1.55
   5 -13  -3    3.10    1.88
  -5  13   3    2.09    1.92
  -5  13   2   -0.95    1.63
   5 -13  -2    1.81    1.85
   5 -13  -1    4.36    2.28
  -5  13   1    2.92    2.36
   5 -13   0    3.37    2.17
  -5  13   0    2.43    2.02
  -5  13  -1    1.19    1.56
   5 -13   1    6.72    2.77
   5 -13   2    2.10    2.35
  -5  13  -2    2.62    2.27
   5 -13   3    7.92    3.10
   5 -13   4    7.17    2.95
   5 -13   5    9.25    3.33
   5 -13   6   10.55    3.50
   5 -13   7    4.61    2.70
   5 -13   8    5.85    2.75
   5 -13   9    5.41    2.76
  -5  12   7    3.14    2.08
  -5  12   6    4.31    2.29
  -5  12   6    7.44    3.29
  -5  12   5    0.65    1.64
  -5  12   5   -0.36    1.54
   5 -12  -4    2.65    1.61
  -5  12   4   -0.72    1.69
  -5  12   4   -0.05    1.57
   5 -12  -3    6.19    2.40
  -5  12   3    2.18    1.40
  -5  12   3    3.29    2.27
  -5  12   2    3.42    1.63
   5 -12  -2    6.16    2.45
  -5  12   2    7.65    2.67
  -5  12   1    1.55    1.01
  -5  12   1    3.69    2.12
   5 -12  -1    7.12    2.59
   5 -12   0   -1.98    1.26
  -5  12   0    2.46    1.84
  -5  12  -1    0.95    1.47
   5 -12   1   -3.59    2.84
   5 -12   2   -1.81    2.67
  -5  12  -2    2.81    1.95
   5 -12   3    0.08    1.95
   5 -12   4   -3.27    2.70
   5 -12   5   -0.39    2.54
   5 -12   6   -3.82    2.79
   5 -12   7   -4.36    2.70
   5 -12   8   -2.88    2.76
   5 -12   9   -3.19    2.29
   5 -12  10    3.75    2.28
   5 -12  11    7.37    2.87
  -5  11   8    1.13    2.00
   5 -11  -8    0.50    1.19
  -5  11   8    0.94    1.61
  -5  11   7    3.08    2.33
  -5  11   7    4.48    2.62
   5 -11  -7    4.48    2.10
  -5  11   6    3.63    2.07
  -5  11   6    5.00    2.79
  -5  11   5    9.47    2.68
   5 -11  -5   12.13    2.76
  -5  11   5   10.35    3.00
   5 -11  -4    7.44    2.34
  -5  11   4    4.19    1.83
  -5  11   4    3.70    1.73
   5 -11  -3    4.40    2.07
  -5  11   3   -1.57    1.85
  -5  11   3    1.32    2.06
   5 -11  -2   -0.68    1.78
  -5  11   2    1.10    1.31
  -5  11   2   -0.26    1.37
   5 -11  -1    9.35    2.12
  -5  11   1    9.25    2.10
  -5  11   1   11.26    3.00
  -5  11   0    0.95    1.17
   5 -11   0   -1.70    2.11
  -5  11   0    1.76    1.70
   5 -11   1   21.15    3.55
  -5  11  -1   25.81    4.24
   5 -11   2    0.45    1.43
  -5  11  -2    1.99    1.98
   5 -11   3   61.16    6.22
   5 -11   4    0.22    1.48
   5 -11   5   -1.94    2.23
   5 -11   6   -2.17    1.87
   5 -11   7    6.64    2.08
   5 -11   8   -0.40    1.84
   5 -11   9   -4.10    2.72
  -5  11 -10    0.77    1.63
  -5  11 -11    1.01    2.08
  -5  10   9    5.05    2.80
  -5  10   9    1.53    2.18
   5 -10  -9    0.14    0.94
  -5  10   8   11.12    3.52
  -5  10   8    4.79    2.47
   5 -10  -8    6.95    2.31
  -5  10   7    8.52    3.03
   5 -10  -7    7.63    2.39
  -5  10   7    9.49    3.07
  -5  10   6    2.97    2.11
  -5  10   6    0.23    1.25
   5 -10  -6    1.79    1.58
   5 -10  -5    5.70    2.10
  -5  10   5    2.42    1.72
  -5  10   5    3.10    2.19
  -5  10   4   12.08    2.81
   5 -10  -4    9.92    2.16
  -5  10   4   12.84    3.05
   5 -10  -3    5.34    1.70
  -5  10   3    5.29    1.71
  -5  10   3    7.68    2.36
  -5  10   2    8.42    2.05
   5 -10  -2    9.73    2.38
  -5  10   2   10.00    2.63
  -5  10   1    3.23    1.32
  -5  10   1    5.95    2.37
   5 -10  -1    3.43    1.60
  -5  10   0    4.57    1.71
   5 -10   0    2.51    1.50
  -5  10   0    3.12    1.77
  -5  10  -1    0.55    0.81
   5 -10   1    2.02    1.93
  -5  10  -1   -0.50    1.30
   5 -10   2   47.88    5.27
  -5  10  -2   42.33    5.05
  -5  10  -2   43.20    3.83
   5 -10   3   13.47    3.05
  -5  10  -3   13.15    2.16
   5 -10   4    3.50    1.99
   5 -10   5    1.84    1.95
   5 -10   6   25.93    4.01
   5 -10   7   16.62    3.41
   5 -10   8   -0.31    1.40
  -5  10  -9    0.88    1.73
   5 -10   9   -1.88    1.86
  -5  10 -10    2.24    2.05
   5 -10  10   -5.79    2.62
  -5  10 -11    4.02    2.21
  -5   9  10    7.65    3.10
  -5   9  10   11.47    3.47
   5  -9 -10    7.84    2.62
  -5   9   9   -0.41    1.53
  -5   9   9    2.72    2.51
   5  -9  -9    0.11    0.99
  -5   9   8    6.11    2.58
  -5   9   8    5.44    2.34
   5  -9  -8    4.81    1.93
  -5   9   7   41.83    5.54
   5  -9  -7   37.40    4.52
  -5   9   7   38.79    5.25
   5  -9  -6    8.86    2.10
  -5   9   6    5.80    2.31
  -5   9   6    7.29    2.65
   5  -9  -6    6.12    1.89
   5  -9  -5    5.96    1.42
  -5   9   5    9.66    2.70
  -5   9   5   12.00    2.80
   5  -9  -5   11.49    2.51
   5  -9  -4   20.79    3.10
  -5   9   4   24.91    3.75
  -5   9   4   24.03    3.86
   5  -9  -3  310.23   12.12
  -5   9   3  301.31   11.98
  -5   9   3  305.20   12.77
   5  -9  -2   30.47    3.88
  -5   9   2   29.47    3.58
  -5   9   2   34.05    4.30
   5  -9  -1   57.35    5.31
  -5   9   1   52.87    4.71
  -5   9   1   56.45    5.37
   5  -9   0    6.21    2.28
  -5   9   0    4.21    1.51
  -5   9   0    6.84    1.92
   5  -9   1   27.19    4.11
  -5   9  -1   22.52    3.43
  -5   9  -1   21.98    2.75
   5  -9   2   14.96    3.47
  -5   9  -2   10.87    1.87
  -5   9  -2    9.52    2.35
  -5   9  -3    0.09    0.68
   5  -9   3    2.74    2.47
   5  -9   4    1.69    1.12
   5  -9   4    3.33    2.37
  -5   9  -4    0.12    0.72
   5  -9   5    2.48    1.33
  -5   9  -5   -0.55    1.04
   5  -9   6   32.33    4.54
   5  -9   6   30.80    3.65
  -5   9  -6   26.54    3.15
   5  -9   7   29.21    4.43
   5  -9   7   28.75    3.69
  -5   9  -7   28.26    3.38
  -5   9  -8    2.45    1.94
   5  -9   8    1.03    1.47
   5  -9   8    1.63    1.69
  -5   9  -9    2.16    1.97
   5  -9   9    3.05    1.95
   5  -9   9    4.21    1.95
  -5   9 -10    6.34    2.34
   5  -9  10    7.65    2.57
   5  -9  10    4.83    1.94
   5  -9  11   37.58    5.45
  -5   9 -11   35.98    5.50
   5  -9  12    1.10    2.12
  -5   9 -12   -1.63    1.80
  -5   8  11    6.86    2.72
   5  -8 -11    8.81    2.56
  -5   8  10    5.99    2.99
  -5   8  10    2.32    1.61
   5  -8 -10    4.38    1.83
  -5   8   9    0.75    1.75
  -5   8   9   -0.39    1.31
   5  -8  -9    0.07    1.03
  -5   8   8   48.39    5.83
   5  -8  -8   47.74    5.04
  -5   8   8   46.85    5.54
  -5   8   7    2.66    2.18
  -5   8   7    1.47    1.59
   5  -8  -7    0.69    1.02
  -5   8   6    3.03    2.14
   5  -8  -6   -0.46    1.34
  -5   8   6    2.54    1.65
   5  -8  -6    3.18    1.45
  -5   8   5   11.05    2.66
   5  -8  -5   11.36    2.16
  -5   8   5   10.60    2.66
   5  -8  -5   11.52    2.17
   5  -8  -4  327.94   11.53
  -5   8   4  342.08   12.66
   5  -8  -4  333.07   10.92
  -5   8   4  339.87   12.84
  -5   8   3    2.09    1.36
   5  -8  -3    6.64    2.26
  -5   8   3    3.78    1.68
   5  -8  -2  137.56    7.77
  -5   8   2  136.41    7.44
  -5   8   2  140.13    7.86
  -5   8   1    4.76    1.39
  -5   8   1    6.33    1.99
   5  -8   0   43.68    4.98
   5  -8   0   33.79    2.43
  -5   8   0   36.09    4.10
  -5   8   0   36.69    3.66
  -5   8  -1    0.43    1.22
   5  -8   1    1.41    0.82
  -5   8  -2    8.73    1.58
   5  -8   2    9.42    1.45
  -5   8  -3    5.44    1.48
   5  -8   3    4.43    1.13
   5  -8   4   58.02    4.31
  -5   8  -4   56.18    4.33
   5  -8   5    0.26    1.04
  -5   8  -5   -1.63    1.40
   5  -8   6    6.41    2.85
  -5   8  -6    2.20    1.00
   5  -8   6    2.97    1.56
   5  -8   7    1.60    1.61
  -5   8  -7    0.09    0.73
   5  -8   8    6.94    2.37
  -5   8  -8    4.74    1.92
   5  -8   8    9.17    2.94
  -5   8  -8    3.79    1.51
  -5   8  -9    5.35    2.28
   5  -8   9    5.68    2.26
   5  -8   9    8.74    2.78
  -5   8  -9    4.75    1.67
  -5   8 -10    3.27    1.92
   5  -8  10    3.34    1.72
   5  -8  10    3.09    2.02
   5  -8  11   -0.53    1.58
  -5   8 -11   -0.60    1.58
  -5   8 -12    2.70    2.37
   5  -8  12    1.05    2.36
  -5   8 -12   -3.13    2.53
  -5   7  12   -1.70    1.94
   5  -7 -12   -1.22    1.58
  -5   7  11   -1.10    1.89
   5  -7 -11    1.44    1.55
  -5   7  10   -2.01    2.00
   5  -7 -10   -0.54    0.79
  -5   7   9   -0.74    1.71
   5  -7  -9    0.33    0.72
  -5   7   8    3.40    2.17
  -5   7   8    1.46    1.43
   5  -7  -8    1.37    1.08
  -5   7   7   13.77    3.18
   5  -7  -7   10.09    2.13
  -5   7   7   11.84    2.66
   5  -7  -6   14.65    2.28
   5  -7  -6   15.66    2.44
  -5   7   6   16.76    3.04
  -5   7   6   17.14    3.33
   5  -7  -5   20.04    2.79
  -5   7   5   17.34    3.01
   5  -7  -5   16.91    2.43
  -5   7   5   16.00    2.87
   5  -7  -4   91.46    5.95
  -5   7   4   84.64    6.16
   5  -7  -4   91.22    5.15
  -5   7   4   86.21    6.17
   5  -7  -3   65.76    5.20
  -5   7   3   61.07    4.92
  -5   7   3   59.26    4.96
  -5   7   2  101.62    6.14
  -5   7   2  104.19    6.30
  -5   7   1   41.70    4.08
  -5   7   1   39.43    3.75
   5  -7  -1   37.57    1.25
   5  -7  -1   33.24    1.33
  -5   7   0    2.02    1.24
  -5   7   0    0.38    0.99
   5  -7   1   44.69    3.14
  -5   7  -1   45.24    3.72
  -5   7  -1   48.09    4.39
   5  -7   2   26.22    2.55
  -5   7  -2   24.37    2.75
   5  -7   3   42.03    3.53
  -5   7  -3   41.06    3.58
   5  -7   4   30.80    3.19
  -5   7  -4   31.17    3.22
   5  -7   5   35.93    3.76
  -5   7  -5   38.94    3.67
   5  -7   6   83.33    6.03
  -5   7  -6   86.87    5.70
   5  -7   7   23.76    3.60
  -5   7  -7   24.36    3.24
  -5   7  -7   24.84    3.67
  -5   7  -8    2.15    1.60
   5  -7   8    2.70    2.01
  -5   7  -8    2.57    1.49
  -5   7  -9    4.11    1.85
  -5   7  -9    2.83    1.67
   5  -7   9    5.13    2.43
   5  -7  10    3.61    2.05
   5  -7  10    5.97    2.26
  -5   7 -10    3.33    1.64
  -5   7 -11    4.97    2.80
   5  -7  11    1.96    1.59
  -5   7 -11   -2.09    2.16
  -5   7 -12    2.17    2.08
   5  -7  12    0.71    1.54
  -5   7 -12   -1.87    1.99
  -5   7 -13   -1.50    1.89
   5  -6 -13    0.51    1.02
   5  -6 -12    0.39    1.11
   5  -6 -11    2.30    1.34
  -5   6  10   -1.25    1.52
   5  -6 -10   -0.28    0.76
  -5   6   9   -0.69    1.49
   5  -6  -9    0.79    1.00
  -5   6   8    2.73    1.47
   5  -6  -8    5.64    1.63
   5  -6  -7   17.31    2.12
  -5   6   7   17.04    3.49
  -5   6   7   14.51    2.61
   5  -6  -7   15.46    2.37
   5  -6  -6   40.05    3.50
  -5   6   6   33.98    4.21
   5  -6  -6   33.86    3.22
  -5   6   6   32.64    3.81
  -5   6   5    1.23    1.29
  -5   6   5    0.99    1.66
   5  -6  -5   -0.31    0.53
   5  -6  -4    1.10    0.64
  -5   6   4    1.37    1.12
  -5   6   4    2.45    1.55
   5  -6  -4    1.32    0.63
  -5   6   3   91.55    5.71
   5  -6  -3   91.66    3.00
  -5   6   3   92.22    5.66
   5  -6  -2   -0.13    0.47
  -5   6   2    0.10    0.89
  -5   6   2   -1.48    1.50
   5  -6  -1    3.06    0.50
  -5   6   1    2.15    1.00
  -5   6   0    3.95    1.36
  -5   6   0    3.59    1.50
   5  -6   1   39.08    3.02
  -5   6  -1   42.75    3.87
  -5   6  -1   40.30    3.42
  -5   6  -2    0.17    0.68
   5  -6   2    1.11    0.75
   5  -6   3  156.25    6.85
  -5   6  -3  156.95    6.88
   5  -6   4  141.02    6.81
  -5   6  -4  137.78    6.68
   5  -6   5  349.87   11.62
  -5   6  -5  355.43   11.16
  -5   6  -5  337.79   10.93
   5  -6   6  346.91   12.38
  -5   6  -6  347.69   11.73
  -5   6  -6  354.28   11.67
  -5   6  -7    3.37    1.62
   5  -6   7    1.86    1.23
  -5   6  -7    2.07    1.06
   5  -6   8   19.15    3.55
  -5   6  -8   17.79    3.06
  -5   6  -8   19.80    3.22
   5  -6   9   16.15    3.54
  -5   6  -9   16.60    3.07
  -5   6  -9   18.47    3.20
  -5   6  -9   19.93    3.80
   5  -6  10   29.47    4.77
  -5   6 -10   31.03    4.42
  -5   6 -10   33.64    4.80
  -5   6 -11    7.81    2.98
   5  -6  11    5.34    2.81
  -5   6 -11    4.09    1.77
  -5   6 -12    5.92    2.58
   5  -6  12    4.24    2.48
   5  -6  13   21.41    4.65
  -5   6 -13   16.89    3.99
   5  -5 -14    0.57    1.35
   5  -5 -13    1.01    1.28
   5  -5 -12    3.83    1.59
   5  -5 -11    1.29    1.07
   5  -5 -10   73.03    6.00
   5  -5  -9   34.56    3.79
  -5   5   8  111.04    7.11
   5  -5  -8  111.44    6.42
   5  -5  -7  166.80    6.14
  -5   5   7  160.31    8.73
  -5   5   7  159.13    8.08
   5  -5  -7  163.23    7.03
   5  -5  -6    7.91    1.68
  -5   5   6    9.07    2.48
   5  -5  -6    8.05    1.54
  -5   5   6    5.37    1.56
   5  -5  -5   10.12    1.54
  -5   5   5   10.08    1.97
  -5   5   5   10.19    2.25
   5  -5  -5   10.90    1.72
  -5   5   4   41.78    3.63
  -5   5   4   39.76    3.90
   5  -5  -4   42.29    2.70
   5  -5  -4   41.72    2.71
  -5   5   3  239.15    8.89
   5  -5  -3  239.99    5.84
   5  -5  -3  244.50    5.83
  -5   5   3  242.00    8.30
   5  -5  -2    6.09    0.99
  -5   5   2    5.05    1.42
  -5   5   2    5.86    1.53
  -5   5   1    6.89    1.32
  -5   5   1    9.22    1.73
  -5   5   1   10.70    2.09
  -5   5   0   30.32    2.97
  -5   5   0   28.57    2.90
  -5   5  -1   91.18    5.00
  -5   5  -2   -0.51    0.86
   5  -5   2    0.60    0.88
   5  -5   3    1.32    0.91
  -5   5  -3    0.59    0.83
   5  -5   4  269.80    9.67
  -5   5  -4  270.96    8.69
  -5   5  -4  272.72    9.46
   5  -5   5   31.75    3.57
  -5   5  -5   33.51    3.35
  -5   5  -5   30.74    3.44
   5  -5   6  262.14   10.87
  -5   5  -6  264.24    9.91
  -5   5  -6  267.48   10.26
   5  -5   7   35.28    4.38
  -5   5  -7   36.23    3.95
  -5   5  -7   38.64    4.43
  -5   5  -7   35.40    3.93
  -5   5  -8    1.37    1.58
   5  -5   8   -1.54    1.22
  -5   5  -8   -0.61    1.49
  -5   5  -8    0.74    1.12
  -5   5  -9    4.26    1.97
   5  -5   9    2.78    1.84
  -5   5  -9    2.31    1.14
   5  -5  10   25.83    4.53
  -5   5 -10   23.04    3.70
  -5   5 -10   26.43    4.20
  -5   5 -11    3.38    1.82
   5  -5  11    3.83    2.12
  -5   5 -12    3.74    2.05
   5  -5  12    7.02    3.28
  -5   5 -13   -2.32    2.43
   5  -4 -14    1.31    1.57
   5  -4 -13    0.83    1.27
   5  -4 -12    1.82    1.45
   5  -4 -11    1.02    1.20
   5  -4 -10    1.37    1.08
   5  -4  -9    1.50    1.04
   5  -4  -8   21.86    2.72
   5  -4  -8   24.02    3.13
  -5   4   7   44.04    4.65
  -5   4   7   38.41    3.77
   5  -4  -7   40.03    3.31
   5  -4  -7   40.89    3.94
   5  -4  -6    0.15    0.49
  -5   4   6    1.10    1.25
  -5   4   6   -0.49    1.02
   5  -4  -6    0.67    1.05
  -5   4   5   91.53    5.79
   5  -4  -5   91.86    4.61
  -5   4   5   92.18    5.12
   5  -4  -5   90.57    3.91
  -5   4   4   43.21    3.81
   5  -4  -4   40.48    2.84
  -5   4   4   42.38    3.35
   5  -4  -4   43.88    2.32
  -5   4   3   35.03    3.20
   5  -4  -3   37.37    2.63
   5  -4  -3   35.30    1.73
  -5   4   3   35.19    2.94
  -5   4   3   37.57    1.73
  -5   4   2   -0.03    0.23
  -5   4   2   -0.43    1.15
  -5   4   2    0.38    0.74
   5  -4  -2    0.12    0.60
  -5   4   1   75.48    4.10
  -5   4   1   74.23    2.04
  -5   4   1   70.87    4.46
  -5   4   0    6.74    1.50
  -5   4  -1   30.42    3.02
   5  -4   2   64.62    4.34
  -5   4  -2   65.69    4.31
  -5   4  -3    3.41    1.09
   5  -4   3    2.49    1.15
  -5   4  -3    2.13    1.17
  -5   4  -4    3.72    1.53
   5  -4   4    2.48    1.36
  -5   4  -4    1.47    0.99
  -5   4  -4    1.69    0.96
   5  -4   5   29.70    3.73
  -5   4  -5   29.33    2.92
  -5   4  -5   31.33    3.44
  -5   4  -5   26.60    3.21
  -5   4  -6   17.48    2.83
  -5   4  -6   14.33    2.21
  -5   4  -6   18.63    2.89
   5  -4   6   16.31    2.83
  -5   4  -7    1.18    1.38
   5  -4   7   -0.46    1.31
  -5   4  -7   -1.32    1.32
  -5   4  -7   -1.48    1.25
  -5   4  -8    2.06    1.59
  -5   4  -8    0.58    1.21
  -5   4  -8    2.45    1.62
   5  -4   8    3.19    2.00
  -5   4  -9    2.59    1.30
   5  -4   9    3.89    2.15
  -5   4 -10    0.12    1.03
   5  -4  10    2.48    2.13
  -5   4 -11    0.97    1.44
   5  -4  11    4.99    2.65
   5  -4  12    0.46    2.14
  -5   4 -12   -0.87    2.06
  -5   4 -13    7.53    2.54
   5  -3 -15    9.73    2.88
   5  -3 -14   13.39    3.17
   5  -3 -13    1.77    1.63
   5  -3 -12    1.44    1.35
   5  -3 -11   24.89    3.49
   5  -3 -10    8.39    2.04
   5  -3  -9    4.22    1.60
   5  -3  -9    7.57    2.36
   5  -3  -8    4.11    1.39
   5  -3  -8    2.22    1.79
   5  -3  -7    1.35    0.97
  -5   3   7    1.13    1.44
   5  -3  -7   -0.29    1.26
   5  -3  -6    6.55    1.44
  -5   3   6    7.33    2.03
   5  -3  -6    8.36    1.40
  -5   3   6    6.76    1.37
  -5   3   5   50.17    4.09
   5  -3  -5   51.29    3.65
  -5   3   5   48.40    3.31
   5  -3  -5   50.40    2.65
  -5   3   4   29.09    2.91
   5  -3  -4   25.96    2.33
  -5   3   4   31.64    2.54
   5  -3  -4   29.57    1.66
   5  -3  -3   98.74    4.53
  -5   3   3  104.50    5.31
  -5   3   3  101.31    4.33
   5  -3  -2   98.79    4.51
  -5   3   2  100.82    5.14
  -5   3   2  100.75    4.22
  -5   3   2  104.16    5.28
  -5   3   1    3.58    1.24
  -5   3   0   18.86    1.13
  -5   3   0   18.37    1.13
  -5   3   0   18.59    2.23
  -5   3  -1  310.18    6.21
  -5   3  -1  313.82    5.61
  -5   3  -1  316.77    9.30
  -5   3  -2    2.14    0.80
   5  -3   2    0.75    0.89
  -5   3  -2    2.14    0.66
  -5   3  -2    2.54    1.07
  -5   3  -3    3.02    1.00
   5  -3   3    1.76    0.94
  -5   3  -3    1.43    0.51
  -5   3  -3    2.57    1.22
   5  -3   4   69.17    5.12
  -5   3  -4   66.52    4.02
  -5   3  -4   67.29    4.33
  -5   3  -4   67.24    4.85
   5  -3   5   36.39    4.05
  -5   3  -5   28.94    2.87
  -5   3  -5   31.02    3.21
  -5   3  -5   29.20    3.47
  -5   3  -6    1.90    1.03
   5  -3   6   -1.46    1.90
  -5   3  -6    0.58    1.12
   5  -3   7   17.03    2.92
  -5   3  -7   18.01    2.84
  -5   3  -7   20.36    3.26
  -5   3  -8    4.42    1.64
  -5   3  -8    5.69    2.07
   5  -3   8    5.81    2.14
  -5   3  -9    3.61    1.46
   5  -3   9    7.00    2.70
  -5   3 -10   -2.14    2.16
   5  -3  10    1.87    2.17
  -5   3 -11    4.37    1.61
   5  -3  11    8.50    3.20
  -5   3 -12    8.41    2.61
   5  -3  12    9.11    3.33
   5  -2 -16    2.92    2.18
   5  -2 -15    4.08    2.20
   5  -2 -14    2.17    1.82
   5  -2 -13    7.92    2.17
   5  -2 -12    4.72    1.55
   5  -2 -11   24.40    3.27
   5  -2 -10    3.30    2.19
   5  -2 -10   -0.53    1.10
   5  -2  -9   15.43    3.06
   5  -2  -9   13.50    2.16
   5  -2  -8    0.14    0.77
  -5   2   8    3.17    1.82
   5  -2  -8    1.05    1.66
   5  -2  -7    6.66    1.66
  -5   2   7    8.43    2.12
   5  -2  -7    7.72    1.43
   5  -2  -6   11.20    2.58
  -5   2   6    7.30    1.81
   5  -2  -6    7.50    1.26
  -5   2   5   32.77    3.18
   5  -2  -5   29.64    2.93
  -5   2   5   33.91    2.47
   5  -2  -5   34.37    2.19
  -5   2   4   43.80    3.38
   5  -2  -4   43.88    3.25
  -5   2   4   43.28    2.57
   5  -2  -4   43.67    1.90
   5  -2  -3  171.72    6.26
  -5   2   3  176.17    6.66
  -5   2   3  169.42    4.69
  -5   2   2    0.27    0.79
   5  -2  -2   -0.84    1.14
  -5   2   2    0.41    0.50
  -5   2   1 1082.60    6.81
  -5   2   1 1091.93   16.39
  -5   2   0  772.83    8.58
  -5   2   0  791.67   14.16
  -5   2  -1   66.61    3.06
  -5   2  -1   70.21    4.38
  -5   2  -2   67.43    3.58
  -5   2  -2   64.69    4.40
   5  -2   3  135.66    6.87
  -5   2  -3  129.03    5.52
  -5   2  -3  130.40    6.58
   5  -2   4   89.67    5.89
  -5   2  -4   86.65    5.00
  -5   2  -4   89.81    5.72
   5  -2   5   20.86    3.38
  -5   2  -5   17.21    2.43
  -5   2  -5   16.30    2.59
   5  -2   6   16.16    2.83
  -5   2  -6   19.36    2.67
  -5   2  -6   19.43    3.17
   5  -2   7   13.70    2.91
  -5   2  -7   14.73    2.54
  -5   2  -7   15.66    3.19
  -5   2  -8   80.22    6.55
   5  -2   8   82.82    7.10
   5  -2   9    8.65    2.72
  -5   2  -9    9.25    2.58
  -5   2 -10    4.96    2.38
   5  -2  10   -0.20    1.26
  -5   2 -11    4.25    2.29
   5  -2  11    8.22    3.40
  -5   2 -12    1.12    1.79
   5  -2  12    2.97    2.59
   5  -1 -16    3.61    2.20
   5  -1 -15   -3.50    2.55
   5  -1 -14    1.32    1.40
   5  -1 -13    1.71    1.05
   5  -1 -12    4.71    1.73
   5  -1 -11    3.11    2.26
   5  -1 -11    2.20    1.39
   5  -1 -10    4.83    1.65
   5  -1 -10    4.54    2.32
   5  -1  -9   13.03    3.01
  -5   1   9   13.55    2.69
   5  -1  -9   16.29    2.50
  -5   1   8    2.42    1.59
   5  -1  -8    5.44    1.73
   5  -1  -7   12.09    2.88
  -5   1   7    3.71    1.53
  -5   1   6   39.94    3.48
   5  -1  -6   43.91    4.04
  -5   1   5  334.15    9.36
   5  -1  -5  345.94   10.23
  -5   1   5  351.67    6.60
  -5   1   4   -0.16    0.85
  -5   1   4    0.32    0.31
   5  -1  -3   24.77    2.56
   5  -1  -3   24.46    1.44
  -5   1   3   24.83    2.56
  -5   1   3   24.72    1.35
   5  -1  -2   79.96    4.67
   5  -1  -2   85.01    2.67
  -5   1   2   83.84    4.42
   5  -1  -2   86.13    2.62
   5  -1  -1  258.05    4.98
  -5   1   1  258.30    8.00
  -5   1   1  258.84    5.27
  -5   1   0   29.89    2.05
   5  -1   0   29.08    1.32
  -5   1   0   27.61    2.77
  -5   1  -1    3.18    0.79
  -5   1  -1    2.41    0.87
  -5   1  -2  100.39    4.74
  -5   1  -2   98.02    5.48
   5  -1   3   51.36    4.32
  -5   1  -3   51.86    3.79
  -5   1  -3   52.17    4.21
  -5   1  -4    1.18    0.98
   5  -1   4    1.64    1.41
  -5   1  -4    2.05    1.11
   5  -1   5    9.29    2.65
  -5   1  -5    8.72    2.04
  -5   1  -5   10.12    2.36
  -5   1  -6    1.16    1.00
  -5   1  -6    1.95    1.49
   5  -1   7   15.56    2.97
  -5   1  -7   17.65    3.08
   5  -1   8   36.95    4.91
  -5   1  -8   36.44    4.54
  -5   1  -9    0.30    1.26
   5  -1   9    1.04    1.43
  -5   1 -10    1.51    1.57
   5  -1  10    2.64    2.44
  -5   1 -11    0.80    1.36
   5  -1  11    3.47    2.59
  -5   1 -12    3.99    2.32
   5  -1  12    5.25    2.98
   5   0 -16   -2.46    2.37
   5   0 -15   -0.14    1.45
   5   0 -14    2.39    1.65
   5   0 -13    8.72    2.56
   5   0 -12   18.22    3.30
   5   0 -12   17.12    3.87
   5   0 -11    4.39    2.76
   5   0 -11    5.95    2.18
  -5   0  11    2.63    1.73
  -5   0  10   25.56    3.52
   5   0 -10   26.68    4.31
  -5   0   9   14.72    2.50
   5   0  -9   11.30    1.97
   5   0  -9   13.98    3.09
  -5   0   8   51.39    4.13
   5   0  -8   48.12    4.50
   5   0  -8   48.73    4.04
  -5   0   7   37.99    3.38
   5   0  -7   41.33    4.53
   5   0  -7   36.45    3.22
  -5   0   6   61.25    3.94
   5   0  -6   59.27    4.74
   5   0  -6   57.65    3.64
  -5   0   5  386.08    9.42
   5   0  -5  380.71   11.09
  -5   0   5  380.26    5.06
   5   0  -5  373.59    8.19
   5   0  -4    2.31    0.68
   5   0  -4    5.03    1.81
  -5   0   4    3.96    1.39
   5   0  -3   38.19    3.36
  -5   0   3   40.19    3.05
   5   0  -2    7.67    1.33
   5   0  -2    9.26    0.66
  -5   0   2    8.99    1.45
  -5   0   1   20.55    1.87
  -5   0   1   20.41    2.23
  -5   0   0    0.33    0.40
  -5   0   0   -0.13    0.66
  -5   0  -1   10.60    1.61
  -5   0  -1   10.32    1.74
   5   0   2    6.74    1.43
  -5   0  -2    7.73    1.46
  -5   0  -2    7.52    1.69
   5   0   3   39.96    3.85
  -5   0  -3   40.74    3.64
  -5   0  -3   42.42    4.00
   5   0   4   28.08    3.52
  -5   0  -4   28.57    3.24
  -5   0  -4   26.43    3.48
  -5   0  -5    0.07    0.90
   5   0   5    1.48    1.68
  -5   0  -5    1.21    1.12
  -5   0  -6    7.59    2.05
  -5   0  -6    7.86    2.37
   5   0   6    4.91    1.46
  -5   0  -7   14.42    2.93
   5   0   7   13.79    2.91
   5   0   8   15.65    3.35
  -5   0  -8   15.18    3.12
  -5   0  -9    7.38    2.55
   5   0   9   10.21    3.09
  -5   0 -10    0.09    1.28
   5   0  10    6.06    3.12
  -5   0 -11    1.51    1.66
   5   0  11    3.40    2.65
   5   0  12    2.27    2.30
   5   1 -16    1.23    1.72
   5   1 -15    1.18    1.86
   5   1 -14    3.26    2.04
   5   1 -13   -1.86    2.27
   5   1 -13    4.97    2.38
  -5  -1  12   21.46    3.31
   5   1 -12   20.91    4.20
   5   1 -12   26.53    4.08
  -5  -1  11    9.77    2.28
   5   1 -11    9.97    3.25
   5   1 -11    2.41    1.26
  -5  -1  10   33.68    3.66
   5   1 -10   30.97    4.55
   5   1 -10   29.06    3.63
   5   1  -9   -1.42    2.05
  -5  -1   9    1.47    1.02
   5   1  -9   -0.32    1.32
  -5  -1   8   -0.68    0.88
   5   1  -8   -0.92    1.30
   5   1  -7    1.77    1.13
  -5  -1   7   -0.08    0.97
   5   1  -6    1.70    0.98
  -5  -1   6   -0.38    0.73
   5   1  -6   -0.14    1.29
  -5  -1   5    2.19    1.26
   5   1  -5   -2.45    2.08
  -5  -1   4    1.24    0.82
   5   1  -4    3.98    1.80
   5   1  -3    5.68    1.43
  -5  -1   3    4.98    1.03
   5   1  -2   27.28    2.92
  -5  -1   2   28.84    2.63
  -5  -1   1   49.80    3.54
  -5  -1   1   49.30    3.39
  -5  -1   0   12.37    1.86
  -5  -1   0   13.37    1.91
  -5  -1  -1   32.21    2.99
  -5  -1  -1   30.95    3.08
   5   1   2  127.08    6.61
  -5  -1  -2  126.31    6.38
  -5  -1  -2  123.64    6.45
   5   1   3    2.17    1.20
  -5  -1  -3    3.00    1.49
  -5  -1  -3    2.50    1.18
   5   1   4   10.47    2.36
  -5  -1  -4    9.60    2.37
  -5  -1  -4    8.06    1.72
  -5  -1  -5    7.94    2.01
   5   1   5    9.98    2.52
  -5  -1  -5    8.61    2.37
  -5  -1  -6    8.30    2.13
   5   1   6    7.34    2.00
   5   1   7   -0.31    1.50
  -5  -1  -7    0.40    1.23
  -5  -1  -8    0.66    1.12
   5   1   8    0.04    1.52
  -5  -1  -9    0.65    1.07
   5   1   9    6.14    2.69
  -5  -1 -10    1.90    1.54
   5   1  10    4.79    2.81
  -5  -1 -11   -0.37    1.41
   5   1  11    2.16    2.41
   5   2 -16    5.03    2.75
   5   2 -15    2.75    2.19
   5   2 -14    5.88    2.93
   5   2 -13    7.47    3.46
   5   2 -13    3.44    1.39
   5   2 -12   10.02    2.52
   5   2 -12   12.23    3.64
   5   2 -11    6.31    3.13
   5   2 -11    4.52    1.67
  -5  -2  10    7.75    1.71
   5   2 -10    4.15    2.44
   5   2 -10    5.05    1.74
   5   2  -9    1.39    1.15
  -5  -2   9    0.06    0.66
  -5  -2   8   35.58    2.88
   5   2  -8   35.54    3.71
  -5  -2   7    5.98    1.52
  -5  -2   7    6.55    1.08
   5   2  -7   11.15    3.02
   5   2  -7    9.89    2.09
  -5  -2   6   21.45    2.83
   5   2  -6   15.67    2.63
  -5  -2   6   22.59    2.45
  -5  -2   5   12.22    2.17
  -5  -2   5   12.19    1.68
  -5  -2   4   28.88    3.23
   5   2  -4   34.61    3.76
  -5  -2   4   30.43    2.48
   5   2  -3    6.08    1.57
  -5  -2   3    7.03    1.80
  -5  -2   3    6.34    1.28
  -5  -2   2    9.42    1.97
   5   2  -2    9.09    0.80
  -5  -2   2    9.16    1.56
   5   2  -2    8.18    1.61
  -5  -2   1   52.90    4.05
  -5  -2   1   58.23    3.86
  -5  -2   0   25.83    2.93
  -5  -2   0   28.32    2.82
  -5  -2  -1   35.64    3.53
  -5  -2  -1   36.99    3.51
   5   2   2    1.01    1.23
  -5  -2  -2    3.09    1.44
  -5  -2  -2    2.79    1.14
   5   2   3   14.87    2.50
  -5  -2  -3   14.37    2.57
  -5  -2  -3   14.65    2.71
   5   2   4    1.86    1.53
  -5  -2  -4    0.82    0.90
   5   2   5   -0.69    1.22
  -5  -2  -5    0.12    0.80
   5   2   6   -0.49    1.66
  -5  -2  -6    2.42    1.56
   5   2   7    1.32    1.19
  -5  -2  -7    3.77    1.82
   5   2   8    0.61    1.64
  -5  -2  -8   -0.67    1.33
   5   2   9    2.62    2.18
  -5  -2  -9    0.15    1.37
   5   2  10    3.04    2.50
  -5  -2 -10   -0.91    1.85
   5   2  11    0.98    1.71
   5   3 -16    4.91    2.78
   5   3 -15    6.18    3.28
   5   3 -14    0.76    1.48
   5   3 -14    5.05    3.48
   5   3 -13    2.55    2.56
   5   3 -13    1.49    1.14
   5   3 -12   11.69    3.89
   5   3 -12    6.04    1.83
   5   3 -11   31.30    4.96
   5   3 -11   28.71    4.07
   5   3 -10    7.39    2.17
  -5  -3  10    6.65    1.85
   5   3 -10    3.67    2.00
   5   3  -9    0.49    1.21
  -5  -3   9    0.45    0.75
  -5  -3   8   14.68    2.46
   5   3  -8   20.64    3.99
   5   3  -8   13.37    2.50
  -5  -3   7   55.60    4.70
   5   3  -7   65.28    5.66
  -5  -3   7   61.64    3.68
  -5  -3   6    0.13    0.67
  -5  -3   6    1.15    0.91
   5   3  -6   -1.33    1.88
  -5  -3   5    4.99    1.60
  -5  -3   5    5.18    1.11
  -5  -3   4   56.92    4.74
   5   3  -4   58.65    4.98
  -5  -3   4   59.84    3.38
  -5  -3   3   38.35    4.01
   5   3  -3   41.80    4.09
  -5  -3   3   40.93    2.94
  -5  -3   2    6.59    1.92
   5   3  -2    7.94    1.02
   5   3  -2    5.73    1.58
  -5  -3   2    5.41    1.19
  -5  -3   1    2.68    1.46
   5   3  -1    1.89    0.65
  -5  -3   1    1.50    0.82
  -5  -3   0    8.45    2.09
  -5  -3   0    8.46    1.94
  -5  -3   0    6.42    1.54
  -5  -3  -1   18.73    2.60
  -5  -3  -1   17.96    2.88
  -5  -3  -2    1.65    0.98
  -5  -3  -2    1.76    1.26
   5   3   2    1.63    0.91
   5   3   3   59.83    5.06
  -5  -3  -3   58.56    5.30
   5   3   4    1.75    1.57
  -5  -3  -4    0.80    1.06
   5   3   5   -1.72    1.76
  -5  -3  -5    1.36    1.45
   5   3   6    1.66    1.39
  -5  -3  -6    0.81    1.16
   5   3   7    2.37    1.79
  -5  -3  -7    2.96    1.72
   5   3   8    1.63    2.05
  -5  -3  -8   -0.36    1.08
   5   3   9    7.44    2.93
  -5  -3  -9    5.23    2.50
   5   3  10    0.83    1.52
  -5  -3 -10    2.59    2.02
   5   4 -15    1.34    1.67
   5   4 -14   13.77    4.09
   5   4 -14   13.32    3.34
   5   4 -13    5.19    3.44
   5   4 -13    1.58    1.70
   5   4 -12   98.60    8.93
   5   4 -12   89.53    7.68
   5   4 -11   16.64    4.08
   5   4 -11   14.13    3.21
  -5  -4  10   40.13    4.19
   5   4 -10   41.27    5.37
   5   4 -10   38.68    4.65
   5   4  -9    0.66    1.55
   5   4  -9   -1.66    2.00
  -5  -4   9    0.60    0.92
   5   4  -8    6.29    2.55
  -5  -4   8    2.62    1.29
  -5  -4   7   14.68    2.69
   5   4  -7   20.29    3.51
  -5  -4   6    7.75    2.18
   5   4  -6    5.51    1.84
  -5  -4   5   36.25    4.12
   5   4  -5   30.04    3.63
  -5  -4   5   37.46    2.46
  -5  -4   4  153.90    8.26
   5   4  -4  161.60    8.40
  -5  -4   4  153.20    5.20
  -5  -4   3  119.89    7.41
   5   4  -3  120.20    7.17
   5   4  -3  112.67    3.66
  -5  -4   3  118.97    4.88
  -5  -4   2  115.15    7.27
   5   4  -2  116.81    6.92
   5   4  -2  106.86    4.19
  -5  -4   2  113.51    5.16
  -5  -4   1    2.26    1.44
   5   4  -1    2.23    0.80
  -5  -4   1    2.85    1.21
  -5  -4   0   25.27    3.47
  -5  -4   0   24.03    3.41
   5   4   0   23.87    2.58
  -5  -4   0   24.01    2.82
  -5  -4  -1    1.39    1.13
   5   4   1   -0.68    1.17
  -5  -4  -1    0.83    1.25
   5   4   2    3.43    1.39
  -5  -4  -2    5.59    1.94
   5   4   3   12.97    2.56
  -5  -4  -3   12.57    2.70
   5   4   4    1.31    1.33
  -5  -4  -4   -0.30    0.95
   5   4   5    0.91    1.34
  -5  -4  -5    3.01    1.64
   5   4   6    1.01    1.22
  -5  -4  -6    0.63    1.12
   5   4   7    2.88    2.04
  -5  -4  -7    2.29    1.61
   5   4   8    3.78    2.56
  -5  -4  -8    1.54    1.38
   5   4   9    3.91    2.57
  -5  -4  -9    0.05    1.21
   5   5 -15    0.51    1.49
   5   5 -14   11.05    4.35
   5   5 -14   -1.22    1.87
   5   5 -13   12.30    4.33
   5   5 -13    5.24    2.47
   5   5 -12    0.44    1.46
   5   5 -12    6.54    3.37
   5   5 -11    4.74    2.27
  -5  -5  11    5.35    1.80
   5   5 -11    6.65    3.18
   5   5 -10    3.51    2.03
  -5  -5  10    1.22    1.12
   5   5 -10    1.66    2.11
   5   5  -9    1.21    2.09
  -5  -5   9    6.15    2.02
  -5  -5   8    0.07    0.92
   5   5  -8    7.15    3.19
  -5  -5   7   34.40    4.50
   5   5  -7   39.64    4.92
  -5  -5   6    3.76    1.72
   5   5  -6    2.70    1.51
  -5  -5   5    1.73    1.30
   5   5  -5   -2.95    1.97
  -5  -5   4    4.51    1.94
   5   5  -4    7.76    2.57
  -5  -5   3  112.71    7.73
   5   5  -3  123.19    7.48
   5   5  -2    0.55    1.13
  -5  -5   2    0.50    0.82
  -5  -5   1   10.62    2.50
   5   5  -1   10.45    1.80
   5   5  -1    8.21    1.89
  -5  -5   0    2.25    1.40
  -5  -5   0    2.16    1.54
   5   5   0    1.57    0.97
   5   5   0   -1.79    1.77
  -5  -5  -1   15.01    3.01
   5   5   1   10.78    2.01
   5   5   1   11.79    2.06
  -5  -5  -1   10.29    2.51
  -5  -5  -2    2.83    1.64
   5   5   2    0.80    1.16
  -5  -5  -2    1.36    1.30
   5   5   3    7.57    2.29
  -5  -5  -3    5.73    2.14
   5   5   4   -0.73    1.53
  -5  -5  -4    0.64    0.90
   5   5   5    3.51    1.62
  -5  -5  -5    4.21    2.17
   5   5   6    7.18    2.57
  -5  -5  -6    4.74    2.05
  -5  -5  -7    3.97    2.12
  -5  -5  -8    2.33    1.94
   5   6 -14   -0.40    1.68
   5   6 -13    0.54    1.22
   5   6 -13    5.52    3.24
   5   6 -12    3.73    2.29
   5   6 -12    5.49    3.25
   5   6 -11    1.65    1.88
  -5  -6  11    1.01    1.29
   5   6 -11    2.01    2.67
  -5  -6  10    1.09    1.10
   5   6 -10   -0.05    1.65
   5   6  -9   -3.12    2.72
  -5  -6   9    1.17    1.06
   5   6  -8    8.25    3.08
  -5  -6   8    2.07    1.39
  -5  -6   7    2.28    1.55
   5   6  -7    6.31    2.44
  -5  -6   6    7.28    2.28
   5   6  -6    7.07    2.20
  -5  -6   5    1.23    1.30
   5   6  -5   -1.79    2.01
  -5  -6   4    2.05    1.58
   5   6  -4   -4.71    2.43
  -5  -6   3    5.97    2.14
   5   6  -3    8.86    2.55
   5   6  -2    1.99    1.44
  -5  -6   2    0.24    1.26
  -5  -6   1    1.32    1.27
   5   6  -1    0.87    0.98
  -5  -6   0    1.82    1.45
   5   6   0    1.02    0.70
   5   6   0   -0.01    1.11
   5   6   1   -0.77    1.50
  -5  -6  -1    3.34    1.73
   5   6   1    1.67    1.09
  -5  -6  -1    1.88    1.52
  -5  -6  -2    4.59    1.97
   5   6   2    3.63    1.35
  -5  -6  -2    3.84    1.84
   5   6   3    2.97    1.47
  -5  -6  -3    1.37    1.23
  -5  -6  -4    7.31    2.57
  -5  -6  -5    3.99    2.43
  -5  -6  -6   -0.13    1.24
  -5  -6  -7    0.26    1.40
   5   7 -13    3.14    2.23
   5   7 -13    6.48    3.57
   5   7 -12    1.00    1.78
   5   7 -12    6.57    3.65
   5   7 -11    2.68    2.65
   5   7 -11    3.74    2.30
  -5  -7  11    2.70    1.61
  -5  -7  10    1.98    1.31
   5   7 -10    0.12    2.32
  -5  -7   9    0.61    1.08
   5   7  -9   -3.57    2.80
   5   7  -8   17.10    3.85
  -5  -7   8    5.45    2.15
   5   7  -7    5.95    2.61
  -5  -7   7    1.48    1.27
  -5  -7   6    9.51    2.58
   5   7  -6   10.54    2.73
  -5  -7   5   -0.68    1.11
   5   7  -5   -1.59    1.42
  -5  -7   4    6.73    2.27
   5   7  -4    1.33    1.62
  -5  -7   3   -0.24    1.06
   5   7  -3   11.04    2.79
   5   7  -2    6.30    2.14
  -5  -7   2    0.90    1.18
   5   7  -1    1.46    1.16
  -5  -7   1   -0.17    0.92
  -5  -7   0    0.93    1.20
   5   7   0    0.34    0.84
  -5  -7  -1    6.03    2.30
   5   7   1    5.28    1.77
  -5  -7  -2   10.14    2.76
   5   7   2    6.71    1.95
  -5  -7  -2    9.18    2.93
  -5  -7  -3    3.84    2.16
  -5  -7  -4   16.36    3.90
  -5  -7  -5   -0.94    1.71
   5   7   6    8.21    2.72
   5   7   7   -1.23    1.97
   5   8 -12    2.00    2.23
   5   8 -12    8.03    3.62
   5   8 -11    1.60    2.59
  -5  -8  11    0.85    1.42
  -5  -8  10    0.32    1.27
   5   8 -10   -0.05    2.07
  -5  -8   9    3.65    1.89
   5   8  -9   -2.56    2.70
  -5  -8   8    1.24    1.50
   5   8  -8   16.75    4.22
   5   8  -7   12.51    3.21
  -5  -8   7    3.06    1.61
  -5  -8   6   -0.96    1.15
   5   8  -6    4.86    2.17
  -5  -8   5    2.01    1.65
   5   8  -5    2.69    1.68
  -5  -8   4    1.33    1.48
   5   8  -4   -2.70    1.92
  -5  -8   3    0.38    1.28
   5   8  -3   -4.60    2.31
   5   8  -2    8.34    2.46
  -5  -8   2    0.16    1.21
   5   8  -1    2.93    1.66
  -5  -8   1   -0.88    1.35
  -5  -8   0    2.42    2.03
  -5  -8  -1    1.80    1.54
  -5  -8  -2    4.32    2.23
  -5  -8  -3    0.04    1.58
   5   9 -11    0.04    1.84
  -5  -9  11   -0.58    1.48
  -5  -9  10    2.33    1.89
   5   9 -10    2.77    2.84
  -5  -9   9   -0.26    1.15
   5   9  -9   -2.77    2.75
   5   9  -8   -6.67    2.85
  -5  -9   8    1.56    1.54
   5   9  -7   10.92    3.30
  -5  -9   7    0.22    1.25
   5   9  -6    6.90    2.93
  -5  -9   6   -0.80    1.41
  -5  -9   5    1.00    1.29
   5   9  -5    0.34    1.42
  -5  -9   4    2.47    1.82
  -5  -9   3    0.86    1.30
  -5  -9   2    2.25    1.48
  -5  -9   1    2.25    1.75
  -5  -9   0    0.95    1.12
  -5  -9  -1    1.40    1.72
  -5  -9  -2    1.06    1.55
  -5 -10   7   -0.08    1.10
  -5 -10   6    0.56    1.26
  -5 -10   5   -0.46    1.45
  -5 -10   4    1.13    1.64
  -5 -10   3    1.74    1.82
   6 -14  -3    0.49    1.31
   6 -14  -2    3.89    2.29
   6 -14  -1    7.07    3.02
  -6  14   1    6.63    3.07
   6 -14   0    4.78    2.54
  -6  14   0    1.33    1.65
   6 -14   1    6.72    3.10
  -6  14  -1    2.69    2.65
   6 -14   2    6.97    2.99
   6 -14   3    8.06    3.12
   6 -14   4    6.60    2.28
  -6  13   6    0.04    1.88
  -6  13   5   -4.89    2.95
   6 -13  -4    3.21    1.91
  -6  13   4    2.10    1.84
  -6  13   4    3.00    2.10
  -6  13   3    0.88    1.45
   6 -13  -3    7.11    2.56
  -6  13   3    6.18    2.91
   6 -13  -2    5.38    2.49
  -6  13   2    0.32    1.75
   6 -13  -1    4.02    2.28
  -6  13   1    2.43    1.84
   6 -13   0   -5.75    2.93
  -6  13   0    2.33    2.07
  -6  13  -1    3.81    2.29
   6 -13   1   -2.29    2.52
   6 -13   2   -4.47    3.16
   6 -13   3   -5.47    3.05
   6 -13   5   -4.09    2.85
   6 -13   6   -2.71    2.53
   6 -13   7   -5.45    3.17
   6 -13   8    1.05    1.87
  -6  12   7   17.18    4.18
  -6  12   6    2.96    2.28
  -6  12   6    1.12    1.43
  -6  12   5    4.96    2.29
  -6  12   5    6.48    2.87
   6 -12  -4    8.95    2.70
  -6  12   4    0.02    2.03
  -6  12   4    5.00    2.83
  -6  12   3    0.76    1.12
   6 -12  -3    1.64    1.53
  -6  12   3    4.10    2.52
  -6  12   2   -0.93    1.76
   6 -12  -2   -2.74    2.43
  -6  12   2    0.18    1.62
  -6  12   1    4.48    2.39
   6 -12  -1   -0.48    2.11
   6 -12   0   -2.89    2.33
  -6  12   0    1.79    1.72
   6 -12   1   -1.00    1.82
  -6  12  -1    1.18    1.59
   6 -12   2   -2.56    2.48
   6 -12   3   -0.61    1.78
   6 -12   4   -0.94    1.75
   6 -12   5   -0.35    1.88
   6 -12   6   -1.40    2.24
   6 -12   7   18.54    3.71
   6 -12   8   -5.40    3.02
   6 -12   9   16.33    3.71
  -6  12  -9   19.11    4.26
   6 -12  10   -5.47    2.93
  -6  11   8    5.07    2.49
  -6  11   8    5.27    2.77
  -6  11   7    5.86    2.57
  -6  11   7    7.18    2.98
  -6  11   6    2.38    2.16
  -6  11   6   -2.15    2.20
  -6  11   5   -0.53    1.51
   6 -11  -5    4.40    2.10
  -6  11   5    3.57    1.95
   6 -11  -4   -3.25    2.24
  -6  11   4    0.09    1.39
  -6  11   4   -0.97    1.89
  -6  11   3    7.79    2.57
   6 -11  -3    5.25    1.31
  -6  11   3    7.89    2.61
  -6  11   2   -2.12    1.77
   6 -11  -2   -0.60    1.53
  -6  11   2    0.51    1.53
  -6  11   1    3.08    1.71
  -6  11   1   -0.71    1.35
   6 -11  -1   -0.89    1.41
  -6  11   1    0.34    1.75
  -6  11   0    0.12    0.87
  -6  11   0    1.03    1.70
   6 -11   0    1.12    1.47
  -6  11  -1   -0.43    0.79
  -6  11  -1    1.62    1.65
   6 -11   1    0.24    1.46
  -6  11  -2    3.46    1.46
   6 -11   2    4.10    2.30
   6 -11   3    1.19    1.76
   6 -11   4    3.98    2.31
   6 -11   5    5.85    2.47
   6 -11   6    8.85    2.81
   6 -11   7    0.13    1.37
   6 -11   8    2.55    1.97
  -6  11  -9    1.28    1.79
   6 -11   9   -1.12    2.06
  -6  11 -10    1.75    1.94
   6 -11  10   -4.48    2.73
  -6  10   9    8.01    3.21
  -6  10   9    4.54    2.53
  -6  10   8    1.99    2.02
  -6  10   8    2.43    2.17
  -6  10   7    3.48    2.29
  -6  10   7    7.62    2.82
  -6  10   6    2.63    1.85
  -6  10   6    2.36    1.82
   6 -10  -5    1.47    1.42
  -6  10   5    3.44    1.88
  -6  10   5    3.21    1.71
  -6  10   4   -0.67    1.55
  -6  10   4    3.01    1.82
   6 -10  -4    0.73    1.17
   6 -10  -3   38.80    4.63
  -6  10   3   31.44    4.21
  -6  10   3   39.69    4.97
   6 -10  -2   16.41    3.17
  -6  10   2   14.51    2.79
  -6  10   2   16.08    3.32
   6 -10  -1    2.67    1.96
  -6  10   1    1.53    1.28
  -6  10   1    0.34    1.30
  -6  10   1   -1.67    1.80
  -6  10   0    1.10    1.15
   6 -10   0    4.27    2.33
  -6  10   0    0.30    1.42
   6 -10   1   41.77    5.17
  -6  10  -1   37.30    4.72
  -6  10  -1   34.05    3.68
   6 -10   2   18.22    3.89
  -6  10  -2   15.65    2.49
  -6  10  -3    1.45    1.07
   6 -10   3    8.37    3.19
   6 -10   4    5.39    3.06
  -6  10  -4   -0.14    0.70
   6 -10   5    6.74    2.86
  -6  10  -5    1.38    1.12
   6 -10   6    9.34    2.91
   6 -10   7    4.33    2.40
  -6  10  -8    0.40    1.79
   6 -10   8    1.60    1.73
  -6  10  -9    0.11    1.43
   6 -10   9    2.09    1.75
  -6  10 -10    1.59    1.55
   6 -10  10   -0.24    1.61
  -6  10 -11    0.60    1.59
  -6   9  11    4.94    2.69
  -6   9  10    3.38    2.40
  -6   9  10    0.87    1.66
  -6   9   9    4.59    2.45
  -6   9   9    1.34    1.48
  -6   9   8    2.43    2.10
  -6   9   8    1.62    1.77
  -6   9   7   18.95    3.74
   6  -9  -7   17.07    2.88
  -6   9   7   17.11    3.57
   6  -9  -6   -0.25    1.20
  -6   9   6    3.10    1.93
  -6   9   6    1.34    1.68
   6  -9  -6    1.57    1.18
   6  -9  -5    4.14    1.55
  -6   9   5    3.14    1.66
  -6   9   5    3.91    2.01
   6  -9  -4    3.12    1.90
  -6   9   4    2.18    1.47
  -6   9   4    1.39    1.25
   6  -9  -3    9.76    2.73
  -6   9   3    7.60    1.88
  -6   9   3    8.60    2.50
  -6   9   2   -1.90    1.91
  -6   9   2   -0.47    1.09
   6  -9  -1   14.10    3.48
  -6   9   1    9.42    2.38
  -6   9   1   10.46    2.43
  -6   9   0    6.58    1.93
  -6   9   0    7.20    2.01
  -6   9  -1    0.64    1.03
  -6   9  -1    0.96    1.18
   6  -9   2   20.50    2.32
  -6   9  -2   20.60    2.93
   6  -9   3   21.73    2.62
  -6   9  -3   22.88    3.02
   6  -9   4   21.21    2.80
  -6   9  -4   20.96    2.95
  -6   9  -5    1.28    0.75
   6  -9   5    3.18    1.46
   6  -9   6    8.17    3.41
   6  -9   6    4.15    1.77
  -6   9  -6    3.98    1.55
  -6   9  -7    3.71    1.95
   6  -9   7    1.97    1.55
   6  -9   7    7.66    3.26
  -6   9  -7    1.94    1.30
  -6   9  -8    0.72    1.55
   6  -9   8    2.02    1.68
  -6   9  -8    0.25    1.01
   6  -9   9   19.37    3.78
  -6   9  -9   16.00    3.48
   6  -9   9   15.08    3.34
   6  -9  10    3.45    2.26
   6  -9  10    5.50    2.43
  -6   9 -10    1.89    1.31
   6  -9  11   10.15    3.20
  -6   9 -11    7.39    2.51
   6  -9  12    0.85    1.82
  -6   9 -12   -0.93    1.86
  -6   8  12   67.63    7.62
  -6   8  11    3.63    2.62
  -6   8  11    1.68    1.67
  -6   8  10   17.29    4.10
  -6   8  10   11.55    3.26
  -6   8   9    2.38    2.65
  -6   8   9   -0.28    1.47
  -6   8   8   66.65    6.88
   6  -8  -8   73.93    5.88
  -6   8   8   67.64    6.73
  -6   8   7    0.56    1.36
  -6   8   7    1.63    1.68
   6  -8  -7    0.45    0.83
   6  -8  -6    1.47    1.15
  -6   8   6    0.08    1.40
  -6   8   6    1.06    1.48
   6  -8  -6   -0.11    0.78
   6  -8  -5    5.39    2.01
  -6   8   5    4.50    2.05
   6  -8  -5    4.14    1.33
  -6   8   5    3.33    1.71
   6  -8  -4  280.04   11.27
  -6   8   4  291.76   12.02
  -6   8   4  296.36   12.05
  -6   8   3   24.46    3.41
  -6   8   3   28.73    3.82
  -6   8   2   59.15    5.12
  -6   8   2   59.74    5.22
  -6   8   1    4.96    1.93
  -6   8   1    1.02    1.27
   6  -8   0   12.36    1.72
  -6   8   0   16.37    2.85
  -6   8   0   14.57    2.45
   6  -8   1   24.77    2.54
  -6   8  -1   26.16    3.60
  -6   8  -1   23.10    2.92
   6  -8   2   11.23    1.99
  -6   8  -2   10.40    2.16
  -6   8  -3    0.52    0.92
   6  -8   3    1.68    1.39
   6  -8   4   -0.69    1.22
  -6   8  -4    1.24    0.97
   6  -8   5    2.04    1.33
  -6   8  -5    0.94    0.78
   6  -8   6   51.79    5.04
  -6   8  -6   52.37    4.82
  -6   8  -6   51.87    5.04
  -6   8  -7    4.65    2.09
   6  -8   7    2.32    1.43
  -6   8  -7    3.03    1.67
  -6   8  -8    5.64    2.04
   6  -8   8    5.61    2.42
  -6   8  -8    5.37    1.77
   6  -8   9    4.26    2.25
  -6   8  -9    2.48    1.52
  -6   8  -9    1.13    1.00
   6  -8  10   20.39    3.85
   6  -8  10    8.54    3.01
  -6   8 -10   15.74    3.72
  -6   8 -10   11.30    2.93
   6  -8  11   10.29    3.26
  -6   8 -11   15.87    3.94
  -6   8 -11   12.55    3.02
  -6   8 -12    4.76    2.64
   6  -8  12    0.90    1.91
  -6   8 -12   -0.28    1.55
  -6   7  13    0.73    1.69
  -6   7  12    5.04    3.04
  -6   7  12   -0.82    1.52
  -6   7  11    6.56    2.89
  -6   7  11    1.57    1.70
  -6   7  10    7.06    2.85
  -6   7  10    4.08    1.84
  -6   7   9    1.57    2.12
  -6   7   9   -0.37    1.17
   6  -7  -9    0.67    1.11
   6  -7  -8    7.87    1.89
  -6   7   8    9.91    3.01
  -6   7   8    9.27    2.61
  -6   7   7    2.28    1.82
   6  -7  -7    2.76    1.31
  -6   7   7    0.66    1.21
   6  -7  -7    1.52    0.93
   6  -7  -6    6.87    2.04
  -6   7   6    2.56    1.80
  -6   7   6    2.75    1.56
   6  -7  -6    2.11    1.01
  -6   7   5  197.50    9.82
   6  -7  -5  206.30    7.44
  -6   7   5  200.17    9.49
  -6   7   4  302.07   11.71
  -6   7   4  303.08   11.29
  -6   7   3  606.51   16.04
  -6   7   3  612.82   15.57
  -6   7   2  317.24   11.34
   6  -7  -2  328.10    5.92
  -6   7   2  315.67   11.13
  -6   7   1    0.83    1.11
   6  -7  -1    0.32    0.54
  -6   7   0   39.39    4.08
  -6   7   0   42.92    3.97
   6  -7   1  224.78    7.96
  -6   7  -1  221.95    8.92
   6  -7   2   61.19    4.40
  -6   7  -2   64.04    4.78
   6  -7   3   24.03    2.98
  -6   7  -3   21.80    2.97
   6  -7   4    6.65    2.05
  -6   7  -4    2.86    1.31
   6  -7   5  114.63    7.10
  -6   7  -5  122.08    7.12
  -6   7  -5  119.30    6.81
  -6   7  -6    6.75    2.02
   6  -7   6    4.45    1.37
  -6   7  -6    3.47    1.42
  -6   7  -7    1.11    1.31
   6  -7   7    0.01    1.29
  -6   7  -7    0.86    1.07
   6  -7   8    1.90    1.92
  -6   7  -8    0.63    1.08
  -6   7  -8   -0.13    1.11
  -6   7  -9    5.59    2.47
   6  -7   9    2.76    2.08
  -6   7  -9    1.94    1.59
  -6   7  -9   -0.02    1.27
   6  -7  10   18.53    4.20
  -6   7 -10   17.34    3.72
  -6   7 -10   12.53    2.91
   6  -7  11   13.99    3.79
  -6   7 -11   11.92    3.30
  -6   7 -11   12.44    3.06
  -6   7 -12    1.29    1.66
   6  -7  12    1.70    2.06
  -6   6  13    6.18    2.94
  -6   6  13    2.60    1.79
  -6   6  12    4.31    2.71
  -6   6  12    2.99    1.69
  -6   6  11    5.35    2.57
  -6   6  11    2.86    1.70
  -6   6  10    7.80    2.79
  -6   6  10    6.03    2.02
   6  -6 -10    6.78    1.79
  -6   6   9    1.43    2.18
  -6   6   9    0.48    1.26
   6  -6  -9   -0.05    0.69
  -6   6   8    1.27    1.48
  -6   6   8   -0.59    1.06
   6  -6  -8    0.97    0.90
  -6   6   7    3.20    1.81
  -6   6   7    2.56    1.35
   6  -6  -7    2.42    0.91
  -6   6   6    8.42    2.39
   6  -6  -6    9.96    1.66
  -6   6   6   10.37    2.25
   6  -6  -6   11.88    1.88
  -6   6   5   72.30    5.89
   6  -6  -5   77.65    4.16
  -6   6   5   80.87    5.65
   6  -6  -5   79.50    4.12
  -6   6   4  514.20   14.67
   6  -6  -4  505.15    9.27
   6  -6  -4  518.46    9.50
  -6   6   4  513.40   13.57
  -6   6   3   42.72    4.15
   6  -6  -3   45.41    2.64
  -6   6   3   42.68    3.89
   6  -6  -2  140.13    4.72
  -6   6   2  133.58    7.15
  -6   6   2  136.24    6.87
  -6   6   1    5.47    1.86
  -6   6   1    3.53    1.30
  -6   6   0  396.54   11.53
  -6   6   0  394.15   11.58
  -6   6  -1   -0.37    1.27
   6  -6   2    8.13    1.66
  -6   6  -2   13.32    2.29
   6  -6   3   49.09    4.29
  -6   6  -3   48.97    4.28
  -6   6  -4  340.45   10.23
  -6   6  -4  345.54   11.55
   6  -6   4  345.73   11.64
  -6   6  -5    0.31    0.94
   6  -6   5   -1.68    1.99
  -6   6  -5   -0.55    1.10
   6  -6   6   35.63    4.30
  -6   6  -6   39.29    3.96
  -6   6  -6   37.38    4.15
   6  -6   7   21.15    3.54
  -6   6  -7   23.14    3.26
  -6   6  -7   26.92    3.82
  -6   6  -7   20.95    3.33
   6  -6   8    6.46    2.37
  -6   6  -8   10.06    2.69
  -6   6  -8    6.86    2.15
  -6   6  -8    3.10    1.28
  -6   6  -9    3.19    1.99
  -6   6  -9    2.19    1.25
  -6   6  -9    2.20    1.76
   6  -6   9    6.23    2.63
  -6   6 -10    5.59    2.26
   6  -6  10    8.45    3.17
  -6   6 -10    4.08    1.59
  -6   6 -11    1.34    1.55
   6  -6  11    2.79    2.39
  -6   6 -12    4.28    1.92
   6  -6  12    4.57    2.70
  -6   5  13   -0.05    1.75
  -6   5  12    5.53    2.89
   6  -5 -11    0.16    0.73
  -6   5  11    0.97    2.01
  -6   5  11   -1.01    1.44
   6  -5 -10    0.18    0.71
  -6   5  10    2.36    2.13
  -6   5  10   -0.49    1.26
   6  -5  -9    3.05    1.14
  -6   5   9    4.45    2.27
  -6   5   9    2.81    1.45
   6  -5  -8    7.90    1.55
   6  -5  -8    9.11    2.28
  -6   5   8    7.67    2.36
  -6   5   8    4.18    1.57
  -6   5   7   30.43    4.09
  -6   5   7   29.37    3.46
   6  -5  -7   30.95    2.85
   6  -5  -7   32.15    3.47
  -6   5   6    4.74    1.87
   6  -5  -6    6.31    1.60
   6  -5  -6    5.24    1.14
  -6   5   6    4.26    1.55
   6  -5  -5    7.63    1.83
  -6   5   5    3.37    1.41
   6  -5  -5    4.43    0.90
  -6   5   5    5.63    1.78
  -6   5   4   21.58    2.87
   6  -5  -4   26.24    2.34
   6  -5  -4   25.59    1.75
  -6   5   4   25.19    2.78
   6  -5  -3    6.09    1.39
  -6   5   3    3.49    1.23
  -6   5   3    3.33    1.27
  -6   5   3    4.70    0.68
   6  -5  -2    8.11    1.27
  -6   5   2    7.56    1.66
  -6   5   2    8.52    1.69
  -6   5   2    7.87    0.67
  -6   5   2   12.67    2.46
  -6   5   1    2.90    1.47
  -6   5   1    2.30    0.42
  -6   5   1    2.02    1.04
  -6   5   0   -0.82    1.11
  -6   5  -1    4.42    1.48
   6  -5   2   95.98    5.63
  -6   5  -2  101.94    5.98
   6  -5   3    4.34    1.47
  -6   5  -3    7.45    1.53
  -6   5  -3    3.16    1.17
   6  -5   4   33.52    3.89
  -6   5  -4   35.49    3.15
  -6   5  -4   37.37    3.58
  -6   5  -4   32.85    3.70
   6  -5   5   79.94    6.07
  -6   5  -5   81.08    5.09
  -6   5  -5   78.73    5.37
  -6   5  -5   79.94    5.87
  -6   5  -6    3.11    1.66
  -6   5  -6    1.15    0.82
  -6   5  -6    2.78    1.54
   6  -5   6    1.93    1.26
   6  -5   7   25.94    3.95
  -6   5  -7   23.85    3.24
  -6   5  -7   29.68    3.79
  -6   5  -7   26.84    3.82
  -6   5  -8    0.94    1.16
   6  -5   8    0.97    1.52
  -6   5  -8    0.18    1.24
  -6   5  -8    2.15    1.56
  -6   5  -9    6.01    2.09
   6  -5   9    8.12    2.83
  -6   5  -9    6.85    2.51
  -6   5 -10    2.38    1.75
   6  -5  10    4.40    2.43
  -6   5 -11   -1.07    1.98
   6  -5  11    3.24    2.57
  -6   5 -12    1.33    1.26
   6  -5  12    1.55    2.31
  -6   4  14    2.38    2.64
  -6   4  13    4.14    2.39
   6  -4 -12    6.65    2.02
  -6   4  12    8.77    3.09
   6  -4 -11    2.08    1.18
  -6   4  11    1.67    1.89
   6  -4 -10    3.67    1.48
  -6   4  10    4.17    2.07
   6  -4  -9    3.95    1.29
   6  -4  -9    4.33    2.06
  -6   4   9    5.04    2.23
  -6   4   9    2.71    1.22
  -6   4   8   20.36    3.43
  -6   4   8   18.81    2.76
   6  -4  -8   21.00    3.15
   6  -4  -8   19.78    2.42
  -6   4   7    6.29    2.12
   6  -4  -7    5.63    1.74
   6  -4  -7    6.64    1.32
  -6   4   7    5.03    1.48
  -6   4   6   11.52    2.45
  -6   4   6   10.63    1.92
   6  -4  -6    9.26    1.28
  -6   4   5   35.97    3.80
   6  -4  -5   36.77    3.19
  -6   4   5   40.28    3.40
   6  -4  -5   40.63    2.19
   6  -4  -4    3.72    0.52
  -6   4   4    4.63    1.26
  -6   4   4    2.12    1.32
   6  -4  -3  103.74    4.93
  -6   4   3  107.10    6.01
  -6   4   3  113.50    5.16
   6  -4  -2   24.51    2.34
  -6   4   2   25.81    2.52
  -6   4   2   28.03    3.19
  -6   4   1   97.66    5.59
  -6   4   0   13.52    1.03
  -6   4   0   11.81    1.95
  -6   4  -1  101.50    3.72
  -6   4  -1   99.84    3.53
  -6   4  -1   98.47    5.76
   6  -4   2  193.97    8.28
  -6   4  -2  195.52    5.64
  -6   4  -2  187.91    5.99
  -6   4  -2  196.01    8.25
  -6   4  -3    5.44    1.34
   6  -4   3    3.26    1.28
  -6   4  -3    4.93    1.02
  -6   4  -3    4.39    1.29
   6  -4   4  181.43    8.80
  -6   4  -4  183.18    6.86
  -6   4  -4  183.92    7.36
  -6   4  -4  192.29    8.79
   6  -4   5  155.88    8.58
  -6   4  -5  157.36    6.97
  -6   4  -5  153.16    7.37
  -6   4  -5  157.55    8.24
   6  -4   6   41.37    4.58
  -6   4  -6   42.61    4.15
  -6   4  -6   43.76    4.63
  -6   4  -7    5.22    1.64
   6  -4   7    2.98    1.38
  -6   4  -8    2.54    1.30
   6  -4   8    6.15    2.39
  -6   4  -8    5.04    2.09
  -6   4  -9   10.31    2.48
   6  -4   9   14.59    3.50
  -6   4 -10    2.08    1.23
   6  -4  10    6.52    2.96
   6  -4  11   50.03    6.82
  -6   4 -11   35.78    5.07
  -6   4 -12    5.65    2.37
   6  -4  12    5.75    2.87
  -6   3  15   10.28    3.43
  -6   3  14    7.96    3.13
   6  -3 -13    2.67    1.50
  -6   3  13    2.63    2.22
  -6   3  12   18.32    3.89
   6  -3 -12   18.98    3.19
  -6   3  11   62.57    6.23
   6  -3 -11   59.03    5.16
   6  -3 -11   60.46    6.20
  -6   3  10  114.78    8.06
   6  -3 -10  116.32    6.63
   6  -3 -10  119.98    8.11
   6  -3  -9   13.91    3.00
  -6   3   9   10.32    2.57
   6  -3  -9   12.45    2.12
  -6   3   8   18.25    3.07
   6  -3  -8   19.77    3.12
  -6   3   8   17.72    2.42
   6  -3  -8   18.57    2.28
   6  -3  -7    1.59    0.97
  -6   3   7    1.68    1.51
  -6   3   7    0.68    0.81
  -6   3   6   35.24    3.81
   6  -3  -6   40.76    3.79
  -6   3   6   38.31    3.14
   6  -3  -6   36.56    2.46
  -6   3   5    6.54    1.42
   6  -3  -5    4.58    1.25
  -6   3   5    8.44    1.53
   6  -3  -5    7.73    0.92
  -6   3   4   -1.38    1.26
  -6   3   4    0.27    0.56
   6  -3  -3   90.31    4.84
  -6   3   3   90.59    5.37
  -6   3   3   93.34    4.19
  -6   3   3   90.65    2.49
  -6   3   3   96.54    5.59
  -6   3   2  454.94   11.96
  -6   3   1   27.76    2.94
  -6   3   0  176.99    3.98
  -6   3   0  171.27    7.35
  -6   3  -1  373.53    7.23
  -6   3  -1  372.12   11.18
  -6   3  -2    2.69    0.71
  -6   3  -2    2.08    1.13
   6  -3   3   18.25    2.67
  -6   3  -3   17.99    2.00
  -6   3  -3   16.68    2.55
   6  -3   4   81.43    5.92
  -6   3  -4   78.14    4.86
  -6   3  -4   80.60    5.92
   6  -3   5   35.23    4.21
  -6   3  -5   30.72    3.28
  -6   3  -5   33.60    3.93
   6  -3   6   18.76    2.82
  -6   3  -6   20.81    2.87
  -6   3  -6   23.28    3.48
  -6   3  -7    1.75    1.24
   6  -3   7    3.02    1.62
  -6   3  -7    3.54    1.70
  -6   3  -8   10.08    2.26
   6  -3   8   11.25    2.85
  -6   3  -8   13.30    2.93
  -6   3  -9    2.09    1.05
   6  -3   9    2.09    1.88
  -6   3 -10    1.91    1.66
   6  -3  10    1.93    2.18
  -6   3 -11    3.01    2.06
   6  -3  11    3.33    2.71
  -6   3 -12   35.51    5.48
  -6   2  15   26.84    4.90
   6  -2 -14    8.56    2.66
  -6   2  14    5.44    2.52
   6  -2 -13    0.69    1.47
  -6   2  13    4.95    2.53
   6  -2 -12    1.29    0.98
   6  -2 -12   -0.32    1.68
  -6   2  12    4.08    1.97
  -6   2  11   27.45    4.07
   6  -2 -11   28.55    4.53
   6  -2 -11   25.99    3.43
   6  -2 -10    0.80    0.74
   6  -2 -10    4.98    2.62
  -6   2  10    2.13    1.75
   6  -2  -9    0.06    0.71
  -6   2   9    1.45    1.53
   6  -2  -9   -0.48    1.56
   6  -2  -8    4.31    1.28
   6  -2  -8    1.07    1.78
  -6   2   8    2.79    1.65
   6  -2  -7   38.86    4.21
  -6   2   7   29.77    3.48
  -6   2   7   32.70    2.77
   6  -2  -7   32.98    2.73
   6  -2  -6    3.35    0.92
  -6   2   6    0.02    1.31
  -6   2   6    2.83    0.88
   6  -2  -6    1.43    1.06
  -6   2   5   13.92    2.23
   6  -2  -5   10.19    1.66
  -6   2   5   16.26    1.67
   6  -2  -5   16.15    1.41
  -6   2   4   31.87    3.12
   6  -2  -4   34.51    3.40
   6  -2  -4   31.83    1.42
  -6   2   4   34.56    2.20
   6  -2  -4   33.91    1.43
  -6   2   3    5.38    1.61
   6  -2  -3    4.26    1.24
  -6   2   2   69.39    4.57
  -6   2   1   53.60    2.04
  -6   2   1   51.52    3.92
  -6   2   0    9.83    1.17
  -6   2   0   11.02    2.03
  -6   2  -1   48.69    2.97
  -6   2  -1   50.99    4.11
  -6   2  -2    4.93    1.13
  -6   2  -2    3.97    1.34
   6  -2   3   79.53    5.60
  -6   2  -3   79.91    4.68
  -6   2  -3   77.71    5.55
  -6   2  -4    0.91    0.99
   6  -2   4    0.34    1.48
  -6   2  -4    1.46    1.39
   6  -2   5   37.50    4.47
  -6   2  -5   32.24    3.58
  -6   2  -5   31.83    3.97
  -6   2  -6    0.66    1.09
   6  -2   6   -0.52    1.12
  -6   2  -6   -0.04    1.07
   6  -2   7   24.03    3.84
  -6   2  -7   27.70    3.78
  -6   2  -7   28.69    4.08
  -6   2  -8    0.17    1.06
   6  -2   8   -1.22    1.78
  -6   2  -9    3.38    1.85
   6  -2   9    4.33    2.46
  -6   2 -10    1.68    1.77
   6  -2  10    1.84    2.18
  -6   2 -11    0.54    1.52
   6  -2  11    2.25    2.32
  -6   1  15   16.01    3.76
   6  -1 -14    7.81    2.21
  -6   1  14   14.09    3.54
   6  -1 -13    1.68    1.20
  -6   1  13    3.91    2.14
   6  -1 -12    1.94    1.37
  -6   1  12    3.61    1.92
   6  -1 -12    1.02    2.01
  -6   1  11   37.55    4.50
   6  -1 -11   36.50    5.11
   6  -1 -11   39.72    4.32
   6  -1 -10    4.34    2.26
   6  -1 -10    5.16    1.81
  -6   1  10    4.29    1.86
   6  -1  -9   -1.58    2.14
  -6   1   9    2.33    1.55
  -6   1   8    0.66    1.00
   6  -1  -8   11.65    3.28
  -6   1   7   70.49    5.00
   6  -1  -7   81.69    5.89
  -6   1   7   79.38    3.73
  -6   1   6   38.67    3.49
   6  -1  -6   33.79    3.56
  -6   1   6   40.94    2.32
  -6   1   5   13.53    1.92
   6  -1  -5   10.96    2.01
  -6   1   5   15.85    1.25
  -6   1   4    2.88    1.35
   6  -1  -4    3.75    1.67
   6  -1  -3   25.36    2.83
   6  -1  -3   24.08    1.57
  -6   1   3   24.46    2.71
  -6   1   2   64.42    4.32
  -6   1   1    0.40    0.85
  -6   1   1    0.28    0.46
  -6   1   0   12.58    1.52
   6  -1   0   12.72    0.97
  -6   1   0   12.67    2.12
  -6   1  -1   46.95    3.24
  -6   1  -1   49.73    4.10
  -6   1  -2    4.91    1.15
  -6   1  -2    4.65    1.46
   6  -1   3   21.70    3.04
  -6   1  -3   23.01    2.73
  -6   1  -3   23.05    3.09
   6  -1   4   34.80    4.17
  -6   1  -4   32.07    3.49
  -6   1  -4   33.47    3.94
  -6   1  -5    1.00    0.84
   6  -1   5    2.70    1.95
  -6   1  -5    1.58    1.32
   6  -1   6   21.93    3.61
  -6   1  -6   22.36    3.37
  -6   1  -6   23.32    3.85
  -6   1  -7    1.69    1.28
  -6   1  -7    1.68    1.63
   6  -1   7    1.65    1.38
  -6   1  -8    0.64    1.06
   6  -1   8    2.43    1.65
  -6   1  -9    3.02    1.68
   6  -1   9    3.09    1.81
  -6   1 -10    2.55    1.93
   6  -1  10    4.92    2.71
  -6   1 -11    1.79    1.48
   6  -1  11    3.24    2.48
   6   0 -15   -0.06    1.46
   6   0 -14    1.76    1.67
   6   0 -13    4.53    1.97
   6   0 -13    3.22    2.47
  -6   0  13    3.27    1.95
  -6   0  12    9.90    2.57
   6   0 -12   10.76    2.63
   6   0 -12   11.36    3.61
  -6   0  11   30.94    3.82
   6   0 -11   35.67    5.15
   6   0 -11   34.95    4.19
  -6   0  10    3.23    1.59
   6   0 -10    1.71    1.93
   6   0  -9   -2.86    2.38
  -6   0   9    1.35    0.97
   6   0  -9   -1.45    1.37
  -6   0   8   67.06    4.76
   6   0  -8   66.60    6.03
   6   0  -8   61.32    4.44
  -6   0   7   20.96    2.57
   6   0  -7   23.80    3.53
  -6   0   7   22.93    1.67
   6   0  -7   20.37    2.34
   6   0  -6    2.53    1.15
  -6   0   6    5.53    1.22
  -6   0   6    5.56    0.59
   6   0  -6    4.86    1.01
  -6   0   5    2.96    1.43
   6   0  -5    4.29    2.20
   6   0  -5    1.76    0.70
  -6   0   4    6.35    1.48
   6   0  -4    9.65    2.12
   6   0  -4    6.98    1.02
  -6   0   3   -0.48    1.01
   6   0  -3   -0.85    1.18
  -6   0   2    4.96    1.34
   6   0  -2    3.01    1.21
   6   0  -2    4.61    0.58
  -6   0   1   91.34    4.35
  -6   0   1   93.41    5.32
  -6   0   0   28.32    2.61
  -6   0   0   30.18    3.13
  -6   0  -1   15.70    2.14
  -6   0  -1   15.51    2.33
   6   0   2    0.01    1.39
  -6   0  -2    2.70    1.32
  -6   0  -2    3.33    1.28
   6   0   3   26.70    3.47
  -6   0  -3   26.18    3.11
  -6   0  -3   26.24    3.48
   6   0   4   12.42    2.57
  -6   0  -4   14.64    2.47
  -6   0  -4   12.98    2.58
  -6   0  -5    0.79    0.93
   6   0   5    1.18    1.61
  -6   0  -5    1.81    1.48
  -6   0  -6    0.05    1.01
   6   0   6   -0.93    1.88
  -6   0  -6    1.36    1.48
   6   0   7   48.86    5.59
  -6   0  -7   43.36    5.10
   6   0   8   12.69    3.03
  -6   0  -8   12.94    3.03
  -6   0  -9    5.87    2.22
   6   0   9    8.21    3.01
  -6   0 -10   -1.05    1.60
   6   0  10    1.68    2.19
  -6   0 -11    0.69    1.32
   6   0  11    3.99    2.62
   6   1 -15    1.20    1.66
   6   1 -14    3.79    2.24
   6   1 -14    1.40    2.32
   6   1 -13    7.03    2.64
   6   1 -13    3.09    2.57
   6   1 -12    1.63    2.22
  -6  -1  11    7.09    1.82
   6   1 -11    7.05    1.97
   6   1 -11    8.73    2.92
   6   1 -10   -2.16    2.79
  -6  -1  10    1.14    0.96
   6   1 -10   -0.10    1.20
  -6  -1   9   16.78    2.29
   6   1  -9   15.99    2.48
  -6  -1   8    0.97    0.74
   6   1  -8    1.12    0.87
   6   1  -7    5.73    1.49
  -6  -1   7    4.27    1.07
   6   1  -7    4.94    1.94
   6   1  -6    0.23    0.79
  -6  -1   6    0.98    1.20
   6   1  -5   41.51    4.29
  -6  -1   5   36.84    3.24
   6   1  -4   14.77    2.65
  -6  -1   4    9.09    1.59
   6   1  -3   12.91    2.23
  -6  -1   3   12.32    1.97
  -6  -1   2    0.85    0.90
   6   1  -2    1.12    0.31
   6   1  -2   -0.54    1.37
  -6  -1   1   31.51    3.01
  -6  -1   1   30.70    3.10
  -6  -1   0    0.18    0.79
  -6  -1   0   -0.09    1.02
  -6  -1  -1    6.99    1.62
  -6  -1  -1    6.71    1.82
   6   1   2   25.22    3.32
  -6  -1  -2   27.51    3.23
  -6  -1  -2   29.21    3.55
  -6  -1  -3    9.13    2.12
   6   1   3    9.19    2.18
  -6  -1  -3   10.66    2.36
   6   1   4    2.94    1.75
  -6  -1  -4    2.38    1.56
  -6  -1  -4    2.35    1.37
   6   1   5    4.32    2.10
  -6  -1  -5    1.52    1.68
  -6  -1  -5    2.56    1.51
   6   1   6    0.64    1.43
  -6  -1  -6    1.81    1.13
  -6  -1  -7   11.94    2.85
   6   1   7   11.12    2.93
  -6  -1  -8    3.34    1.56
   6   1   8    2.39    2.02
  -6  -1  -9   -0.12    1.42
   6   1   9    2.68    2.25
  -6  -1 -10    2.30    1.38
   6   1  10    4.75    2.39
   6   2 -15    6.83    3.04
   6   2 -14    8.41    3.08
   6   2 -14    6.95    3.47
   6   2 -13    1.52    1.21
   6   2 -13    7.00    3.14
   6   2 -12    7.52    3.25
   6   2 -12   -1.60    1.70
   6   2 -11    0.65    2.29
   6   2 -11   -0.01    1.35
   6   2 -10   15.76    3.38
   6   2 -10   20.32    3.15
   6   2  -9    0.28    1.00
   6   2  -9   12.03    3.89
   6   2  -8    8.50    1.91
   6   2  -8   14.78    3.57
   6   2  -7   33.02    4.15
   6   2  -7   34.51    3.44
  -6  -2   7   36.64    3.27
   6   2  -6    6.68    1.45
  -6  -2   6   15.78    2.11
   6   2  -5   60.37    5.32
  -6  -2   5   51.89    3.66
   6   2  -4   48.37    4.62
  -6  -2   4   40.37    3.35
   6   2  -3    0.70    1.05
  -6  -2   3    0.68    0.83
   6   2  -2    8.74    0.82
   6   2  -2    7.72    1.57
  -6  -2   2    9.02    1.73
  -6  -2   1    1.44    1.04
  -6  -2   1    0.01    0.76
  -6  -2   0   20.47    2.85
  -6  -2   0   22.53    2.93
  -6  -2  -1   22.62    3.11
  -6  -2  -1   26.43    3.32
   6   2   2    3.01    1.05
  -6  -2  -2    6.38    1.75
  -6  -2  -2    7.04    1.93
   6   2   3   24.19    3.45
  -6  -2  -3   21.72    3.31
  -6  -2  -3   21.92    3.33
   6   2   4    0.50    1.20
  -6  -2  -4    1.88    1.70
  -6  -2  -4    0.40    1.00
   6   2   5    8.90    2.67
  -6  -2  -5    5.44    2.02
   6   2   6   -1.80    1.94
  -6  -2  -6    1.46    1.53
   6   2   7    0.11    1.50
  -6  -2  -7    1.28    1.40
   6   2   8    2.78    2.03
  -6  -2  -8    0.94    1.37
   6   2   9    1.73    2.32
  -6  -2  -9    3.08    2.11
   6   2  10    2.39    2.43
   6   3 -14   -1.75    1.87
   6   3 -14    4.38    3.14
   6   3 -13   19.07    4.85
   6   3 -13   10.52    2.71
   6   3 -12   16.11    4.22
   6   3 -12   12.24    2.78
   6   3 -11   19.50    4.25
   6   3 -11   13.91    2.88
   6   3 -10   35.03    4.84
   6   3 -10   37.62    4.38
   6   3  -9    3.37    1.60
   6   3  -9   12.24    3.73
  -6  -3   8    1.26    1.10
   6   3  -8    1.48    1.25
   6   3  -8    3.84    2.54
  -6  -3   7    2.32    0.86
  -6  -3   7    3.17    1.46
   6   3  -7    1.40    1.58
  -6  -3   6   10.70    2.49
   6   3  -6    6.34    1.55
  -6  -3   6   12.13    1.82
  -6  -3   5    1.40    0.81
  -6  -3   5    1.60    1.27
  -6  -3   4    4.94    1.71
  -6  -3   4    5.07    1.18
   6   3  -3    3.35    1.64
  -6  -3   3    2.05    1.37
  -6  -3   3    2.38    0.88
   6   3  -2   29.76    3.66
  -6  -3   2   30.24    2.98
   6   3  -1    1.91    1.57
   6   3  -1    5.01    0.96
  -6  -3   1    5.16    1.52
  -6  -3   0    1.24    1.02
  -6  -3   0    0.28    0.69
  -6  -3  -1    0.18    0.73
  -6  -3  -1    0.77    1.02
   6   3   2   -0.20    1.09
  -6  -3  -2    0.40    1.08
  -6  -3  -2    1.32    1.36
   6   3   3    1.94    1.53
  -6  -3  -3    1.17    1.09
   6   3   4    1.42    1.67
  -6  -3  -4    0.90    1.15
   6   3   5   -0.96    1.93
  -6  -3  -5    1.92    1.49
   6   3   6    0.35    1.18
  -6  -3  -6    0.20    0.96
   6   3   7   -0.34    1.36
  -6  -3  -7    0.25    1.13
   6   3   8    2.68    2.31
  -6  -3  -8   -0.12    1.46
   6   3   9    4.37    2.62
  -6  -3  -9    1.50    1.63
   6   4 -15    2.05    1.65
   6   4 -14   10.96    4.11
   6   4 -14    1.13    1.60
   6   4 -13    3.34    3.14
   6   4 -13   -0.38    1.54
   6   4 -12   20.56    4.45
   6   4 -12   21.45    3.86
   6   4 -11    5.07    1.98
   6   4 -11    4.40    2.57
   6   4 -10   -0.19    1.08
  -6  -4  10    1.63    1.31
   6   4 -10   -2.69    2.49
   6   4  -9    1.50    1.45
  -6  -4   9    0.24    0.80
  -6  -4   8    2.53    1.52
   6   4  -8    7.62    2.87
  -6  -4   7    2.63    1.54
   6   4  -7    3.41    1.82
  -6  -4   6    2.81    1.37
   6   4  -6   -1.14    2.10
  -6  -4   5    2.30    1.52
   6   4  -5   -1.70    1.41
   6   4  -4    3.27    2.01
  -6  -4   4    1.41    1.18
  -6  -4   3   21.19    3.43
   6   4  -3   22.26    3.37
  -6  -4   3   19.99    2.38
  -6  -4   2    1.02    1.29
  -6  -4   2    0.87    0.85
   6   4  -2   -0.46    1.34
  -6  -4   1   20.39    3.44
   6   4  -1   20.99    3.22
  -6  -4   1   24.47    2.96
  -6  -4   0   13.97    2.95
   6   4   0   12.63    1.95
  -6  -4   0   15.86    2.55
   6   4   1   -1.03    1.20
  -6  -4  -1    0.64    1.29
   6   4   2    5.54    1.87
  -6  -4  -2    6.16    2.08
   6   4   3   -0.67    0.99
  -6  -4  -3   -0.24    1.05
   6   4   4    1.74    1.56
  -6  -4  -4    0.77    0.91
   6   4   5    0.84    1.25
  -6  -4  -5    1.58    1.45
   6   4   6   -1.85    1.75
  -6  -4  -6    1.54    1.71
   6   4   7    1.37    1.88
  -6  -4  -7   -0.19    1.07
   6   4   8    1.33    2.10
  -6  -4  -8    1.38    1.58
   6   5 -15   -2.29    2.01
   6   5 -14   -0.88    1.77
   6   5 -13    3.72    2.89
   6   5 -13    0.11    1.61
   6   5 -12    3.68    2.14
   6   5 -12    3.42    2.62
   6   5 -11    2.47    1.52
  -6  -5  11    1.61    1.45
   6   5 -11   -0.45    2.42
   6   5 -10    1.05    1.62
  -6  -5  10    3.15    1.72
  -6  -5   9    1.24    1.40
   6   5  -9   16.17    4.11
   6   5  -8    7.06    2.83
  -6  -5   8    1.80    1.42
  -6  -5   7    2.30    1.54
   6   5  -7   -0.14    1.37
  -6  -5   6    4.34    1.91
   6   5  -6    2.54    1.43
  -6  -5   5    4.98    1.93
   6   5  -5   -2.29    2.47
   6   5  -4    5.08    2.35
  -6  -5   4    1.48    1.32
  -6  -5   3   29.17    4.23
   6   5  -3   29.95    4.11
   6   5  -2    0.53    1.04
  -6  -5   2    1.20    1.19
  -6  -5   1    1.56    1.41
   6   5  -1   -0.37    1.33
  -6  -5   0    1.68    1.49
   6   5   0   -0.38    1.34
   6   5   0   -2.40    2.04
   6   5   1    1.49    1.19
  -6  -5  -1    1.59    1.33
   6   5   2    0.17    0.97
  -6  -5  -2    0.64    1.02
   6   5   3    2.88    1.93
  -6  -5  -3    1.28    1.49
   6   5   4   -0.41    1.57
  -6  -5  -4    3.20    1.96
  -6  -5  -5    2.29    1.75
  -6  -5  -6    3.71    2.12
  -6  -5  -7    0.50    1.19
   6   6 -14    0.29    1.70
   6   6 -13   -0.09    1.38
   6   6 -13    6.91    3.28
   6   6 -12    8.58    2.90
   6   6 -12   10.82    3.76
   6   6 -11    1.21    1.91
  -6  -6  11    1.13    1.47
   6   6 -11   -0.65    2.28
  -6  -6  10    3.00    1.76
   6   6 -10   -3.17    2.75
  -6  -6   9    1.33    1.39
   6   6  -9   14.20    3.95
   6   6  -8    5.59    2.70
  -6  -6   8    0.74    1.52
  -6  -6   7    3.38    1.89
   6   6  -7    4.20    2.27
  -6  -6   6   22.44    3.80
   6   6  -6   23.73    3.91
  -6  -6   5    6.82    2.32
   6   6  -5    0.39    1.84
  -6  -6   4   63.79    6.48
   6   6  -4   72.65    6.47
  -6  -6   3    5.72    2.13
   6   6  -3   10.66    2.86
  -6  -6   2   22.63    3.95
   6   6  -2   24.50    3.73
  -6  -6   1    0.51    1.39
   6   6  -1    0.83    1.03
  -6  -6   0    1.47    1.58
   6   6   0   -0.08    1.14
  -6  -6  -2    3.41    1.91
  -6  -6  -3    1.50    1.57
  -6  -6  -4    4.20    2.34
  -6  -6  -5    2.26    1.90
   6   7 -13    3.38    2.24
   6   7 -12    2.52    2.15
   6   7 -12    2.34    2.76
   6   7 -11    1.68    1.85
  -6  -7  11    0.76    1.04
   6   7 -11    1.84    2.52
  -6  -7  10    1.09    1.34
   6   7 -10   -1.79    2.47
  -6  -7   9    0.09    1.36
   6   7  -9   24.17    4.96
  -6  -7   8   -0.58    1.33
   6   7  -8   11.70    3.73
  -6  -7   7    3.36    2.02
   6   7  -7    4.00    2.24
  -6  -7   6    1.31    1.51
   6   7  -6   -0.55    1.56
  -6  -7   5    1.39    1.41
   6   7  -5   -1.94    1.85
  -6  -7   4    2.00    1.65
   6   7  -4   -3.62    2.36
  -6  -7   3   12.21    3.11
   6   7  -3   21.83    3.76
   6   7  -2    9.76    2.57
  -6  -7   2    6.23    2.53
   6   7  -1    0.87    1.23
  -6  -7   1    1.76    1.65
  -6  -7   0    0.78    1.56
   6   7   0    0.50    0.97
   6   7   1   -0.87    1.42
   6   7   2   -2.06    1.67
  -6  -7  -3    2.15    1.98
  -6  -7  -4    0.01    1.17
   6   8 -12    2.30    2.31
  -6  -8  11    0.17    1.07
   6   8 -11    2.09    2.57
  -6  -8  10    0.60    1.45
   6   8 -10   -3.28    2.65
   6   8  -9   -6.67    3.01
  -6  -8   9    1.47    1.66
   6   8  -8   10.90    3.38
  -6  -8   8   -0.63    1.12
   6   8  -7    6.33    2.71
  -6  -8   7    1.38    1.50
  -6  -8   6    0.53    1.57
   6   8  -6    3.84    2.17
  -6  -8   5   -1.08    1.60
   6   8  -5    0.54    1.54
  -6  -8   4    4.29    2.34
   6   8  -4   -1.34    1.74
  -6  -8   3    2.19    1.71
  -6  -8   2    1.12    1.32
   6   8  -2    8.78    2.77
   6   8  -1    3.50    1.93
  -6  -8   1   -0.83    1.34
  -6  -8   0    0.54    1.38
  -6  -9   9    2.66    1.81
   6   9  -9   -6.04    2.88
  -6  -9   8    0.58    1.27
   6   9  -8   15.88    4.24
   6   9  -7   12.42    3.56
  -6  -9   7    2.15    1.77
  -6  -9   6   -1.91    1.80
   6   9  -6    5.59    2.49
  -6  -9   5   -0.22    1.09
  -6  -9   4   -0.42    1.34
  -6  -9   3    0.10    1.14
  -6  -9   2    1.78    1.76
   7 -14  -3    3.60    2.24
   7 -14  -2   22.64    4.66
   7 -14  -1    4.53    2.09
   7 -14   0   -3.62    3.05
  -7  14   0    5.47    2.86
   7 -14   1   -3.22    2.80
   7 -14   2   -5.13    3.22
   7 -14   3   -6.78    3.44
  -7  13   6   -5.39    3.04
  -7  13   5    3.22    1.81
  -7  13   4   -1.52    1.91
   7 -13  -4    4.09    2.30
  -7  13   4   -0.05    1.34
   7 -13  -3   19.64    3.82
  -7  13   3   23.12    4.25
  -7  13   3   25.13    4.76
   7 -13  -2    3.16    1.57
  -7  13   2    5.19    2.57
   7 -13  -1   16.76    3.49
  -7  13   1   23.29    4.52
   7 -13   0    1.44    1.65
  -7  13   0    6.13    2.64
   7 -13   1   -1.12    2.43
  -7  13  -1    1.44    2.18
   7 -13   2   -3.65    2.66
   7 -13   3   -3.24    2.50
   7 -13   4    0.89    1.88
   7 -13   5   -0.69    2.34
   7 -13   6   13.56    3.34
   7 -13   7    0.50    1.77
  -7  12   7    0.29    1.86
  -7  12   6   -3.49    2.82
  -7  12   6   -0.61    1.68
  -7  12   5    3.32    1.74
   7 -12  -5    9.80    2.50
  -7  12   5    6.17    2.69
   7 -12  -4   -3.07    2.22
  -7  12   4    0.83    1.43
  -7  12   4   -1.15    1.38
   7 -12  -3   -1.28    2.14
  -7  12   3    0.20    1.32
  -7  12   3    3.12    2.42
  -7  12   2    3.53    2.02
   7 -12  -2   -0.76    1.98
  -7  12   2   -0.08    1.21
  -7  12   1    1.30    1.38
   7 -12  -1    1.61    1.75
  -7  12   1    1.98    1.88
  -7  12   0    1.54    1.26
  -7  12   0    0.57    1.42
   7 -12   0    0.16    1.31
   7 -12   1    6.68    2.64
  -7  12  -1    6.66    2.73
   7 -12   2    6.14    2.76
   7 -12   3    2.91    2.30
   7 -12   4    5.31    2.70
   7 -12   5    1.49    1.98
   7 -12   6    9.29    2.90
   7 -12   7    4.04    2.67
  -7  12  -8    3.17    2.19
   7 -12   8   -0.75    2.08
  -7  12  -9    1.51    1.84
   7 -12   9   -0.29    1.80
  -7  11   8    0.53    1.65
  -7  11   8    2.02    2.30
  -7  11   7    0.40    1.93
  -7  11   7    0.93    1.53
  -7  11   6   -1.73    2.24
  -7  11   6    0.76    1.64
  -7  11   5   -3.77    2.58
  -7  11   5   -1.33    1.61
   7 -11  -5   -2.29    2.03
  -7  11   4    3.02    1.53
   7 -11  -4    1.85    1.39
  -7  11   4    4.23    2.05
  -7  11   3    5.30    1.87
   7 -11  -3    7.92    2.50
  -7  11   3    9.07    2.78
  -7  11   2    2.98    1.85
  -7  11   2   -1.26    1.74
   7 -11  -2    3.59    1.96
  -7  11   2    2.57    1.87
  -7  11   1    5.48    1.96
   7 -11  -1    2.47    1.88
  -7  11   1    5.49    2.41
  -7  11   0    0.36    1.09
   7 -11   0    3.10    2.41
  -7  11   0    1.15    1.31
  -7  11  -1    6.84    1.87
  -7  11  -1    7.84    2.64
  -7  11  -2    1.82    1.28
   7 -11   2    5.26    2.78
   7 -11   3   13.51    3.45
  -7  11  -3   11.95    2.47
   7 -11   4    8.08    3.46
   7 -11   5    8.60    3.33
   7 -11   6   13.97    3.94
   7 -11   7    2.15    2.20
  -7  11  -8    9.00    2.99
   7 -11   8   11.19    3.27
  -7  11  -9    3.01    2.17
   7 -11   9    3.54    2.29
  -7  11 -10    1.21    1.86
   7 -11  10   -0.07    1.73
  -7  10  10    1.59    2.00
  -7  10   9    0.33    1.67
  -7  10   9    1.44    1.61
  -7  10   8   -0.43    1.69
  -7  10   8    1.91    1.99
  -7  10   7   53.12    6.31
  -7  10   7   51.22    6.13
   7 -10  -6   -1.71    1.40
  -7  10   6   -0.04    1.63
  -7  10   6    1.29    1.72
   7 -10  -5    2.24    1.46
  -7  10   5    1.65    1.30
  -7  10   5    0.92    1.50
   7 -10  -4   22.74    3.72
  -7  10   4   19.38    3.61
  -7  10   4   19.29    3.60
   7 -10  -3   41.10    5.08
  -7  10   3   35.75    4.58
  -7  10   3   39.60    5.02
  -7  10   2    3.98    2.00
  -7  10   2   -2.15    2.00
   7 -10  -2    8.02    3.05
  -7  10   2    1.55    1.42
   7 -10  -1   16.91    3.78
  -7  10   1   10.91    2.79
  -7  10   1   12.35    2.69
  -7  10   0   19.70    3.56
  -7  10   0   17.49    3.05
   7 -10   1   54.45    6.27
  -7  10  -1   50.40    4.82
   7 -10   2   19.18    4.32
  -7  10  -2   10.24    2.34
  -7  10  -3    0.51    0.90
   7 -10   3   14.08    3.85
   7 -10   4    8.45    3.35
  -7  10  -4    0.46    0.96
   7 -10   5   16.56    4.22
  -7  10  -5    5.14    1.63
   7 -10   6   12.35    3.94
  -7  10  -6    2.65    1.24
  -7  10  -7    8.10    2.46
   7 -10   7   12.35    3.76
  -7  10  -8    3.46    2.10
   7 -10   8    8.32    3.40
  -7  10  -9   10.43    3.05
   7 -10   9   17.48    3.85
   7 -10   9    9.93    2.98
   7 -10  10    0.31    1.75
  -7  10 -10   -0.22    1.29
  -7  10 -11    8.45    3.52
  -7  10 -11   -0.65    1.58
  -7   9  11    4.37    2.65
  -7   9  10    7.73    3.06
  -7   9  10    8.62    2.87
  -7   9   9    0.91    2.13
  -7   9   9    2.42    2.07
  -7   9   8    6.30    2.68
  -7   9   8    9.37    3.07
  -7   9   7    4.47    2.41
  -7   9   7    4.91    2.25
  -7   9   6    3.63    2.04
   7  -9  -6    3.96    1.81
  -7   9   6    0.06    1.20
  -7   9   5   -1.32    1.72
   7  -9  -5    1.87    1.81
  -7   9   5   -0.13    1.27
   7  -9  -4   23.56    4.08
  -7   9   4   17.68    3.34
  -7   9   4   20.58    3.43
   7  -9  -3   55.70    5.78
  -7   9   3   47.96    5.13
  -7   9   3   50.32    5.25
  -7   9   2    3.23    1.86
  -7   9   2   -1.77    1.83
  -7   9   2    0.09    1.14
  -7   9   1    0.76    1.01
  -7   9   1    0.34    1.05
  -7   9   0   -0.18    1.04
   7  -9   0    0.26    0.72
  -7   9   0    1.56    1.65
  -7   9  -1   41.46    4.26
   7  -9   1   42.95    3.62
  -7   9  -2    7.40    2.02
   7  -9   2    7.69    1.80
  -7   9  -3    4.06    1.53
   7  -9   3    6.78    1.89
   7  -9   4   -1.52    1.51
  -7   9  -4    0.61    1.16
   7  -9   5    1.84    1.23
  -7   9  -5    2.73    1.47
   7  -9   6   11.91    2.60
  -7   9  -6   13.71    2.93
  -7   9  -6    8.96    2.30
  -7   9  -7    0.89    1.26
   7  -9   7    1.26    1.57
  -7   9  -7   -0.17    0.92
  -7   9  -8   -1.04    1.25
   7  -9   8   -0.33    1.44
  -7   9  -8    0.09    0.99
   7  -9   9    2.61    2.21
  -7   9  -9    1.52    1.26
  -7   9  -9    0.27    1.26
  -7   9 -10    5.82    2.77
   7  -9  10    3.61    2.39
  -7   9 -10    1.20    1.29
   7  -9  11    2.57    1.91
  -7   9 -11    0.20    1.22
  -7   8  12    5.15    2.52
  -7   8  11   30.06    5.45
  -7   8  11   29.57    4.95
  -7   8  10    4.22    2.38
  -7   8  10    6.16    2.64
  -7   8   9   31.26    5.07
  -7   8   9   32.35    4.75
  -7   8   8    2.60    2.15
  -7   8   8    1.96    1.81
  -7   8   7   -0.33    1.54
  -7   8   7    2.72    2.06
   7  -8  -6    8.54    2.49
  -7   8   6    2.44    1.38
  -7   8   6    4.70    2.09
  -7   8   5   48.40    5.20
  -7   8   5   46.90    4.98
  -7   8   4   -0.07    1.74
  -7   8   4    0.50    1.12
  -7   8   3    0.78    1.34
  -7   8   3    3.01    1.54
  -7   8   2    1.37    1.58
  -7   8   2    4.93    1.74
  -7   8   1    1.39    1.28
  -7   8   1    1.04    1.21
  -7   8   0    3.75    1.25
  -7   8   0    5.53    2.09
   7  -8   1   94.69    5.70
  -7   8  -1  100.75    6.49
  -7   8  -2    3.79    1.54
   7  -8   2    2.17    0.96
  -7   8  -3    2.62    1.31
   7  -8   3    3.72    1.54
   7  -8   4    3.78    1.85
  -7   8  -4    0.53    1.05
   7  -8   5  101.37    7.04
  -7   8  -5  104.29    6.64
  -7   8  -5  102.43    7.00
   7  -8   6   13.58    2.84
  -7   8  -6   16.43    2.94
  -7   8  -6   15.71    2.94
  -7   8  -7    1.58    1.49
   7  -8   7   -0.10    1.16
  -7   8  -7    0.47    0.95
   7  -8   8    4.08    1.95
  -7   8  -8    9.50    2.85
  -7   8  -8    4.12    1.75
  -7   8  -8    3.05    1.71
   7  -8   9   22.54    4.32
  -7   8  -9   19.25    3.52
  -7   8  -9   25.04    4.20
  -7   8  -9   23.66    3.90
  -7   8 -10    5.03    2.41
   7  -8  10    6.03    2.80
  -7   8 -10    3.22    2.11
  -7   8 -10    1.75    1.28
  -7   8 -11    2.27    1.90
   7  -8  11    1.95    2.32
  -7   8 -11    1.27    1.28
  -7   7  13    1.38    1.35
  -7   7  12   13.20    4.03
  -7   7  12    8.31    2.75
  -7   7  11    1.53    1.96
  -7   7  11    0.00    1.32
  -7   7  10   21.09    4.31
  -7   7  10   19.72    3.77
  -7   7   9    2.17    1.87
  -7   7   9    3.77    1.74
  -7   7   8    1.07    1.48
  -7   7   8    2.59    1.78
  -7   7   7    1.32    1.72
  -7   7   7    1.06    1.17
  -7   7   6   98.66    7.42
  -7   7   6  102.73    7.00
  -7   7   5   -0.80    1.44
  -7   7   5    0.40    1.00
  -7   7   4    9.53    2.25
  -7   7   4   12.27    2.35
  -7   7   3   -0.76    1.93
   7  -7  -3   -0.72    1.00
  -7   7   3    0.75    0.99
   7  -7  -2   11.55    1.54
  -7   7   2   10.78    2.21
  -7   7   2   12.48    2.71
  -7   7   1   11.96    2.32
  -7   7   1   14.11    2.79
  -7   7   0   23.58    3.17
   7  -7   1   37.91    3.60
  -7   7  -1   39.76    4.09
  -7   7  -2    2.13    1.24
   7  -7   2    1.49    0.81
  -7   7  -3   -0.16    0.79
   7  -7   3    0.20    1.00
   7  -7   4   13.17    2.72
  -7   7  -4   13.51    2.34
  -7   7  -4   12.06    2.48
   7  -7   5    9.15    2.38
  -7   7  -5   10.02    2.19
  -7   7  -5    8.61    2.13
  -7   7  -6    2.79    1.43
   7  -7   6    1.31    1.65
  -7   7  -6    3.80    1.75
   7  -7   7   15.58    3.21
  -7   7  -7   18.64    3.06
  -7   7  -7   20.14    3.50
  -7   7  -7   16.90    3.13
  -7   7  -8    3.20    1.82
   7  -7   8    2.76    1.94
  -7   7  -8    0.43    1.04
  -7   7  -8    3.09    1.79
  -7   7  -9    9.58    2.75
   7  -7   9    8.42    2.75
  -7   7  -9    7.19    2.17
  -7   7  -9    7.74    2.45
  -7   7 -10    8.74    2.79
   7  -7  10   11.08    3.53
  -7   7 -10    6.89    1.92
  -7   7 -10    9.74    2.77
  -7   7 -11    0.37    1.51
   7  -7  11    2.18    2.10
  -7   6  14    0.21    1.33
  -7   6  13    6.86    3.27
  -7   6  13    3.99    2.16
  -7   6  12    7.37    3.25
  -7   6  12    0.81    1.09
  -7   6  11    4.39    2.46
  -7   6  11   -0.45    1.25
  -7   6  10    3.09    2.33
  -7   6  10   -0.65    1.15
  -7   6   9   15.41    3.40
  -7   6   9   15.95    3.14
  -7   6   8    0.99    1.44
  -7   6   8    0.89    1.10
   7  -6  -7    6.95    1.91
  -7   6   7    6.78    2.38
  -7   6   7    7.18    2.03
  -7   6   6   71.50    6.12
   7  -6  -6   71.52    4.62
  -7   6   6   78.39    5.69
  -7   6   5   18.19    3.07
   7  -6  -5   24.11    2.64
  -7   6   5   21.98    3.00
  -7   6   4  415.60   13.68
   7  -6  -4  416.22    9.79
  -7   6   4  402.28   12.13
   7  -6  -3   11.14    1.86
  -7   6   3    6.36    1.59
  -7   6   3    7.89    1.79
   7  -6  -2   76.63    4.18
  -7   6   2   76.54    5.15
  -7   6   2   80.16    5.82
  -7   6   1    0.87    1.08
  -7   6   1    1.54    1.02
  -7   6   0   86.74    5.84
  -7   6  -1   12.26    2.30
   7  -6   2   18.37    2.75
  -7   6  -2   19.36    2.90
  -7   6  -3    3.46    1.14
   7  -6   3    3.40    1.48
  -7   6  -3    4.41    1.56
   7  -6   4   15.97    3.03
  -7   6  -4   16.68    2.34
  -7   6  -4   19.65    2.66
  -7   6  -4   18.11    2.97
   7  -6   5   12.25    2.82
  -7   6  -5   10.44    2.01
  -7   6  -5   12.03    2.31
  -7   6  -5   10.61    2.33
  -7   6  -6    2.07    1.41
   7  -6   6   -0.70    1.70
  -7   6  -6   -0.71    1.15
  -7   6  -6   -0.29    1.02
  -7   6  -7    6.65    2.18
   7  -6   7    3.88    1.78
  -7   6  -7    5.24    1.67
  -7   6  -7    4.45    2.03
   7  -6   8    0.59    1.48
  -7   6  -8    1.80    1.33
  -7   6  -8    0.19    1.03
  -7   6  -8    0.36    1.29
  -7   6  -9    1.83    1.48
   7  -6   9   -0.43    1.28
  -7   6  -9    1.38    1.65
  -7   6 -10    4.26    1.93
   7  -6  10    7.77    3.24
  -7   6 -11   -2.36    2.05
   7  -6  11    6.34    3.17
  -7   5  13    2.18    2.47
  -7   5  13    1.47    1.42
  -7   5  12    5.96    2.56
  -7   5  12    3.54    1.67
  -7   5  11    2.16    2.12
  -7   5  11    1.40    1.22
  -7   5  10    4.72    1.98
  -7   5  10    6.15    1.86
   7  -5 -10    6.54    2.26
   7  -5  -9    2.75    1.95
  -7   5   9    2.25    1.87
  -7   5   9    0.97    1.06
  -7   5   8   33.14    4.43
  -7   5   8   33.65    3.82
   7  -5  -8   34.73    3.83
   7  -5  -7    6.81    1.80
  -7   5   7    5.93    1.97
  -7   5   7    7.57    1.93
  -7   5   6   32.95    4.00
  -7   5   6   35.17    3.63
   7  -5  -6   39.66    3.72
  -7   5   5  145.08    8.01
   7  -5  -5  150.19    6.51
  -7   5   5  147.08    6.85
  -7   5   4  187.35    8.93
   7  -5  -4  188.37    6.99
  -7   5   4  190.13    7.63
  -7   5   3  112.21    6.73
   7  -5  -3  120.45    5.57
  -7   5   3  119.35    6.00
  -7   5   3  119.31    7.10
   7  -5  -2  153.04    6.44
  -7   5   2  154.95    6.68
  -7   5   2  157.23    7.84
  -7   5   1   75.56    5.40
  -7   5   0  117.96    3.17
  -7   5   0  111.93    6.49
  -7   5  -1    7.38    1.97
  -7   5  -1    7.11    1.08
  -7   5  -1    8.17    1.22
   7  -5   2   74.20    5.55
  -7   5  -2   83.11    4.10
  -7   5  -2   85.83    3.93
  -7   5  -2   78.65    5.70
   7  -5   3  417.69   13.41
  -7   5  -3  413.28    9.72
  -7   5  -3  413.07   10.29
  -7   5  -3  414.79   13.25
   7  -5   4  137.30    8.05
  -7   5  -4  136.35    6.14
  -7   5  -4  132.45    6.43
  -7   5  -4  136.84    7.97
   7  -5   5  219.93   10.68
  -7   5  -5  222.40    8.50
  -7   5  -5  220.72    9.12
  -7   5  -5  223.66   10.43
   7  -5   6   59.05    5.76
  -7   5  -6   65.53    4.98
  -7   5  -6   62.99    5.20
  -7   5  -6   62.23    5.82
  -7   5  -7    0.00    1.03
   7  -5   7   -1.02    1.59
  -7   5  -7    0.05    1.07
  -7   5  -8    1.33    1.01
   7  -5   8    2.13    1.96
  -7   5  -8    3.44    1.99
  -7   5  -9    0.20    1.29
   7  -5   9    2.14    2.32
  -7   5  -9    1.01    1.70
  -7   5 -10    0.66    1.17
   7  -5  10    5.09    2.88
  -7   5 -11   -0.30    1.74
   7  -5  11    5.38    3.30
  -7   4  14    2.25    2.40
  -7   4  13    2.79    2.30
  -7   4  12   -0.12    1.63
  -7   4  12   -0.09    1.10
   7  -4 -11    3.29    2.05
  -7   4  11    4.53    2.48
  -7   4  11   -0.49    1.28
  -7   4  10   52.41    5.71
  -7   4  10   52.23    4.88
   7  -4 -10   52.11    5.48
  -7   4   9   19.49    3.50
  -7   4   9   20.26    2.99
   7  -4  -9   21.64    3.56
  -7   4   8   79.20    6.43
   7  -4  -8   76.82    5.86
  -7   4   8   82.04    5.46
  -7   4   7   23.78    3.47
   7  -4  -7   26.59    3.67
  -7   4   7   24.67    2.92
   7  -4  -7   22.93    2.05
  -7   4   6    5.69    1.64
  -7   4   6    9.79    1.87
   7  -4  -6    8.61    2.03
  -7   4   5    8.49    2.03
  -7   4   5    9.78    1.77
   7  -4  -5    5.29    1.18
   7  -4  -4   14.48    2.30
  -7   4   4    9.64    1.97
  -7   4   4   12.93    1.91
  -7   4   3    3.63    1.92
  -7   4   3    2.68    1.17
   7  -4  -3    2.80    1.05
  -7   4   2    0.68    1.12
   7  -4  -2   -1.95    1.37
  -7   4   1    1.17    1.10
  -7   4   0  101.19    2.90
  -7   4   0  101.43    6.27
  -7   4  -1    0.63    0.99
  -7   4  -1    1.07    0.61
   7  -4   2    7.25    1.72
  -7   4  -2    9.38    1.43
  -7   4  -2    8.72    2.15
   7  -4   3   13.43    2.60
  -7   4  -3   14.33    1.69
  -7   4  -3   17.42    2.96
   7  -4   4  292.64   12.03
  -7   4  -4  289.22    9.68
  -7   4  -4  311.71   12.55
  -7   4  -5   -1.19    1.24
   7  -4   5    0.55    0.94
  -7   4  -5    0.55    1.81
   7  -4   6   56.36    5.77
  -7   4  -6   54.37    4.87
  -7   4  -6   56.35    5.64
  -7   4  -7    4.35    1.36
   7  -4   7    6.00    2.02
  -7   4  -7    6.07    2.04
  -7   4  -8    2.50    1.05
   7  -4   8    3.82    1.95
  -7   4  -8    5.84    2.25
  -7   4  -9    2.21    1.20
   7  -4   9    1.27    1.84
  -7   4  -9    4.12    2.32
  -7   4 -10    3.60    2.15
   7  -4  10    1.52    2.06
  -7   4 -11    2.28    1.78
   7  -4  11    8.16    3.58
  -7   3  15   -0.70    1.66
  -7   3  14    1.66    1.89
  -7   3  13    4.34    2.41
   7  -3 -12    3.09    2.07
  -7   3  12    4.42    2.54
   7  -3 -11    3.50    2.17
  -7   3  11    4.00    2.16
  -7   3  11    1.82    1.07
   7  -3 -10    2.28    2.08
  -7   3  10    3.91    2.01
  -7   3  10    0.48    0.75
   7  -3  -9    1.63    0.99
  -7   3   9    0.05    1.32
   7  -3  -9   -1.90    1.79
  -7   3   9    0.00    0.75
  -7   3   8   39.55    4.43
   7  -3  -8   42.82    4.45
  -7   3   8   38.68    3.46
   7  -3  -8   38.83    3.02
   7  -3  -7   10.47    2.62
  -7   3   7    7.23    1.86
  -7   3   7   10.36    1.79
   7  -3  -7    9.97    1.41
  -7   3   6    5.00    1.46
   7  -3  -6    4.81    1.60
   7  -3  -6    6.68    0.92
  -7   3   6    6.63    1.30
  -7   3   5    2.99    1.14
  -7   3   5    3.76    1.11
   7  -3  -4   53.14    4.20
  -7   3   4   50.26    3.15
  -7   3   4   50.74    4.50
  -7   3   3    2.50    1.53
   7  -3  -3    0.86    0.72
  -7   3   2    0.17    0.99
  -7   3   1   -1.10    1.29
  -7   3   0    1.08    0.93
  -7   3   0    1.36    0.44
  -7   3  -1    1.16    1.16
  -7   3  -1    1.46    0.56
  -7   3  -2   66.60    3.91
  -7   3  -2   64.46    5.21
   7  -3   3   29.38    3.62
  -7   3  -3   30.04    3.00
  -7   3  -3   29.94    3.78
  -7   3  -4    2.66    1.25
   7  -3   4    1.14    1.27
  -7   3  -4    3.43    1.66
   7  -3   5   15.74    3.03
  -7   3  -5   15.34    2.62
  -7   3  -5   17.96    3.17
   7  -3   6   18.62    3.67
  -7   3  -6   16.17    2.77
  -7   3  -6   15.23    3.14
  -7   3  -7    1.96    1.44
   7  -3   7   -1.32    2.26
  -7   3  -7    1.47    1.53
  -7   3  -8    0.71    1.20
  -7   3  -8    2.10    1.86
   7  -3   8    1.25    1.61
  -7   3  -9    5.30    2.19
   7  -3   9    3.56    2.08
  -7   3 -10    1.24    1.41
   7  -3  10    0.78    2.16
  -7   3 -11    1.54    1.53
   7  -3  11    1.22    2.30
  -7   2  15    2.76    2.33
  -7   2  14    3.96    2.42
  -7   2  13    1.29    1.34
   7  -2 -13    1.36    1.79
   7  -2 -12    2.58    2.64
  -7   2  12    0.59    1.18
   7  -2 -11    3.61    2.47
  -7   2  11    1.51    1.71
   7  -2 -10    2.71    1.03
  -7   2  10    3.58    1.88
   7  -2 -10    0.45    1.85
   7  -2  -9    7.33    2.13
  -7   2   9    8.64    2.24
  -7   2   9   10.26    1.80
   7  -2  -9   10.65    1.84
  -7   2   8   23.48    3.24
  -7   2   8   25.88    2.52
   7  -2  -8   25.76    2.57
   7  -2  -8   33.35    4.41
   7  -2  -7   16.34    2.85
  -7   2   7    9.68    2.00
  -7   2   7   12.03    1.65
   7  -2  -7   11.50    1.56
  -7   2   6   42.53    4.12
   7  -2  -6   45.92    4.15
  -7   2   6   47.80    2.81
   7  -2  -6   45.66    2.56
  -7   2   5   18.70    2.50
   7  -2  -5   26.61    3.43
  -7   2   5   22.14    1.83
   7  -2  -5   22.51    1.43
  -7   2   5   27.21    3.46
  -7   2   4    1.89    1.43
   7  -2  -4    2.19    1.34
  -7   2   3    6.29    1.67
   7  -2  -3    5.28    1.41
  -7   2   2   -0.45    1.25
  -7   2   1   57.77    2.53
  -7   2   1   58.55    4.71
  -7   2   0   -0.06    0.89
  -7   2   0    0.14    0.36
  -7   2  -1   53.38    3.40
  -7   2  -1   54.75    4.68
  -7   2  -2   12.96    1.92
  -7   2  -2   13.75    2.56
   7  -2   3   18.77    3.06
  -7   2  -3   17.37    2.42
  -7   2  -3   17.92    2.97
   7  -2   4   10.46    2.51
  -7   2  -4    9.36    2.02
  -7   2  -4    9.79    2.38
   7  -2   5   44.33    5.11
  -7   2  -5   41.51    4.31
  -7   2  -5   42.06    4.85
  -7   2  -6    0.11    0.77
   7  -2   6    2.11    1.87
  -7   2  -6    0.12    1.00
  -7   2  -7    2.10    1.34
   7  -2   7   -0.69    2.00
  -7   2  -7    3.82    1.95
  -7   2  -8    1.32    1.27
   7  -2   8    0.20    1.25
  -7   2  -9    0.53    1.03
   7  -2   9    1.88    2.13
  -7   2 -10    9.51    2.90
   7  -2  10   13.04    4.00
  -7   2 -11   13.04    3.60
  -7   1  14    3.58    2.29
  -7   1  13   -0.09    1.26
   7  -1 -13    3.20    2.76
  -7   1  12    3.71    1.78
   7  -1 -12    5.49    2.89
  -7   1  11   25.81    3.76
   7  -1 -11   24.88    4.26
   7  -1 -11   25.70    3.38
  -7   1  10   44.72    4.62
   7  -1 -10   44.29    5.12
   7  -1 -10   47.14    4.15
   7  -1  -9    2.40    1.49
  -7   1   9    0.15    1.25
   7  -1  -8    3.89    2.44
  -7   1   8    1.28    0.92
  -7   1   7   34.13    3.60
   7  -1  -7   35.19    4.17
  -7   1   6   23.87    2.84
   7  -1  -6   21.03    2.84
  -7   1   5    5.98    1.79
   7  -1  -5    8.03    2.45
   7  -1  -4   54.23    4.62
  -7   1   4   53.64    4.31
   7  -1  -3  116.49    6.77
  -7   1   3  117.63    6.37
  -7   1   2  350.23   11.03
  -7   1   1   73.73    3.68
  -7   1   1   72.50    5.15
  -7   1   0   13.09    1.76
  -7   1   0   11.72    2.25
  -7   1  -1   15.28    2.07
  -7   1  -1   16.59    2.64
   7  -1   2    7.94    1.68
  -7   1  -2   12.36    2.10
  -7   1  -2   11.09    2.26
   7  -1   3   -0.13    1.26
  -7   1  -3    0.37    1.11
  -7   1  -3    0.08    0.86
   7  -1   4   18.65    3.24
  -7   1  -4   21.53    3.06
  -7   1  -4   21.62    3.48
   7  -1   5   20.23    3.66
  -7   1  -5   19.01    3.08
  -7   1  -5   18.87    3.24
   7  -1   6   19.56    3.77
  -7   1  -6   15.78    2.97
  -7   1  -6   17.23    3.40
  -7   1  -7    1.95    1.54
   7  -1   7    0.02    2.18
  -7   1  -7    3.78    2.15
  -7   1  -8    0.69    1.18
   7  -1   8    0.76    1.73
  -7   1  -9    4.11    1.90
   7  -1   9    3.54    2.33
  -7   1 -10    6.07    2.28
   7  -1  10    8.10    3.17
   7   0 -14    4.54    3.14
   7   0 -13    8.92    3.45
   7   0 -12    6.66    2.26
   7   0 -12    4.26    2.55
  -7   0  12    3.00    1.36
  -7   0  11   14.69    2.62
   7   0 -11   12.64    3.39
   7   0 -11   18.08    3.06
   7   0 -10   -2.08    2.44
  -7   0  10    1.00    1.16
   7   0  -9    5.19    2.92
  -7   0   9   -0.74    1.06
  -7   0   8    2.07    0.86
   7   0  -8    1.99    0.81
   7   0  -7   78.13    6.22
   7   0  -7   74.43    4.32
  -7   0   6    1.69    1.41
   7   0  -6    0.23    0.79
  -7   0   5    0.59    0.88
   7   0  -5   -0.58    0.64
   7   0  -4    1.23    0.51
  -7   0   4    0.24    0.84
   7   0  -4    1.25    1.34
   7   0  -3   73.95    5.47
  -7   0   3   71.59    4.92
   7   0  -2   31.36    3.62
  -7   0   2   33.94    3.50
  -7   0   1    3.47    1.17
  -7   0   1    3.05    1.30
  -7   0   0    7.86    1.68
  -7   0   0    7.76    1.90
  -7   0  -1    0.44    0.67
  -7   0  -1    0.57    0.96
   7   0   2    1.16    1.49
  -7   0  -2    3.66    1.24
  -7   0  -2    4.70    1.55
   7   0   3   11.63    2.65
  -7   0  -3    9.71    2.13
  -7   0  -3   11.88    2.66
   7   0   4   -0.56    0.94
  -7   0  -4    0.32    1.13
  -7   0  -4    2.27    1.31
   7   0   5   12.30    3.18
  -7   0  -5    7.75    2.29
  -7   0  -5    6.69    1.90
   7   0   6   14.65    3.35
  -7   0  -6   14.80    3.01
  -7   0  -6   16.83    3.49
   7   0   7   11.79    3.18
  -7   0  -7   13.09    2.86
  -7   0  -8   -0.12    1.28
   7   0   8    0.53    1.82
  -7   0  -9    0.10    1.28
   7   0   9    4.21    2.51
  -7   0 -10    0.04    1.15
   7   0  10    1.50    2.21
   7   1 -14    1.17    2.37
   7   1 -13   18.11    4.46
   7   1 -12    3.18    2.69
   7   1 -11    7.86    2.45
   7   1 -11    6.35    1.75
   7   1 -10   -2.88    1.72
   7   1 -10   -0.17    1.08
  -7  -1   9   -0.62    1.07
   7   1  -9   -0.31    1.20
   7   1  -8    7.00    2.32
  -7  -1   8    6.88    1.94
   7   1  -8    4.32    1.19
   7   1  -7   60.09    5.58
   7   1  -7   60.75    4.11
  -7  -1   7   66.40    4.84
   7   1  -6   20.15    2.91
   7   1  -6   24.70    2.45
  -7  -1   6   26.36    2.99
  -7  -1   5    3.96    1.09
   7   1  -5   11.15    3.00
   7   1  -5    7.71    1.43
   7   1  -4   15.53    2.87
  -7  -1   4   13.58    2.24
   7   1  -3   22.33    3.15
  -7  -1   3   19.45    2.55
   7   1  -2    3.41    1.04
  -7  -1   2    4.57    1.42
  -7  -1   1    0.26    0.95
  -7  -1   0    2.82    1.21
  -7  -1   0    2.26    1.08
  -7  -1  -1    1.44    0.95
  -7  -1  -1    2.58    1.24
   7   1   2    4.45    1.33
  -7  -1  -2    4.91    1.59
  -7  -1  -2    6.34    1.96
   7   1   3    2.59    1.45
  -7  -1  -3    3.26    1.58
  -7  -1  -3    2.89    1.25
   7   1   4    2.19    1.77
  -7  -1  -4    2.74    1.75
  -7  -1  -4    0.23    0.78
   7   1   5    5.00    2.19
  -7  -1  -5    5.16    2.22
  -7  -1  -5    4.25    1.75
   7   1   6    8.90    2.40
  -7  -1  -6   13.01    2.91
   7   1   7   -1.69    1.67
  -7  -1  -7    2.18    1.76
   7   1   8   -0.90    1.84
  -7  -1  -8    0.66    1.31
   7   1   9    1.13    1.90
  -7  -1  -9    1.35    1.71
   7   2 -14    5.74    3.70
   7   2 -13    2.81    2.92
   7   2 -13   -0.17    1.35
   7   2 -12    0.25    1.12
   7   2 -12    2.16    2.74
   7   2 -11    0.90    2.08
   7   2 -11   -0.66    1.35
   7   2 -10   12.99    3.91
   7   2 -10    5.35    1.61
  -7  -2   9   11.57    2.18
   7   2  -9    9.67    2.02
   7   2  -8    9.37    1.99
   7   2  -8    9.10    2.64
  -7  -2   8   10.72    1.98
  -7  -2   7    0.67    0.86
   7   2  -7    0.80    1.11
   7   2  -7   -1.68    1.93
  -7  -2   6   -0.76    0.97
   7   2  -6   -4.62    2.69
  -7  -2   5    0.15    0.74
   7   2  -5    4.58    2.32
   7   2  -4   14.52    2.84
  -7  -2   4   10.88    1.88
  -7  -2   3    9.95    1.89
   7   2  -3    9.88    2.09
   7   2  -2   -0.89    1.68
  -7  -2   2    0.50    0.74
  -7  -2   1    0.23    0.76
  -7  -2   0    6.82    1.86
  -7  -2   0    7.62    1.92
  -7  -2  -1    7.60    2.07
  -7  -2  -1    8.00    2.08
   7   2   2    3.57    1.40
  -7  -2  -2    4.80    1.65
  -7  -2  -2    4.53    1.69
   7   2   3    1.22    1.44
  -7  -2  -3    0.60    0.87
  -7  -2  -3    1.50    1.38
  -7  -2  -4    0.16    1.38
   7   2   4    1.55    1.64
  -7  -2  -4   -0.64    0.77
  -7  -2  -5    0.08    0.89
   7   2   5    2.00    1.79
   7   2   6   -1.81    2.05
  -7  -2  -6    0.50    1.21
   7   2   7    8.11    2.58
  -7  -2  -7    7.86    2.61
   7   2   8   -0.77    1.57
  -7  -2  -8    0.23    1.15
   7   2   9    2.64    2.28
   7   3 -14    2.61    3.10
   7   3 -14   -1.57    1.94
   7   3 -13    3.25    2.97
   7   3 -13   -0.93    1.61
   7   3 -12   -2.12    2.68
   7   3 -12   -0.70    1.40
   7   3 -11    5.55    2.25
   7   3 -11    9.12    2.30
   7   3 -10    7.03    2.04
   7   3 -10   14.26    4.04
   7   3  -9   21.42    4.21
   7   3  -9   14.40    2.65
   7   3  -8    4.57    1.62
   7   3  -8    5.91    2.39
   7   3  -7   -0.25    1.80
   7   3  -6   -2.11    2.42
   7   3  -5    4.84    2.43
  -7  -3   5   -0.18    0.67
   7   3  -4    3.14    1.80
  -7  -3   4   -0.28    0.54
   7   3  -3    7.03    2.27
  -7  -3   3    6.16    1.49
   7   3  -2   -2.20    1.78
  -7  -3   2    0.06    0.73
   7   3  -1   -1.95    1.77
  -7  -3   1    0.58    0.86
  -7  -3   0    3.57    1.61
  -7  -3   0    2.08    1.40
   7   3   1   -1.88    1.84
  -7  -3  -1   -0.18    0.91
  -7  -3  -1    0.57    1.22
   7   3   2    0.64    1.01
  -7  -3  -2    0.19    0.97
  -7  -3  -2    0.66    1.35
   7   3   3    1.89    1.63
  -7  -3  -3   -0.21    0.92
  -7  -3  -4    1.70    1.47
   7   3   4    2.34    1.85
   7   3   5   -1.95    2.27
  -7  -3  -5    0.93    1.28
   7   3   6   -1.87    2.31
  -7  -3  -6    1.01    1.54
   7   3   7    0.22    1.44
  -7  -3  -7    3.01    1.88
   7   3   8    2.16    2.39
   7   4 -13    8.13    3.68
   7   4 -13    5.20    2.07
   7   4 -12   -1.05    2.01
   7   4 -12   -0.02    1.24
   7   4 -11    3.89    1.79
   7   4 -11   -4.80    3.32
   7   4 -10    7.84    2.27
   7   4 -10   14.99    4.04
   7   4  -9    9.45    3.44
   7   4  -9    2.17    1.44
   7   4  -8    4.27    2.35
  -7  -4   7    2.57    1.53
   7   4  -7    0.30    1.62
  -7  -4   6    1.69    1.48
   7   4  -6   -2.92    2.54
  -7  -4   5    2.26    1.64
   7   4  -5    5.27    2.71
   7   4  -4    2.88    1.91
   7   4  -3    0.99    1.20
  -7  -4   2    0.29    0.88
   7   4  -2   -0.88    1.36
  -7  -4   1    6.68    1.96
   7   4  -1    3.19    1.16
   7   4   0    0.32    1.74
  -7  -4   0    4.77    1.80
   7   4   1   14.52    2.70
  -7  -4  -1   15.33    3.16
   7   4   2    2.09    1.46
  -7  -4  -2    1.24    1.10
   7   4   3    4.47    2.08
  -7  -4  -3    3.49    1.95
   7   4   4    2.66    2.04
  -7  -4  -4    0.94    1.36
   7   4   5   -2.28    2.20
  -7  -4  -5    0.40    1.03
   7   4   6    1.04    1.43
  -7  -4  -6    0.17    1.30
   7   5 -12    5.45    2.83
   7   5 -11    3.51    1.97
   7   5 -11   -1.66    3.01
   7   5 -10   29.92    5.54
   7   5 -10   12.64    3.05
   7   5  -9    7.72    3.37
  -7  -5   9    1.12    1.46
  -7  -5   8    5.19    2.00
   7   5  -8    9.25    3.03
  -7  -5   7    3.87    1.99
   7   5  -7    1.59    1.78
  -7  -5   6    1.14    1.50
   7   5  -6   -0.59    1.94
  -7  -5   5    4.92    1.99
   7   5  -5    0.56    1.94
   7   5  -4    8.81    2.78
  -7  -5   4    5.32    2.23
  -7  -5   3    1.20    1.51
   7   5  -3    2.24    1.75
   7   5  -2   14.21    2.89
   7   5  -1   -1.89    1.43
   7   5   0   -1.86    1.68
   7   5   0   -1.88    1.50
   7   5   1   -1.38    1.98
   7   5   1    0.29    0.95
   7   5   2    0.39    1.11
  -7  -5  -2    3.80    2.00
  -7  -5  -3    0.00    1.29
  -7  -5  -4    1.16    1.68
  -7  -5  -5    0.50    1.34
   7   6 -12    1.22    2.36
   7   6 -11   -2.59    3.02
   7   6 -10   14.68    3.69
  -7  -6  10    3.29    1.92
   7   6  -9    7.21    3.30
  -7  -6   9    2.61    1.90
  -7  -6   8    3.54    2.11
   7   6  -8    9.14    3.11
  -7  -6   7    1.07    1.74
   7   6  -7    2.03    1.65
  -7  -6   6    4.41    2.07
   7   6  -6   -0.27    1.88
  -7  -6   5    4.31    2.09
   7   6  -5   -2.01    2.38
  -7  -6   4    7.89    2.57
   7   6  -4   12.26    3.17
   7   6  -3    3.34    2.07
  -7  -6   3    2.06    1.83
   7   6  -2    3.40    2.01
  -7  -6   2    4.55    2.34
   7   6  -1   -0.45    1.25
   7   6   0    0.41    0.96
   7   6   1   -2.88    1.96
  -7  -6  -2    1.42    1.65
  -7  -6  -3    1.63    2.07
  -7  -6  -4    1.91    1.90
  -7  -7  11    2.69    1.98
   7   7 -11   -3.32    2.86
  -7  -7  10    2.68    1.83
   7   7 -10   -6.72    3.25
  -7  -7   9    2.24    1.91
   7   7  -9   17.65    4.33
   7   7  -8    6.15    2.87
  -7  -7   8    2.94    1.86
  -7  -7   7    2.37    1.78
   7   7  -7    2.85    1.99
  -7  -7   6    0.64    1.46
   7   7  -6    0.17    1.37
  -7  -7   5    2.08    1.69
   7   7  -5   -2.71    2.37
  -7  -7   4    3.93    2.26
   7   7  -4   -4.37    2.75
  -7  -7   3    1.41    1.62
   7   7  -3    5.11    2.37
  -7  -7   2    1.78    1.79
   7   7  -2    6.01    2.36
   7   7  -1    5.78    2.35
   7   7   0    1.52    1.36
   7   7   1   -1.28    1.36
  -7  -8  10    2.50    1.95
   7   8  -9   14.19    4.03
  -7  -8   9    1.82    1.83
   7   8  -8   14.40    3.91
  -7  -8   8    2.48    1.98
  -7  -8   7    4.13    2.25
   7   8  -7   10.63    3.37
  -7  -8   6    8.87    3.07
   7   8  -6    5.71    2.69
  -7  -8   5    1.56    1.60
   7   8  -5   -4.47    2.30
  -7  -8   4    8.16    2.91
   7   8  -4    2.72    1.55
  -7  -8   3    1.64    1.67
  -7  -8   2    4.30    2.18
   7   8  -2    8.87    2.87
  -8  14   4   -2.09    2.26
   8 -14  -3   -2.82    2.45
   8 -14  -2   -2.29    2.63
   8 -14  -1   -2.30    2.51
   8 -14   0   -1.87    2.09
   8 -14   1   -0.45    2.27
  -8  13   6    0.70    1.58
  -8  13   5    0.24    1.73
  -8  13   4    6.12    2.57
  -8  13   4    0.69    1.51
  -8  13   4    1.79    1.64
   8 -13  -3   12.18    2.99
  -8  13   3   17.08    4.11
  -8  13   3   22.44    4.17
   8 -13  -2    0.17    1.58
  -8  13   2    3.10    2.32
   8 -13  -1    2.76    2.06
  -8  13   1    5.33    2.51
   8 -13   0    2.35    2.10
  -8  13   0    1.12    1.89
   8 -13   1    0.71    1.88
   8 -13   2   13.50    3.66
   8 -13   3    1.54    2.02
   8 -13   4    4.49    2.37
   8 -13   5    0.38    1.88
   8 -13   6   12.25    3.69
  -8  12   7   -2.51    2.20
  -8  12   6    3.31    2.32
  -8  12   6    3.95    2.25
  -8  12   5   -0.61    1.61
   8 -12  -5   -3.87    2.39
  -8  12   5    1.86    2.05
  -8  12   4    0.40    1.73
   8 -12  -4    0.66    1.56
  -8  12   4    3.35    2.14
  -8  12   3    5.93    2.50
   8 -12  -3    3.48    2.10
  -8  12   3    2.83    2.12
   8 -12  -2   22.95    4.06
  -8  12   2   22.83    4.38
  -8  12   2   23.54    4.01
  -8  12   1   -0.62    1.11
  -8  12   1    0.16    1.58
  -8  12   0    8.37    2.30
   8 -12   0   14.57    3.67
  -8  12   0   11.74    3.36
  -8  12  -1    3.46    1.67
   8 -12   1   11.83    3.64
   8 -12   2   13.70    3.59
   8 -12   3    6.94    3.11
   8 -12   4    7.63    3.38
   8 -12   5   13.48    4.00
   8 -12   6   47.63    6.45
   8 -12   7    5.42    2.92
   8 -12   8    1.57    1.73
  -8  11   8    4.14    1.97
  -8  11   8    2.72    2.10
  -8  11   7    3.89    1.73
  -8  11   7    7.87    2.87
  -8  11   6   -1.27    1.82
  -8  11   6   -0.33    1.89
  -8  11   5    0.11    1.18
   8 -11  -5    1.06    1.41
  -8  11   5    1.06    1.43
  -8  11   4    0.91    1.54
   8 -11  -4    6.16    2.59
  -8  11   4    3.55    2.16
   8 -11  -3   34.63    4.94
  -8  11   3   23.82    4.05
  -8  11   3   30.57    4.78
  -8  11   3   28.29    4.46
  -8  11   2    3.45    1.88
   8 -11  -2    7.80    3.03
  -8  11   2    3.53    2.07
   8 -11  -1   27.93    4.89
  -8  11   1   18.49    3.71
  -8  11   1   18.39    3.26
  -8  11   0   21.33    3.85
  -8  11   0   22.49    3.56
  -8  11  -1   -1.73    1.52
   8 -11   1    7.24    3.48
  -8  11  -2    0.74    1.31
   8 -11   2   11.41    3.79
  -8  11  -3    0.85    1.17
   8 -11   3   10.75    3.89
   8 -11   4    9.16    3.54
  -8  11  -4    1.71    1.35
   8 -11   5   47.62    6.26
  -8  11  -5   31.89    4.20
   8 -11   6   43.58    6.09
   8 -11   7   34.57    5.50
   8 -11   8   11.77    3.69
   8 -11   9    6.31    3.09
   8 -11  10    2.74    2.30
  -8  10  10    1.07    1.67
  -8  10   9    0.60    1.58
  -8  10   9    1.25    1.86
  -8  10   8    1.08    1.68
  -8  10   8    1.81    1.91
  -8  10   7    0.87    1.48
  -8  10   7    1.72    1.50
  -8  10   6   -3.60    2.31
   8 -10  -6    1.84    1.64
  -8  10   6   -0.86    1.53
  -8  10   5    3.54    1.88
   8 -10  -5    9.30    2.83
  -8  10   5    3.81    2.09
  -8  10   4   -0.15    1.39
  -8  10   4    1.78    1.50
  -8  10   3    4.29    2.16
   8 -10  -3    6.14    3.03
  -8  10   3   -1.66    1.91
  -8  10   3    1.49    1.51
  -8  10   2    2.38    1.76
  -8  10   2   -0.67    1.54
  -8  10   1    1.06    1.30
  -8  10   1    1.47    1.44
  -8  10   0    0.77    1.01
  -8  10   0    2.48    1.74
  -8  10  -1   -0.96    1.62
  -8  10  -2    1.98    1.35
  -8  10  -3    4.17    1.74
  -8  10  -4    0.67    0.86
  -8  10  -5    0.27    1.13
   8 -10   6    7.50    2.36
  -8  10  -6   10.92    2.76
  -8  10  -6    7.97    2.35
   8 -10   7    1.02    1.49
  -8  10  -7    0.34    1.17
   8 -10   8   15.89    4.27
   8 -10   8    6.25    2.52
   8 -10   9    0.31    1.46
   8 -10   9   14.50    3.93
   8 -10  10   -0.69    1.51
  -8   9  11    6.61    2.72
  -8   9  10    3.30    2.38
  -8   9  10    2.95    1.89
  -8   9   9   12.89    3.62
  -8   9   9   10.95    3.19
  -8   9   8   10.79    3.06
  -8   9   8    9.71    2.71
  -8   9   7   -0.68    2.03
  -8   9   7   -0.03    1.24
  -8   9   6    2.66    1.42
  -8   9   6    4.32    1.87
  -8   9   5   26.44    4.23
  -8   9   5   28.76    4.19
  -8   9   4   12.14    2.69
  -8   9   4   12.59    2.84
  -8   9   3    2.60    1.09
  -8   9   3    5.68    2.09
  -8   9   2    1.19    1.69
  -8   9   2    1.45    1.68
  -8   9   1    5.56    2.09
  -8   9   1    6.76    2.24
  -8   9   0    0.52    0.97
   8  -9   0    0.02    1.02
  -8   9  -1    0.97    1.06
   8  -9   1    2.93    1.15
  -8   9  -2    0.86    1.19
   8  -9   2    0.80    1.20
  -8   9  -3    7.42    2.08
   8  -9   3    9.48    2.23
   8  -9   4    4.47    1.73
  -8   9  -4    6.94    2.04
  -8   9  -5    4.45    1.73
   8  -9   5    1.72    1.10
  -8   9  -5    1.91    1.14
  -8   9  -6    5.45    1.89
   8  -9   6    3.45    1.62
  -8   9  -6    5.40    2.04
   8  -9   7   -0.03    1.68
  -8   9  -7    0.71    1.37
  -8   9  -8    5.86    2.69
   8  -9   8    2.87    1.92
  -8   9  -8    0.42    1.19
  -8   9  -9    4.77    2.34
   8  -9   9    0.84    1.83
   8  -9  10    1.12    2.00
  -8   9 -10    0.63    1.45
  -8   8  12    0.40    1.54
  -8   8  11    1.30    2.02
  -8   8  11    1.63    1.65
  -8   8  10    7.83    3.09
  -8   8  10   10.10    2.97
  -8   8   9    8.48    2.69
  -8   8   9   10.28    2.81
  -8   8   8   12.64    3.15
  -8   8   8   14.27    3.21
  -8   8   7    8.06    2.26
  -8   8   7   11.62    2.75
  -8   8   6    0.20    1.36
  -8   8   6    0.96    1.32
  -8   8   5    1.67    1.49
  -8   8   5    2.46    1.47
  -8   8   4   -1.74    1.86
  -8   8   4    0.19    1.12
  -8   8   3   16.26    2.93
  -8   8   3   21.34    3.30
  -8   8   3   23.75    3.77
  -8   8   2    4.50    1.88
  -8   8   2    3.81    1.72
  -8   8   1   50.18    4.87
  -8   8   1   46.44    4.84
  -8   8   0    0.13    1.20
   8  -8   1  153.89    8.02
  -8   8  -1  160.00    8.87
  -8   8  -2    1.21    1.18
   8  -8   2    0.36    1.05
  -8   8  -3   -0.19    0.95
   8  -8   3    1.20    1.28
  -8   8  -4    7.03    1.80
   8  -8   4    8.80    2.48
  -8   8  -4    6.65    1.95
   8  -8   5   24.56    3.70
  -8   8  -5   27.18    3.44
  -8   8  -5   27.46    3.94
   8  -8   6    6.30    1.94
  -8   8  -6    9.50    2.46
  -8   8  -6    6.95    2.31
  -8   8  -7    1.76    1.63
   8  -8   7    0.02    1.20
  -8   8  -7   -0.23    1.04
  -8   8  -8    3.19    2.11
   8  -8   8   -0.61    1.24
  -8   8  -8    1.65    1.52
  -8   8  -9    1.37    1.63
   8  -8   9    2.78    2.19
  -8   8  -9    1.74    1.58
  -8   8 -10    4.53    2.24
   8  -8  10    7.93    3.29
  -8   8 -10    5.12    2.33
  -8   8 -11    1.05    1.34
  -8   7  13   23.17    4.48
  -8   7  12   31.43    5.40
  -8   7  12   34.18    5.05
  -8   7  11   -0.59    1.57
  -8   7  11    1.91    1.73
  -8   7  10   -0.99    1.34
  -8   7  10    0.31    1.21
  -8   7   9   29.87    4.76
  -8   7   9   33.00    4.42
  -8   7   8    0.01    1.25
  -8   7   8    1.62    1.53
  -8   7   7   -2.30    1.98
  -8   7   7   -0.12    1.21
  -8   7   6   -2.40    2.19
  -8   7   6    0.95    1.15
  -8   7   5   38.90    4.75
  -8   7   5   40.64    4.28
  -8   7   4   -2.65    1.98
  -8   7   4    0.28    0.91
  -8   7   3    4.63    2.23
   8  -7  -3    3.28    1.29
  -8   7   3    1.72    1.31
  -8   7   2    9.75    2.45
   8  -7  -2    6.89    1.39
  -8   7   2    8.74    2.08
  -8   7   1    2.56    1.48
  -8   7   0    9.44    2.09
  -8   7  -1   56.52    5.29
  -8   7  -2    2.18    1.42
  -8   7  -2    2.18    1.10
   8  -7   2    0.46    1.10
  -8   7  -3    5.15    1.43
   8  -7   3    4.21    1.62
  -8   7  -3    3.29    1.59
  -8   7  -4    4.65    1.57
   8  -7   4    2.96    1.71
  -8   7  -4    3.50    1.75
   8  -7   5   36.77    4.80
  -8   7  -5   36.55    3.83
  -8   7  -5   33.62    4.31
  -8   7  -6    1.96    1.47
   8  -7   6   -1.77    2.05
  -8   7  -6   -0.15    1.08
  -8   7  -7    0.86    1.17
   8  -7   7   -0.71    1.81
  -8   7  -7    1.25    1.29
  -8   7  -8    1.42    1.39
   8  -7   8   -0.08    1.43
  -8   7  -8    0.60    1.41
  -8   7  -9    8.58    2.39
   8  -7   9   12.32    3.36
  -8   7  -9   13.26    3.41
  -8   7 -10    1.76    1.33
   8  -7  10    4.34    2.75
  -8   7 -10    6.06    2.66
  -8   7 -11   -1.85    2.02
  -8   6  13   66.46    7.84
  -8   6  12   13.30    3.48
  -8   6  12   11.81    2.98
  -8   6  11    8.13    2.80
  -8   6  11    7.92    2.42
  -8   6  10    0.77    1.63
  -8   6  10    2.45    1.68
  -8   6   9  100.16    8.27
  -8   6   9  103.58    7.25
  -8   6   8   11.69    2.85
  -8   6   8   13.66    2.68
  -8   6   7   12.17    2.68
   8  -6  -7   13.30    2.31
  -8   6   7   10.69    2.30
  -8   6   6    0.64    1.40
   8  -6  -6    4.23    1.84
  -8   6   6    0.65    0.93
  -8   6   5  636.22   18.10
   8  -6  -5  622.38   13.83
  -8   6   5  612.76   15.26
  -8   6   4   23.48    3.26
   8  -6  -4   24.21    2.60
  -8   6   4   27.82    3.22
   8  -6  -3   48.48    3.79
  -8   6   3   46.85    4.11
  -8   6   3   46.82    4.75
  -8   6   2    8.58    2.16
  -8   6   2    7.44    1.67
   8  -6  -2    5.83    1.30
  -8   6   1   61.21    5.31
  -8   6   0    0.51    1.08
  -8   6  -1   18.71    3.07
  -8   6  -2    1.72    1.10
   8  -6   2    0.55    1.22
  -8   6  -3    0.56    0.68
   8  -6   3    0.36    1.00
  -8   6  -3   -0.70    1.08
   8  -6   4   18.29    3.28
  -8   6  -4   17.91    2.48
  -8   6  -4   20.35    3.33
   8  -6   5   85.51    7.10
  -8   6  -5   85.43    5.73
  -8   6  -5   81.70    6.81
  -8   6  -6    0.07    0.78
   8  -6   6   -0.86    1.90
  -8   6  -6   -0.34    1.24
  -8   6  -7   -0.07    1.07
   8  -6   7   -0.22    1.62
  -8   6  -7    0.81    1.49
  -8   6  -8    5.62    1.68
   8  -6   8    5.88    2.25
  -8   6  -8    7.48    2.65
   8  -6   9   42.87    6.06
  -8   6  -9   42.06    5.15
  -8   6  -9   43.01    5.72
  -8   6 -10    0.14    1.37
   8  -6  10    0.97    1.88
  -8   6 -11   -1.68    1.65
  -8   5  13    4.85    2.73
  -8   5  12    6.47    2.89
  -8   5  11    2.51    2.06
  -8   5  10   20.19    3.96
  -8   5  10   19.84    3.19
   8  -5 -10   19.66    3.48
  -8   5   9   12.58    3.03
  -8   5   9   14.73    2.68
   8  -5  -9   16.70    3.01
   8  -5  -8   -0.76    1.42
  -8   5   8   -1.88    1.98
  -8   5   8    0.73    1.19
  -8   5   7   37.46    4.57
   8  -5  -7   43.98    4.42
  -8   5   7   38.87    3.77
  -8   5   6  168.37    9.27
   8  -5  -6  157.81    7.62
  -8   5   6  168.93    7.54
  -8   5   5    7.05    1.87
   8  -5  -5    6.02    1.39
  -8   5   5    8.06    1.78
   8  -5  -4   57.73    4.44
  -8   5   4   54.88    4.20
  -8   5   4   54.71    5.29
   8  -5  -3   37.14    3.44
  -8   5   3   35.07    3.23
  -8   5   3   36.54    4.27
   8  -5  -2   20.35    2.58
  -8   5   2   24.39    3.35
  -8   5   1   -1.91    1.62
  -8   5   0   10.59    2.41
  -8   5  -1    1.05    0.92
   8  -5   2   55.28    5.13
  -8   5  -2   59.59    3.52
  -8   5  -2   58.33    5.38
  -8   5  -3   -0.70    0.99
   8  -5   3   -0.07    1.34
  -8   5  -3   -0.68    1.17
  -8   5  -4   -0.97    1.28
   8  -5   4    2.70    1.71
  -8   5  -4    0.15    1.21
  -8   5  -5    9.91    1.89
   8  -5   5   13.05    3.14
  -8   5  -5   11.42    2.64
  -8   5  -6   -0.49    1.27
  -8   5  -6    0.82    1.48
  -8   5  -7   10.91    2.23
   8  -5   7    7.74    2.20
  -8   5  -7   14.44    3.31
  -8   5  -8   -0.13    1.02
   8  -5   8    0.51    1.49
  -8   5  -8    2.41    1.75
  -8   5  -9    3.92    2.10
   8  -5   9   -0.40    1.50
  -8   5  -9    3.31    2.26
  -8   5 -10    1.62    1.67
   8  -5  10    3.19    2.42
  -8   5 -11    3.39    2.27
  -8   4  14    2.01    2.04
  -8   4  13    1.32    1.69
  -8   4  12    3.67    2.19
   8  -4 -12    1.16    1.74
  -8   4  11    1.12    1.60
   8  -4 -11    5.08    2.47
   8  -4 -10    3.15    2.02
  -8   4  10    2.38    1.67
  -8   4   9   -0.81    1.43
   8  -4  -9   -0.79    1.69
  -8   4   9    0.73    1.02
  -8   4   8   51.18    5.23
   8  -4  -8   58.26    5.55
  -8   4   8   55.69    4.36
  -8   4   7    0.98    1.27
  -8   4   7    0.62    0.79
   8  -4  -7    2.23    1.54
  -8   4   6   62.47    5.44
   8  -4  -6   64.71    5.02
  -8   4   6   67.96    4.30
  -8   4   5   56.45    5.12
   8  -4  -5   57.84    4.57
  -8   4   5   62.43    4.03
  -8   4   4    6.38    2.20
   8  -4  -4    6.43    1.93
  -8   4   4    5.20    1.24
   8  -4  -3   30.08    3.23
  -8   4   3   30.22    3.72
  -8   4   2   -0.23    1.24
  -8   4   1   44.78    4.40
  -8   4   0    0.70    1.12
  -8   4  -1    4.52    1.65
  -8   4  -1    6.15    1.01
  -8   4  -2    1.02    0.70
   8  -4   2   -1.76    2.08
  -8   4  -2    1.56    1.50
   8  -4   3   18.20    3.17
  -8   4  -3   18.48    2.34
  -8   4  -3   19.98    3.32
   8  -4   4   22.09    3.69
  -8   4  -4   23.62    2.93
  -8   4  -4   24.64    3.81
  -8   4  -5   -0.31    0.65
   8  -4   5    0.79    1.52
  -8   4  -5    0.95    1.18
   8  -4   6   29.93    4.63
  -8   4  -6   27.52    3.67
  -8   4  -6   27.96    4.36
  -8   4  -7    3.77    1.73
   8  -4   7    1.80    1.81
  -8   4  -7    4.41    2.30
  -8   4  -8    0.82    1.23
   8  -4   8    1.83    1.69
  -8   4  -8   -0.14    1.31
  -8   4  -9    2.18    1.67
   8  -4   9    0.47    1.74
  -8   4  -9    3.61    2.52
  -8   4 -10    1.10    1.25
   8  -4  10    1.98    2.54
  -8   4 -11    2.26    1.62
  -8   3  15    0.01    1.37
  -8   3  14    0.36    1.73
  -8   3  13    3.23    2.08
   8  -3 -13    3.66    2.55
  -8   3  12    0.01    1.18
   8  -3 -12    2.84    2.41
   8  -3 -11    3.95    2.38
  -8   3  11    0.39    1.38
  -8   3  10    4.11    1.89
   8  -3 -10    2.77    1.91
   8  -3  -9    2.95    1.43
  -8   3   9    5.81    1.79
  -8   3   8   46.71    4.83
   8  -3  -8   50.63    5.13
  -8   3   7    2.90    1.20
   8  -3  -7    4.93    1.81
  -8   3   6   11.90    2.37
   8  -3  -6   12.88    2.33
  -8   3   6   14.17    1.80
   8  -3  -5   32.49    3.87
  -8   3   5   28.31    2.37
  -8   3   5   30.76    3.88
   8  -3  -4    3.74    1.54
  -8   3   4    3.34    1.73
   8  -3  -3   16.82    2.52
  -8   3   3   16.44    2.67
  -8   3   2    2.95    1.18
  -8   3   1    4.06    1.60
  -8   3   0    7.45    2.05
  -8   3   0    5.78    0.96
  -8   3  -1   70.78    3.74
  -8   3  -1   67.99    5.56
   8  -3   2   25.79    3.58
  -8   3  -2   29.06    2.75
  -8   3  -2   29.30    3.82
   8  -3   3  256.46   11.73
  -8   3  -3  259.20    9.10
  -8   3  -3  262.90   11.62
   8  -3   4  132.33    8.80
  -8   3  -4  136.82    7.25
  -8   3  -4  130.95    8.57
   8  -3   5   14.99    3.32
  -8   3  -5   16.20    2.79
  -8   3  -5   13.89    3.10
   8  -3   6   37.01    5.25
  -8   3  -6   32.63    4.11
  -8   3  -6   32.90    4.78
   8  -3   7    9.27    2.67
  -8   3  -7   14.09    2.89
  -8   3  -7   12.20    3.09
   8  -3   8    8.18    2.49
  -8   3  -8   12.16    2.85
  -8   3  -8   10.86    3.17
  -8   3  -9    1.26    1.41
   8  -3   9    2.41    2.38
  -8   3 -10    8.09    2.73
   8  -3  10    9.15    3.76
   8  -2 -14    3.46    2.63
  -8   2  14    3.81    2.14
   8  -2 -13    1.37    2.47
  -8   2  13   -0.01    1.22
  -8   2  12   38.77    4.93
   8  -2 -12   43.21    5.88
  -8   2  11    6.28    2.13
   8  -2 -11    7.34    3.21
  -8   2  10   32.30    4.20
   8  -2 -10   32.80    4.55
  -8   2   9   33.89    4.09
   8  -2  -9   39.27    4.99
  -8   2   8   12.67    2.50
   8  -2  -8   16.27    3.13
  -8   2   7    5.43    1.43
   8  -2  -7    8.67    2.22
  -8   2   6    2.83    1.84
   8  -2  -6   -3.46    2.24
   8  -2  -5   24.99    3.56
  -8   2   5   23.85    3.30
   8  -2  -4    2.64    1.51
  -8   2   4    1.88    1.31
  -8   2   3    9.42    1.97
   8  -2  -3    9.15    1.98
  -8   2   2    5.75    1.84
  -8   2   1   12.19    2.40
  -8   2   0   28.21    2.35
  -8   2   0   25.79    3.48
  -8   2  -1    5.27    1.23
  -8   2  -1    5.85    1.79
   8  -2   2   49.44    5.05
  -8   2  -2   52.03    3.99
  -8   2  -2   52.07    5.21
   8  -2   3   -1.03    1.63
  -8   2  -3    0.35    1.23
  -8   2  -3    0.09    0.88
   8  -2   4   39.85    4.94
  -8   2  -4   37.46    3.99
  -8   2  -4   37.34    4.66
  -8   2  -5    0.65    0.75
   8  -2   5    2.76    2.10
  -8   2  -5    2.18    1.68
  -8   2  -6    4.11    1.59
   8  -2   6    7.31    2.89
  -8   2  -6    6.44    2.51
  -8   2  -7    0.94    1.26
   8  -2   7   -2.92    2.57
  -8   2  -7    0.64    1.32
  -8   2  -8    0.25    0.97
   8  -2   8    0.03    1.51
  -8   2  -9   -0.61    1.36
   8  -2   9    0.22    1.66
  -8   2 -10   -0.59    1.03
   8  -1 -14    3.67    2.68
   8  -1 -13    1.11    2.48
   8  -1 -12    3.65    2.83
  -8   1  12    1.54    1.26
  -8   1  11   -2.55    1.77
   8  -1 -11   -1.94    2.15
   8  -1 -10   -1.56    1.59
  -8   1  10    0.90    1.13
   8  -1  -9    6.83    2.73
  -8   1   9    0.10    1.23
  -8   1   8    1.96    0.88
   8  -1  -8    5.60    2.29
   8  -1  -7   15.25    2.78
  -8   1   7   18.99    3.04
   8  -1  -6   -0.36    2.28
  -8   1   6    8.62    2.20
  -8   1   5    0.03    0.93
   8  -1  -5    4.51    2.18
   8  -1  -4    8.17    2.10
  -8   1   4    7.81    1.76
   8  -1  -3   49.61    4.78
  -8   1   3   52.06    4.58
  -8   1   2    0.95    1.06
  -8   1   1    0.04    0.95
  -8   1   0    7.29    1.46
  -8   1   0    5.15    1.72
  -8   1  -1   11.90    1.95
  -8   1  -1   12.34    2.51
   8  -1   2    1.45    1.50
  -8   1  -2    3.63    1.31
  -8   1  -2    4.24    1.79
   8  -1   3   10.78    2.76
  -8   1  -3   10.79    2.19
  -8   1  -3   10.23    2.65
   8  -1   4    0.00    0.98
  -8   1  -4    0.82    1.24
  -8   1  -4    1.75    1.28
   8  -1   5    8.70    2.78
  -8   1  -5    8.03    2.48
  -8   1  -5    7.06    2.01
   8  -1   6    3.74    2.60
  -8   1  -6    1.57    1.63
  -8   1  -6    1.18    1.13
  -8   1  -7    2.76    1.30
   8  -1   7    0.73    1.74
  -8   1  -7    5.61    2.41
  -8   1  -8   -1.49    1.66
   8  -1   8    0.11    1.87
  -8   1  -9    0.64    1.42
   8  -1   9    0.58    1.80
   8   0 -14    5.61    3.35
   8   0 -13    4.98    2.88
   8   0 -12    1.68    2.08
   8   0 -11   -1.42    2.35
  -8   0  10    1.65    0.98
   8   0 -10   12.31    3.69
   8   0  -9    7.89    3.06
  -8   0   8    1.83    1.49
   8   0  -8    0.72    1.48
  -8   0   7    8.41    1.98
   8   0  -7    6.57    1.83
   8   0  -6    9.49    2.57
  -8   0   6   11.96    2.23
  -8   0   5   -0.14    0.86
   8   0  -5    2.86    1.96
  -8   0   4    3.39    1.33
   8   0  -4    4.64    1.95
  -8   0   3    2.23    1.15
   8   0  -3    0.94    1.11
  -8   0   2   -0.07    0.88
   8   0  -2   -2.71    1.98
  -8   0   1    7.56    1.96
  -8   0   0    3.60    1.20
  -8   0   0    2.82    1.40
  -8   0  -1    0.44    0.75
  -8   0  -1    0.23    1.04
   8   0   2    9.73    2.35
  -8   0  -2   11.63    2.28
  -8   0  -2   12.40    2.74
   8   0   3   -0.85    1.72
  -8   0  -3    0.87    0.93
  -8   0  -3    0.19    1.07
   8   0   4    2.19    1.68
  -8   0  -4    1.45    1.41
  -8   0  -4    0.67    0.84
   8   0   5    9.52    2.99
  -8   0  -5    4.95    2.05
  -8   0  -5    6.54    2.02
   8   0   6    1.71    1.74
  -8   0  -6    1.59    1.64
  -8   0  -6    1.57    1.55
   8   0   7    2.17    1.91
  -8   0  -7    3.12    1.77
   8   0   8    1.03    1.66
  -8   0  -8    3.72    2.13
   8   0   9    0.50    1.85
  -8   0  -9    0.28    1.20
   8   1 -14    2.50    3.01
   8   1 -13    5.27    2.96
   8   1 -12   -0.11    2.17
   8   1 -11   -7.57    3.37
  -8  -1  10    5.12    1.95
   8   1 -10   17.22    4.26
  -8  -1   9    5.90    2.00
   8   1  -9    7.82    2.91
  -8  -1   8    0.82    1.02
   8   1  -8    1.52    1.69
  -8  -1   7    2.47    1.22
   8   1  -7   -1.26    2.15
  -8  -1   6    4.60    1.36
   8   1  -6    5.64    1.79
  -8  -1   5    4.23    1.45
   8   1  -5    7.08    2.48
   8   1  -4    9.13    2.34
  -8  -1   4   11.01    2.19
   8   1  -3   66.27    5.78
  -8  -1   3   60.81    4.86
   8   1  -2   40.54    4.60
  -8  -1   2   39.67    4.08
  -8  -1   1   12.04    2.43
  -8  -1   0    0.47    0.96
  -8  -1   0   -0.36    1.03
  -8  -1  -1    4.84    1.62
  -8  -1  -1    6.50    2.07
   8   1   2    2.35    1.51
  -8  -1  -2    3.32    1.50
  -8  -1  -2    3.42    1.45
   8   1   3   -0.61    1.26
  -8  -1  -3    0.08    0.78
  -8  -1  -3    0.55    1.04
   8   1   4    6.22    2.28
  -8  -1  -4    7.29    2.40
  -8  -1  -4    8.02    2.21
   8   1   5    5.02    2.57
  -8  -1  -5    3.45    1.96
  -8  -1  -5    1.86    1.34
   8   1   6    7.94    2.53
  -8  -1  -6   10.55    2.82
   8   1   7   -0.75    2.28
  -8  -1  -7   -0.17    1.11
   8   1   8    0.85    1.88
  -8  -1  -8    0.81    1.34
   8   2 -13    9.51    3.45
   8   2 -12    0.60    2.29
   8   2 -11   -4.76    3.27
   8   2 -10   11.09    3.95
   8   2  -9    1.68    1.86
   8   2  -8    0.62    1.43
   8   2  -7   11.04    2.35
  -8  -2   7   11.07    2.07
  -8  -2   6    0.99    0.98
   8   2  -6   -2.27    1.68
  -8  -2   5    1.92    1.10
   8   2  -5    4.58    2.32
   8   2  -4    1.49    1.44
  -8  -2   4    0.46    0.98
   8   2  -3   13.50    2.80
  -8  -2   3   15.36    2.48
   8   2  -2    2.55    1.23
  -8  -2   2    4.90    1.43
   8   2  -1   -2.01    1.99
  -8  -2   1    0.67    1.12
  -8  -2   0    8.62    2.17
  -8  -2   0    8.14    2.13
   8   2   1   -0.06    1.55
  -8  -2  -1    2.78    1.45
  -8  -2  -1    4.69    1.88
   8   2   2   -0.34    1.40
  -8  -2  -2    1.15    1.26
  -8  -2  -2   -0.30    0.85
   8   2   3    0.19    1.35
  -8  -2  -3    0.25    1.05
  -8  -2  -3    0.92    1.13
   8   2   4    1.33    1.61
  -8  -2  -4    2.52    1.77
  -8  -2  -4    0.90    1.06
   8   2   5    2.06    2.03
  -8  -2  -5    0.30    0.95
   8   2   6    3.82    1.93
  -8  -2  -6    6.10    2.34
   8   2   7   -0.95    1.87
  -8  -2  -7    0.66    0.92
   8   2   8    1.65    2.18
   8   3 -13    3.28    2.62
   8   3 -12   -4.03    3.27
   8   3 -11   -7.11    3.46
   8   3 -10    9.90    3.67
   8   3  -9    3.36    2.41
   8   3  -8    6.00    2.51
   8   3  -7   14.96    3.00
   8   3  -6   -3.65    2.72
   8   3  -5   21.96    4.02
   8   3  -4    0.73    1.66
   8   3  -3   -0.24    0.92
  -8  -3   3    0.43    0.70
   8   3  -2   -2.04    1.89
  -8  -3   2    0.58    0.88
   8   3  -1   -0.97    1.46
  -8  -3   1   -0.42    0.85
  -8  -3   0    0.06    1.04
   8   3   1    2.06    1.09
  -8  -3  -1    2.96    1.54
  -8  -3  -1    4.30    1.89
   8   3   2    0.42    1.12
  -8  -3  -2    1.01    1.07
  -8  -3  -2    1.84    1.33
   8   3   3   -0.17    1.01
  -8  -3  -3   -0.02    0.93
   8   3   4    2.52    2.04
  -8  -3  -4    0.25    1.04
   8   3   5   -2.21    2.28
  -8  -3  -5    1.02    1.26
   8   3   6   -1.25    2.03
  -8  -3  -6    2.56    2.07
   8   3   7   -0.69    1.71
   8   4 -12    2.72    2.44
   8   4 -11   -3.42    2.13
   8   4 -10   11.63    3.84
   8   4  -9    6.20    2.81
   8   4  -8    1.15    1.57
   8   4  -7   -1.20    2.02
   8   4  -6   -3.91    2.40
   8   4  -5    9.14    3.10
   8   4  -4    3.59    2.14
   8   4  -3    1.33    1.56
   8   4  -2    0.17    0.96
   8   4  -1   -0.24    1.36
   8   4   0   -0.55    1.42
   8   4   0   -1.40    1.88
   8   4   1   -0.72    1.27
  -8  -4  -1    0.19    1.01
   8   4   2    1.06    1.28
  -8  -4  -2    0.27    1.10
   8   4   3    1.32    1.93
  -8  -4  -3    0.08    0.95
   8   4   4    4.54    2.54
  -8  -4  -4    1.67    1.72
   8   4   5   -0.62    1.83
  -8  -4  -5    0.68    1.53
   8   5 -11   -3.02    3.15
   8   5 -10   17.03    4.42
   8   5  -9    5.29    3.05
   8   5  -8    6.28    2.81
   8   5  -7   -2.26    1.97
   8   5  -6   -4.00    2.63
   8   5  -5    2.32    1.65
   8   5  -4    4.78    2.43
   8   5  -3    9.76    2.80
   8   5  -2    1.64    1.41
   8   5  -1    2.62    1.75
   8   5   0   -0.27    1.15
   8   5   0   -1.67    1.85
   8   5   1   -2.86    2.06
  -8  -5  -2   -0.07    1.11
  -8  -5  -3   -0.20    1.06
  -8  -5  -4    0.36    1.31
   8   6 -10   16.00    4.32
   8   6  -9    7.96    3.09
   8   6  -8    2.96    2.14
   8   6  -7   -0.50    1.63
   8   6  -6   -1.24    2.24
   8   6  -4    7.48    2.88
   8   6  -3    7.07    2.82
   8   6  -2    3.34    2.07
   8   6  -1    3.02    1.93
   8   6   0   -2.35    1.84
   8   6   1   -1.73    1.76
   8   6   3   -4.55    2.53
   8   7  -9   15.78    4.60
   8   7  -8    7.79    3.48
   8   7  -7    4.66    2.48
   8   7  -6    1.85    1.68
   8   7  -5   -0.20    1.74
   8   7  -3    7.64    2.84
   8   7  -2    9.02    3.05
   8   7  -1    5.61    2.44
   8   7   0    3.22    2.00
   8   8  -6    3.77    2.47
   8   8  -5   -0.07    1.68
   8   8  -4   -5.61    2.54
  -9  13   5    6.97    2.86
  -9  13   5   -3.45    2.89
  -9  13   4   12.24    3.51
   9 -13  -4    5.05    1.82
  -9  13   4   15.65    4.04
  -9  13   3    7.91    2.68
   9 -13  -3    6.90    2.64
  -9  13   3    8.45    3.02
   9 -13  -2   16.07    3.74
  -9  13   2   18.02    3.99
  -9  13   2   15.45    3.47
  -9  13   1    4.01    1.87
   9 -13  -1    8.19    3.10
  -9  13   1    4.26    2.54
   9 -13   0   17.66    4.18
   9 -13   1   15.06    4.33
   9 -13   2   14.87    4.06
   9 -13   3   20.21    4.55
   9 -13   4   11.28    3.98
  -9  12   6    1.07    1.69
  -9  12   6    1.58    2.03
  -9  12   5    3.72    1.71
   9 -12  -5    4.66    2.25
  -9  12   5    4.17    2.41
   9 -12  -4   32.21    4.96
  -9  12   4   32.49    5.37
  -9  12   4   31.41    4.99
  -9  12   3    9.49    3.04
   9 -12  -3   13.64    3.66
  -9  12   3    6.26    2.56
  -9  12   2   13.57    3.17
   9 -12  -2   22.59    4.47
  -9  12   2   13.48    3.47
  -9  12   1   10.80    2.61
   9 -12  -1   19.12    4.28
  -9  12   1   11.73    3.28
  -9  12   0   -2.93    1.96
   9 -12   0    8.15    3.24
  -9  12  -1    1.34    1.34
   9 -12   1   15.68    4.42
  -9  12  -2    2.33    1.62
   9 -12   2   10.16    3.77
   9 -12   3   15.43    4.40
  -9  12  -3    0.64    1.37
   9 -12   4   19.04    4.81
   9 -12   5   12.36    4.24
   9 -12   6   13.04    4.23
   9 -12   7    8.49    3.60
  -9  11   8    4.14    2.42
  -9  11   8    3.38    2.25
  -9  11   7   -0.04    1.54
  -9  11   7    3.86    2.38
  -9  11   6    0.35    1.58
  -9  11   6    0.86    1.56
  -9  11   5   -0.13    1.66
   9 -11  -5    6.99    2.68
  -9  11   5    3.85    2.22
  -9  11   4    9.51    3.01
  -9  11   4    4.07    1.91
  -9  11   4    9.21    2.80
   9 -11  -3   26.22    4.90
  -9  11   3   17.58    3.84
  -9  11   3   15.36    3.38
  -9  11   2    0.98    1.53
  -9  11   2    0.63    1.23
  -9  11   1    1.27    1.17
  -9  11   1    4.52    2.12
  -9  11   0    2.53    1.35
  -9  11  -1    5.62    2.04
  -9  11  -2    0.84    1.16
  -9  11  -3    0.23    1.39
  -9  11  -4    1.07    1.33
  -9  11  -5    8.67    2.45
   9 -11   6   21.35    4.93
  -9  11  -6    0.17    1.05
   9 -11   7   14.51    4.48
   9 -11   8   16.98    4.72
  -9  10  10    0.50    1.38
  -9  10   9    4.87    2.44
  -9  10   9    4.51    2.26
  -9  10   8   -0.63    2.13
  -9  10   8    0.68    1.29
  -9  10   7    1.48    2.10
  -9  10   7   -0.87    1.64
   9 -10  -6   19.72    3.88
  -9  10   6   11.79    3.17
  -9  10   6   15.92    3.57
  -9  10   5    4.28    1.67
  -9  10   5    6.26    2.41
  -9  10   4    1.34    1.46
  -9  10   4    3.38    1.99
  -9  10   3    2.51    2.13
  -9  10   3    1.03    1.21
  -9  10   2    4.01    1.91
  -9  10   2    6.12    2.27
  -9  10   1   -0.42    1.14
  -9  10   0   14.28    2.79
  -9  10  -1    1.02    1.44
  -9  10  -2    1.06    1.35
  -9  10  -3   -0.36    1.18
   9 -10   4   -0.45    1.63
  -9  10  -4    1.27    1.42
   9 -10   5   -0.88    1.53
  -9  10  -5    0.35    1.43
   9 -10   6   28.96    4.43
  -9  10  -6   30.53    4.54
   9 -10   7    0.80    1.32
  -9  10  -7    0.42    1.23
   9 -10   8    3.56    2.25
  -9  10  -8    2.28    1.63
   9 -10   9   19.16    4.55
   9 -10   9   -0.36    1.34
  -9   9  11    1.87    1.93
  -9   9  10   11.62    3.41
  -9   9  10   14.86    3.61
  -9   9   9   21.70    4.32
  -9   9   9   23.51    4.20
  -9   9   8   16.27    3.63
  -9   9   8   20.05    3.79
  -9   9   7   18.98    3.87
  -9   9   7   16.92    3.35
  -9   9   6    8.71    2.66
  -9   9   6    8.89    2.57
  -9   9   5   -0.07    1.68
  -9   9   5    2.04    1.56
  -9   9   4    7.69    2.82
  -9   9   4    7.89    2.44
  -9   9   3    4.52    2.25
  -9   9   3    0.61    1.13
  -9   9   2    3.88    1.98
  -9   9   2    2.16    1.64
  -9   9   1   -0.79    1.26
  -9   9   0   -1.98    1.36
   9  -9   0   -1.15    1.27
  -9   9  -1    1.78    1.54
   9  -9   1   -0.02    1.01
  -9   9  -2   -0.37    1.16
   9  -9   2    0.41    0.86
   9  -9   3    5.19    1.98
  -9   9  -3    3.62    1.80
   9  -9   4    0.65    1.57
  -9   9  -4   -0.64    1.31
   9  -9   5   31.43    4.35
  -9   9  -5   30.97    4.53
   9  -9   6   13.05    3.12
  -9   9  -6   17.78    3.53
   9  -9   7   23.24    4.23
  -9   9  -7   24.33    4.17
   9  -9   8    6.12    2.57
  -9   9  -8    8.49    2.70
   9  -9   9    0.62    1.73
  -9   9  -9    1.08    1.69
  -9   9 -10    3.05    2.34
  -9   8  11   -1.38    1.45
  -9   8  11    0.52    1.28
  -9   8  10    1.77    2.03
  -9   8  10    2.68    1.78
  -9   8   9    4.72    2.00
  -9   8   9    3.84    1.76
  -9   8   8   14.51    3.40
  -9   8   8   15.18    3.16
  -9   8   7   -1.92    1.99
  -9   8   7    2.50    1.70
  -9   8   6   -0.59    1.92
  -9   8   6    0.68    1.32
  -9   8   5    5.76    1.92
  -9   8   5    5.71    1.95
  -9   8   4   11.55    2.59
  -9   8   4   13.07    3.11
  -9   8   3    6.72    2.26
  -9   8   3    5.47    1.84
  -9   8   2    2.56    1.53
  -9   8   2    2.66    1.48
  -9   8   1   -0.26    1.29
  -9   8   0    6.88    1.98
  -9   8  -1    2.53    1.68
   9  -8   1   -0.37    1.17
  -9   8  -2    1.26    1.33
   9  -8   2   -0.28    1.24
   9  -8   3    1.49    1.22
  -9   8  -3    3.04    1.67
   9  -8   4    1.81    1.77
  -9   8  -4    1.19    1.44
   9  -8   5    4.32    2.30
  -9   8  -5    0.46    1.17
   9  -8   6   -0.95    1.95
  -9   8  -6    1.71    1.49
   9  -8   7    1.26    1.36
  -9   8  -7    1.46    1.53
   9  -8   8    3.28    2.15
  -9   8  -8    3.71    2.05
   9  -8   9    1.02    1.90
  -9   8  -9    2.25    2.01
  -9   8 -10    1.08    1.62
  -9   7  12    1.85    2.02
  -9   7  11    0.08    1.55
  -9   7  10   -3.62    2.52
  -9   7  10    0.80    1.65
  -9   7   9    2.02    1.61
  -9   7   9    4.22    1.74
  -9   7   8    2.88    1.77
  -9   7   8    9.52    2.49
  -9   7   7   -0.77    1.86
  -9   7   7   -0.31    1.12
  -9   7   6    2.31    1.51
  -9   7   6    3.29    1.55
  -9   7   5   60.55    6.07
  -9   7   5   65.79    5.43
  -9   7   4   44.29    4.46
  -9   7   4   44.91    5.22
  -9   7   3    5.96    2.16
   9  -7  -3    5.11    1.55
  -9   7   3    4.45    1.62
  -9   7   2    2.46    1.48
   9  -7  -2   -0.02    0.88
  -9   7   1   40.81    4.65
  -9   7   0    8.80    2.47
  -9   7  -1   -0.12    1.01
  -9   7  -2    0.29    1.01
   9  -7   2   -1.09    1.42
   9  -7   3    5.85    1.99
  -9   7  -3    5.76    2.04
   9  -7   4    4.01    2.18
  -9   7  -4    1.77    1.36
   9  -7   5    4.08    2.08
  -9   7  -5    1.80    1.32
   9  -7   6   -2.20    2.11
  -9   7  -6    1.61    1.65
   9  -7   7    2.37    1.43
  -9   7  -7    2.04    1.55
   9  -7   8    0.29    1.41
  -9   7  -8    1.69    1.90
   9  -7   9    1.81    2.07
  -9   7  -9    1.29    2.00
  -9   7 -10    2.33    2.21
  -9   6  12    0.43    2.02
  -9   6  11    2.00    1.57
  -9   6  10    0.03    1.90
  -9   6   9   14.14    3.12
  -9   6   9   16.72    2.95
  -9   6   8    1.51    1.32
  -9   6   8    0.52    1.02
  -9   6   7   -0.34    1.24
  -9   6   7   -0.56    0.92
  -9   6   6    2.26    1.29
  -9   6   6    3.21    1.53
   9  -6  -6    3.18    1.67
   9  -6  -5   23.27    2.88
  -9   6   5   26.51    3.23
  -9   6   5   30.02    4.41
  -9   6   4    8.57    2.54
   9  -6  -4   12.30    2.38
  -9   6   4    9.29    1.95
   9  -6  -3    2.22    1.06
  -9   6   3    2.32    1.66
  -9   6   2    0.53    1.10
   9  -6  -2   -0.52    1.11
  -9   6   1    0.08    1.14
  -9   6   0   23.28    3.65
  -9   6  -1    8.54    2.37
   9  -6   2   10.53    2.35
  -9   6  -2   12.74    2.90
   9  -6   3   -0.08    1.07
  -9   6  -3    0.92    1.13
   9  -6   4    2.39    1.74
  -9   6  -4    0.79    1.11
   9  -6   5    4.22    2.45
  -9   6  -5    1.54    1.40
   9  -6   6    3.94    2.21
  -9   6  -6    3.18    1.99
   9  -6   7    5.51    2.16
  -9   6  -7    5.36    2.50
   9  -6   8   -2.58    2.31
  -9   6  -8    0.56    1.30
   9  -6   9    8.69    3.06
  -9   6  -9    9.17    3.23
  -9   5  13    1.11    1.83
  -9   5  12    3.48    1.79
  -9   5  11    0.74    1.51
  -9   5  10   11.38    2.84
  -9   5   9   -0.87    2.12
   9  -5  -9    2.20    1.36
  -9   5   8   -0.28    1.66
   9  -5  -8    8.10    2.65
  -9   5   7   -1.19    1.82
  -9   5   7    0.46    1.06
   9  -5  -7    2.58    1.78
  -9   5   6   52.15    5.37
   9  -5  -6   54.21    4.76
  -9   5   6   57.87    4.40
   9  -5  -5   56.82    4.76
  -9   5   5   61.31    4.39
  -9   5   5   63.31    5.98
   9  -5  -4   59.90    4.88
  -9   5   4   57.20    4.17
  -9   5   4   59.89    5.67
  -9   5   3    9.82    2.42
   9  -5  -3   10.69    2.13
  -9   5   2    7.17    1.93
   9  -5  -2    7.06    1.58
  -9   5   1   35.87    4.27
  -9   5   0    0.30    1.22
  -9   5  -1    0.25    1.06
   9  -5   2   -1.73    1.86
  -9   5  -2    0.06    0.97
   9  -5   3    5.09    1.78
  -9   5  -3    4.75    1.95
   9  -5   4    1.31    1.27
  -9   5  -4    1.80    1.55
   9  -5   5    0.58    1.27
  -9   5  -5    2.56    1.60
   9  -5   6    3.40    2.14
  -9   5  -6    1.62    1.77
   9  -5   7   -3.48    2.52
  -9   5  -7    1.82    2.13
   9  -5   8   -0.58    2.34
  -9   5  -8    0.83    1.48
   9  -5   9   12.61    3.68
  -9   5  -9   13.93    3.67
  -9   4  14    2.50    1.83
  -9   4  13    4.68    2.32
  -9   4  12    2.73    1.83
   9  -4 -12    6.95    2.87
   9  -4 -11    4.61    2.87
  -9   4  11   -1.33    2.05
  -9   4  10   -1.71    2.51
   9  -4 -10   -1.34    1.85
   9  -4  -9    9.24    2.47
  -9   4   9    2.13    1.66
   9  -4  -8    5.11    2.42
  -9   4   8    1.57    1.48
  -9   4   7  104.69    7.57
   9  -4  -7  106.87    7.27
   9  -4  -6   62.80    5.32
  -9   4   6   64.75    6.11
   9  -4  -5  490.61   14.59
  -9   4   5  491.15   15.77
   9  -4  -4  144.54    7.93
  -9   4   4  147.06    8.51
  -9   4   3    6.59    1.85
   9  -4  -3    5.97    1.47
  -9   4   2   -2.77    1.89
   9  -4  -2   -1.11    1.60
  -9   4   1  111.86    7.49
  -9   4   0   35.09    4.34
  -9   4  -1   21.61    3.41
   9  -4   2    1.64    1.28
  -9   4  -2    2.93    1.66
   9  -4   3   75.85    6.81
  -9   4  -3   71.18    6.50
   9  -4   4    0.66    1.43
  -9   4  -4    1.01    1.14
   9  -4   5   -0.05    1.32
  -9   4  -5    0.72    1.13
   9  -4   6    2.25    2.39
  -9   4  -6    0.85    1.23
   9  -4   7    0.44    1.70
  -9   4  -7    2.69    2.07
   9  -4   8   -0.39    2.04
  -9   4  -8    1.80    1.84
   9  -4   9    8.79    3.28
  -9   4  -9   11.65    3.68
   9  -3 -14    2.61    2.83
  -9   3  14   -2.62    2.25
   9  -3 -13    6.53    3.25
  -9   3  13   -0.51    1.75
   9  -3 -12    7.08    3.13
  -9   3  12    0.20    1.60
  -9   3  11   -1.99    2.16
   9  -3 -11    0.70    1.83
   9  -3 -10   -2.16    2.35
  -9   3  10    1.53    1.10
  -9   3   9    2.75    1.28
   9  -3  -9   10.77    3.12
  -9   3   8    6.31    1.77
   9  -3  -8   10.34    2.73
   9  -3  -7   19.98    3.23
  -9   3   7   24.54    3.85
   9  -3  -6   48.06    4.82
  -9   3   6   57.16    5.50
  -9   3   5    9.39    2.43
   9  -3  -5    8.50    2.43
   9  -3  -4   24.03    3.39
  -9   3   4   21.90    3.36
   9  -3  -3   26.81    3.42
  -9   3   3   24.92    3.52
  -9   3   2    8.38    2.36
  -9   3   1   12.65    2.69
  -9   3   0   -0.24    1.14
  -9   3  -1   18.68    3.40
   9  -3   2   28.45    4.08
  -9   3  -2   32.84    4.33
   9  -3   3    1.67    1.02
  -9   3  -3    3.07    1.67
   9  -3   4    3.93    1.98
  -9   3  -4    4.34    1.93
   9  -3   5    1.39    1.79
  -9   3  -5    0.88    1.65
   9  -3   6    1.21    2.17
  -9   3  -6    2.34    1.95
  -9   3  -7    1.32    1.14
   9  -3   7   -1.51    2.07
  -9   3  -7    2.27    1.88
  -9   3  -8    0.16    0.88
   9  -3   8   -0.52    2.26
  -9   3  -8    4.25    2.68
   9  -2 -14    5.17    3.08
  -9   2  13   -1.77    2.03
   9  -2 -13   -1.70    2.15
  -9   2  12    0.41    1.58
   9  -2 -12    2.00    2.65
  -9   2  11    2.62    1.33
   9  -2 -11    2.69    1.69
   9  -2 -10    9.51    3.40
  -9   2  10   -0.65    1.58
   9  -2  -9    5.33    2.78
  -9   2   9    1.30    1.05
  -9   2   8    8.56    2.51
   9  -2  -8    5.13    2.23
  -9   2   7    1.67    1.76
   9  -2  -7   -2.58    2.11
  -9   2   6    5.90    1.99
   9  -2  -6    9.49    2.05
  -9   2   5    3.28    1.42
   9  -2  -5    5.73    2.17
   9  -2  -4   14.51    2.79
  -9   2   4   11.51    2.43
  -9   2   3    2.48    1.46
   9  -2  -3   -0.39    1.35
  -9   2   2   -0.24    0.93
   9  -2  -2   -3.11    1.98
  -9   2   1   26.98    3.75
  -9   2   0   40.16    4.68
  -9   2  -1    1.65    1.42
   9  -2   2    3.64    1.46
  -9   2  -2    5.12    2.01
   9  -2   3   22.96    3.92
  -9   2  -3   20.38    3.64
   9  -2   4    0.71    1.50
  -9   2  -4   -0.68    1.22
  -9   2  -4   -0.07    0.64
   9  -2   5    2.69    1.93
  -9   2  -5    5.42    2.18
  -9   2  -5    4.68    1.71
   9  -2   6    4.29    2.69
  -9   2  -6    4.13    2.48
  -9   2  -6    1.35    0.98
   9  -2   7   -3.07    2.83
  -9   2  -7    0.52    1.40
  -9   2  -7   -0.33    1.41
  -9   2  -8    0.22    1.22
   9  -2   8    0.78    1.81
  -9   2  -9   -0.21    1.12
   9  -1 -14    6.36    3.55
   9  -1 -13    1.95    2.60
   9  -1 -12    2.76    2.09
   9  -1 -11   -5.66    2.97
  -9   1  11   -0.86    1.51
   9  -1 -10    7.68    3.23
  -9   1  10   -0.93    1.67
   9  -1  -9   13.37    3.23
  -9   1   9   13.87    3.06
  -9   1   8    2.12    1.60
   9  -1  -8    1.10    1.53
  -9   1   7    5.91    1.94
   9  -1  -7    1.81    1.48
  -9   1   6    0.13    0.94
   9  -1  -6    6.93    2.75
   9  -1  -5   20.74    3.55
  -9   1   5   14.21    2.68
   9  -1  -4    5.27    1.88
  -9   1   4    8.48    2.28
  -9   1   3   13.61    2.62
   9  -1  -3   12.10    2.63
  -9   1   2    3.93    1.48
   9  -1  -2    1.57    1.21
  -9   1   1    0.56    1.14
  -9   1   0   51.43    5.16
  -9   1  -1    8.03    2.29
   9  -1   2   36.63    4.79
  -9   1  -2   35.77    4.64
   9  -1   3   21.67    3.88
  -9   1  -3   20.30    3.08
  -9   1  -3   22.78    3.93
   9  -1   4    7.77    2.45
  -9   1  -4    9.49    2.84
  -9   1  -4    7.62    2.10
   9  -1   5    0.37    1.74
  -9   1  -5   -0.80    1.39
  -9   1  -5   -0.24    0.81
   9  -1   6    1.48    2.37
  -9   1  -6    1.73    1.97
  -9   1  -6   -0.57    1.05
   9  -1   7   -0.97    1.94
  -9   1  -7    1.06    1.72
  -9   1  -7    1.04    1.32
   9  -1   8   -0.13    2.22
  -9   1  -8   -0.23    1.08
   9   0 -14   12.03    4.40
   9   0 -13    8.08    3.67
   9   0 -12   32.97    5.41
  -9   0  11    6.05    2.24
   9   0 -11    2.59    2.09
  -9   0  10    4.75    2.09
   9   0 -10    6.46    2.91
  -9   0   9    4.33    1.84
   9   0  -9    6.30    2.71
  -9   0   8    2.28    1.42
   9   0  -8   -0.09    1.36
  -9   0   7   -0.02    0.88
   9   0  -7   -6.37    2.85
  -9   0   6    7.95    2.00
   9   0  -6   11.79    3.05
  -9   0   5    5.55    1.78
   9   0  -5    7.90    2.66
   9   0  -4   25.14    3.84
  -9   0   4   24.31    3.28
  -9   0   3    0.30    0.93
   9   0  -3   -1.01    1.54
   9   0  -2    5.31    1.75
  -9   0   2    7.99    2.15
  -9   0   1   16.35    2.92
  -9   0   0   17.67    3.17
  -9   0  -1    3.40    1.52
   9   0   2   18.11    3.47
  -9   0  -2   19.01    3.09
  -9   0  -2   22.32    3.84
   9   0   3    4.76    2.09
  -9   0  -3    3.55    1.38
  -9   0  -3    4.20    1.88
   9   0   4    0.85    1.31
  -9   0  -4    3.09    2.11
  -9   0  -4    1.03    1.14
   9   0   5    3.29    2.23
  -9   0  -5    2.85    2.06
  -9   0  -5    1.55    1.28
   9   0   6    0.99    2.12
  -9   0  -6    2.82    2.19
  -9   0  -6    0.23    0.97
   9   0   7   -1.76    2.43
  -9   0  -7   -0.22    1.40
  -9   0  -8    0.65    1.33
   9   1 -13   -0.16    2.25
   9   1 -12   -1.93    2.50
   9   1 -11   17.96    4.58
   9   1 -10    6.26    3.03
   9   1  -9    3.57    2.23
  -9  -1   8    0.83    0.90
   9   1  -8   -1.52    2.16
  -9  -1   7    0.86    0.80
   9   1  -7   -6.81    3.06
  -9  -1   6    3.83    1.40
   9   1  -6    8.88    3.01
  -9  -1   5   -0.27    0.78
   9   1  -5    2.52    1.83
   9   1  -4    6.20    2.05
  -9  -1   4    4.64    1.50
  -9  -1   3   12.06    2.39
   9   1  -3   11.62    2.68
   9   1  -2   -0.33    1.74
  -9  -1   2    1.79    1.37
  -9  -1   1   -0.68    1.27
  -9  -1   0    0.52    1.14
   9   1   1    6.21    2.06
  -9  -1  -1    6.71    1.95
  -9  -1  -1    6.62    2.13
   9   1   2   -1.21    1.50
  -9  -1  -2    0.04    0.88
  -9  -1  -2   -0.04    1.26
   9   1   3    7.57    2.47
  -9  -1  -3    6.08    2.01
  -9  -1  -3    5.96    2.22
   9   1   4    0.36    1.47
  -9  -1  -4    0.25    0.83
  -9  -1  -4    1.19    1.34
   9   1   5   10.71    3.44
  -9  -1  -5    8.70    2.97
  -9  -1  -5    5.05    1.90
   9   1   6   -3.60    2.88
  -9  -1  -6    1.28    1.23
   9   1   7   -0.09    1.81
  -9  -1  -7    0.42    0.91
   9   2 -12   -4.86    3.50
   9   2 -11   10.19    3.80
   9   2 -10   10.24    3.61
   9   2  -9    6.30    2.86
   9   2  -8    5.03    2.38
   9   2  -7   -4.22    2.84
   9   2  -6    3.65    2.46
   9   2  -5    3.13    2.21
  -9  -2   5    0.87    1.14
   9   2  -4    3.97    2.23
  -9  -2   4    4.57    1.59
  -9  -2   3   -0.50    1.03
   9   2  -3   -0.41    1.26
   9   2  -2   -2.45    2.01
  -9  -2   2    0.42    0.89
   9   2  -1   -2.44    1.95
  -9  -2   1    0.25    1.08
  -9  -2   0    0.22    1.14
   9   2   1    1.44    1.02
  -9  -2  -1    3.46    1.64
  -9  -2  -1    2.01    1.30
   9   2   2    4.25    2.07
  -9  -2  -2    4.24    1.87
  -9  -2  -2    3.64    1.89
   9   2   3    2.09    1.70
  -9  -2  -3    0.95    1.24
  -9  -2  -3    0.82    1.58
   9   2   4    3.52    2.19
  -9  -2  -4    0.10    0.94
   9   2   5    3.83    2.72
  -9  -2  -5   -0.01    1.02
   9   2   6   -2.85    2.78
  -9  -2  -6    1.13    1.31
   9   3 -12   -2.90    3.22
   9   3 -11   14.26    4.50
   9   3 -10    7.31    3.43
   9   3  -9    3.26    2.59
   9   3  -8   -1.18    1.45
   9   3  -7   -4.51    2.81
   9   3  -6   -2.50    1.62
   9   3  -5    7.03    2.93
   9   3  -4    0.86    1.11
   9   3  -3    2.34    1.80
   9   3  -2   -0.34    1.23
   9   3  -1    1.04    1.24
  -9  -3   1    2.58    1.47
   9   3   0   -1.72    2.14
   9   3   0   -0.17    1.46
  -9  -3   0    0.98    1.14
   9   3   1   -2.09    1.87
  -9  -3  -1    3.18    1.78
  -9  -3  -1    0.56    1.35
   9   3   2    1.99    1.66
  -9  -3  -2   -0.20    1.35
  -9  -3  -2    1.07    1.20
   9   3   3    1.46    1.78
  -9  -3  -3   -0.07    1.04
   9   3   4    2.92    2.51
  -9  -3  -4    0.09    1.18
   9   3   5   -1.32    2.50
  -9  -3  -5    2.50    2.06
   9   4 -11   15.19    4.32
   9   4 -10    8.96    3.69
   9   4  -9    4.81    2.97
   9   4  -8   -1.46    1.78
   9   4  -7   -2.20    2.55
   9   4  -6   -7.17    3.27
   9   4  -5    8.25    2.82
   9   4  -4    1.76    1.77
   9   4  -3   -0.01    0.98
   9   4  -2    1.76    1.58
   9   4  -1   -1.99    2.06
   9   4   0   -1.71    1.95
   9   4   0   -1.08    1.67
   9   4   1    0.29    1.10
   9   4   2    0.95    1.58
  -9  -4  -2    1.58    1.56
   9   4   3    2.27    2.24
  -9  -4  -3    1.06    1.45
  -9  -4  -4   -0.76    1.47
   9   5 -10   13.10    4.19
   9   5  -9    3.28    2.60
   9   5  -8    0.52    1.89
   9   5  -7   -4.27    2.78
   9   5  -6   -3.49    2.21
   9   5  -5   10.34    2.78
   9   5  -4    5.28    2.54
   9   5  -3    3.97    2.32
   9   5  -2    1.71    1.59
   9   5  -1    1.00    1.48
   9   5   0   -0.07    1.22
   9   5   1   -1.09    1.75
   9   5   2   -2.74    2.13
   9   6  -8    3.14    2.37
   9   6  -7   -0.17    1.43
   9   6  -6   -5.43    2.83
   9   6  -5   -7.59    3.41
   9   6  -4    7.62    2.88
   9   6  -3    9.16    3.15
   9   6  -2    4.78    2.38
   9   6  -1   -0.20    1.21
   9   6   0    1.34    1.53
 -10  13   5    2.84    2.09
 -10  13   4    4.31    2.46
  10 -13  -4    2.79    2.16
 -10  13   3    2.40    1.44
  10 -13  -3    5.79    2.77
 -10  13   3    2.33    2.13
 -10  13   2   -0.58    1.53
 -10  13   2   -1.82    1.64
 -10  13   1    0.36    1.49
  10 -13  -1   12.18    4.04
 -10  13   0    6.23    2.34
  10 -13   0   10.00    3.83
  10 -13   1    8.66    3.63
 -10  12   6    5.24    2.74
 -10  12   6   -2.61    2.51
 -10  12   6    0.89    1.81
 -10  12   5    3.78    2.25
  10 -12  -5    8.71    3.17
 -10  12   5    3.33    2.13
  10 -12  -4   14.67    3.95
 -10  12   4   11.21    3.31
 -10  12   4   15.23    3.75
 -10  12   3    1.30    1.62
 -10  12   3   -0.39    1.43
 -10  12   2   -0.92    1.68
 -10  12   2    2.38    1.90
 -10  12   1    4.31    1.79
  10 -12  -1   26.12    5.34
 -10  12   0    2.25    1.68
  10 -12   0   23.65    5.13
 -10  12  -1    5.94    2.26
 -10  12  -2    7.43    2.53
 -10  12  -3    3.98    2.10
  10 -12   4   25.07    5.39
 -10  12  -4    4.46    2.12
  10 -12   5   24.82    5.44
 -10  11   8    1.25    1.62
 -10  11   7   -0.44    1.93
 -10  11   7    0.38    1.51
 -10  11   6   10.25    3.65
 -10  11   6    1.32    1.71
 -10  11   6    5.82    2.72
 -10  11   5    5.56    2.71
 -10  11   5    1.32    1.66
 -10  11   4   56.26    6.42
 -10  11   4   60.87    6.76
 -10  11   3    5.45    2.29
 -10  11   3    3.58    1.96
 -10  11   2   25.63    4.42
 -10  11   2   24.06    4.08
 -10  11   1    1.51    1.40
 -10  11   0    9.81    2.70
 -10  11  -1    7.24    2.37
 -10  11  -2    3.85    1.92
 -10  11  -3   28.93    4.54
 -10  11  -4    7.59    2.39
 -10  11  -5   20.44    3.81
 -10  11  -6    1.60    1.60
 -10  10  10    0.20    1.64
 -10  10   9    6.63    2.56
 -10  10   8    1.09    1.43
 -10  10   8    2.39    1.75
 -10  10   7   -1.89    2.23
 -10  10   7    0.25    1.16
 -10  10   6   -0.45    1.50
 -10  10   6    0.89    1.34
 -10  10   5   57.50    6.24
 -10  10   5   56.03    6.56
 -10  10   4   31.22    4.56
 -10  10   4   29.82    4.77
 -10  10   3   24.96    4.10
 -10  10   3   25.25    4.18
 -10  10   2   27.26    4.33
 -10  10   1   -1.81    1.74
 -10  10   0    1.13    1.27
 -10  10  -1    0.69    1.25
 -10  10  -2    2.11    1.62
  10 -10   3    1.35    1.56
 -10  10  -3    0.57    1.27
  10 -10   4   31.42    4.61
 -10  10  -4   31.84    4.72
  10 -10   5    0.09    1.50
 -10  10  -5    1.91    1.82
  10 -10   6    2.19    1.69
 -10  10  -6    4.10    1.89
  10 -10   7    1.14    1.52
 -10  10  -7    1.90    1.73
  10 -10   8    1.58    1.92
 -10  10  -8    0.00    1.28
 -10   9   9    5.93    2.66
 -10   9   9    2.29    1.66
 -10   9   8    0.60    1.27
 -10   9   8   -0.29    1.34
 -10   9   7    5.37    2.54
 -10   9   7    7.18    2.57
 -10   9   6    4.68    2.34
 -10   9   6    2.01    1.96
 -10   9   6    3.62    1.93
 -10   9   5    4.77    2.41
 -10   9   5    2.39    1.81
 -10   9   4   -0.02    1.51
 -10   9   4   -0.04    1.34
 -10   9   3    1.26    1.48
 -10   9   3   -0.15    1.31
 -10   9   2    2.38    1.46
 -10   9   1    6.27    2.07
 -10   9   0    1.18    1.47
  10  -9   0   -2.66    1.79
 -10   9  -1    0.74    0.95
  10  -9   1   -1.16    1.48
 -10   9  -2    1.03    1.25
  10  -9   2    0.32    0.98
  10  -9   3    2.55    1.72
 -10   9  -3    1.17    1.41
  10  -9   4   18.95    3.86
 -10   9  -4   16.52    3.57
  10  -9   5    3.23    1.89
 -10   9  -5    4.63    2.16
  10  -9   6    3.76    1.57
 -10   9  -6    8.29    2.75
  10  -9   7    1.83    1.24
 -10   9  -7    0.35    1.38
  10  -9   8   -1.72    1.61
 -10   9  -8    0.62    1.30
 -10   8  10   -1.93    2.32
 -10   8   9    2.06    2.02
 -10   8   8   -1.40    2.09
 -10   8   8    2.60    1.69
 -10   8   7   -0.58    1.74
 -10   8   7    2.22    1.72
 -10   8   6    5.96    2.81
 -10   8   6    1.26    1.50
 -10   8   6    4.76    2.04
 -10   8   5   11.37    3.18
 -10   8   5   10.06    2.44
 -10   8   4    5.20    2.34
 -10   8   4    5.51    1.86
 -10   8   3   -1.08    1.41
 -10   8   2   -0.26    1.40
 -10   8   1    7.08    2.29
 -10   8   0    3.68    1.89
 -10   8  -1    4.78    1.99
  10  -8   1    5.91    1.87
 -10   8  -2   10.76    2.74
  10  -8   2    9.87    2.55
  10  -8   3    2.33    1.59
 -10   8  -3    1.88    1.67
  10  -8   4    6.39    2.60
 -10   8  -4    4.14    1.98
  10  -8   5    4.95    2.77
 -10   8  -5    1.41    1.52
  10  -8   6    3.66    1.60
 -10   8  -6    8.24    2.67
  10  -8   7   -1.56    2.01
 -10   8  -7   -1.02    1.29
  10  -8   8    2.80    2.25
 -10   8  -8    3.07    2.13
 -10   7  11   -1.09    2.70
 -10   7  10    1.08    1.62
 -10   7   9   24.61    4.50
 -10   7   8   -1.40    2.06
 -10   7   7   -0.09    1.93
 -10   7   6   13.18    2.61
 -10   7   6   14.09    3.53
 -10   7   5    9.06    2.75
 -10   7   5   10.17    2.31
 -10   7   4    4.90    2.16
 -10   7   4    4.92    1.71
  10  -7  -3    4.27    1.45
 -10   7   3    3.32    1.82
  10  -7  -2   21.21    2.93
 -10   7   2   17.96    3.28
 -10   7   1   21.08    3.53
 -10   7   0   21.63    3.79
 -10   7  -1   -0.34    1.24
  10  -7   1   -0.82    1.53
  10  -7   2    0.22    1.11
 -10   7  -2    0.85    1.19
  10  -7   3    4.45    1.87
 -10   7  -3    3.79    1.82
  10  -7   4    9.18    2.71
 -10   7  -4    9.23    2.64
  10  -7   5    6.71    2.91
 -10   7  -5    3.01    1.88
  10  -7   6    2.76    2.07
 -10   7  -6    3.88    1.99
  10  -7   7    0.87    1.50
 -10   7  -7    4.05    2.46
  10  -7   8   -0.96    1.53
 -10   7  -8    0.03    1.29
 -10   6  12   13.96    3.46
 -10   6  11    0.18    1.61
 -10   6  10    5.14    2.50
 -10   6   9    0.09    1.46
 -10   6   8   17.17    3.54
 -10   6   7   -0.76    1.60
 -10   6   6    5.77    2.53
  10  -6  -6    1.21    1.01
 -10   6   5   10.55    2.86
  10  -6  -5    4.91    1.24
  10  -6  -4   30.35    3.69
 -10   6   4   30.13    4.25
 -10   6   3    2.36    1.42
  10  -6  -3    2.36    1.07
 -10   6   2   -0.14    1.48
  10  -6  -2    2.10    0.95
 -10   6   1   22.42    3.64
 -10   6   0   41.09    4.99
 -10   6  -1   13.61    3.01
  10  -6   2   -1.38    1.81
 -10   6  -2    0.48    1.15
  10  -6   3    0.07    1.46
 -10   6  -3    1.57    1.38
  10  -6   4    6.88    2.75
 -10   6  -4    6.53    2.32
  10  -6   5    1.23    1.63
 -10   6  -5    0.34    1.37
  10  -6   6    3.62    2.41
 -10   6  -6    0.88    1.50
  10  -6   7   -3.55    2.85
 -10   6  -7    1.36    1.90
  10  -6   8   -1.25    1.90
 -10   6  -8    0.28    1.42
 -10   5  13   33.00    5.36
 -10   5  12    2.44    1.66
 -10   5  11    7.08    2.77
 -10   5  10    2.21    1.31
  10  -5  -9    5.51    2.10
 -10   5   9   -1.87    1.99
 -10   5   8    7.71    2.29
  10  -5  -8   13.79    3.12
  10  -5  -7   32.30    4.08
 -10   5   7   32.41    4.73
 -10   5   6    4.75    2.17
  10  -5  -6   -0.45    1.54
 -10   5   5    1.53    1.55
  10  -5  -5    3.65    1.94
  10  -5  -4   17.75    3.09
 -10   5   4   14.79    3.18
 -10   5   3    2.46    1.34
  10  -5  -3    2.25    1.16
 -10   5   2    0.34    1.04
  10  -5  -2    0.48    1.23
 -10   5   1   34.35    4.57
 -10   5   0   11.83    2.82
 -10   5  -1   -0.71    1.03
  10  -5   2   -1.01    1.80
 -10   5  -2    0.48    1.22
  10  -5   3   30.01    4.51
 -10   5  -3   32.80    4.68
  10  -5   4   12.05    3.04
 -10   5  -4   13.23    3.09
  10  -5   5    0.94    1.86
 -10   5  -5    0.14    1.06
  10  -5   6    6.46    3.16
 -10   5  -6    2.75    1.88
  10  -5   7    3.24    1.42
 -10   5  -7    6.70    2.73
 -10   5  -8    4.55    2.89
 -10   4  13    1.37    1.54
 -10   4  12    3.35    1.72
 -10   4  11    0.08    1.51
  10  -4 -11    0.03    1.69
  10  -4 -10   -1.10    2.22
 -10   4  10    4.51    1.61
 -10   4   9    2.14    1.26
  10  -4  -9   13.46    3.48
  10  -4  -8   17.98    3.51
 -10   4   8   22.94    4.19
 -10   4   7    1.23    1.78
  10  -4  -7   -1.76    1.78
 -10   4   6    2.75    1.86
  10  -4  -6   -3.47    2.30
 -10   4   5    1.38    1.31
  10  -4  -5    5.84    2.26
  10  -4  -4    0.68    1.11
 -10   4   4   -0.89    1.43
 -10   4   3   -0.60    1.65
  10  -4  -3   -0.75    1.23
 -10   4   2    1.02    1.50
  10  -4  -2   -1.01    1.85
 -10   4   1   13.68    2.99
 -10   4   0    0.74    0.93
 -10   4  -1    3.87    1.82
  10  -4   2   -2.04    1.82
 -10   4  -2    0.60    1.31
  10  -4   3   11.72    3.06
 -10   4  -3   11.15    2.89
  10  -4   4   11.51    3.06
 -10   4  -4   12.30    3.00
  10  -4   5   15.38    3.68
 -10   4  -5   10.43    2.98
  10  -4   6    4.06    2.79
 -10   4  -6    1.74    2.00
  10  -4   7   -2.72    3.13
 -10   4  -7    0.19    1.38
 -10   3  13    1.64    1.55
  10  -3 -13    4.46    2.74
 -10   3  12   -1.45    1.77
  10  -3 -12    0.92    2.01
 -10   3  11    8.27    2.28
  10  -3 -11    7.01    2.75
 -10   3  10   -1.22    1.61
  10  -3 -10    8.79    3.36
  10  -3  -9   17.66    3.72
 -10   3   9   14.23    3.28
  10  -3  -8   12.71    2.99
 -10   3   8   17.95    3.54
 -10   3   7    4.73    2.14
  10  -3  -7   -0.41    1.96
  10  -3  -6   50.82    5.36
 -10   3   6   48.35    5.33
 -10   3   5   -1.09    1.56
  10  -3  -5    2.08    1.77
  10  -3  -4   25.19    3.72
 -10   3   4   21.35    3.40
 -10   3   3    3.33    1.73
  10  -3  -3    1.58    1.25
 -10   3   2    0.01    1.04
  10  -3  -2   -2.87    2.20
 -10   3   1   12.23    2.85
 -10   3   0    6.57    1.90
 -10   3  -1   11.70    2.96
  10  -3   2   -1.85    1.79
 -10   3  -2   -0.50    1.15
  10  -3   3    7.35    2.47
 -10   3  -3   10.39    2.83
  10  -3   4    2.15    1.70
 -10   3  -4    3.46    2.09
  10  -3   5    9.67    3.14
 -10   3  -5    8.98    2.83
  10  -3   6    2.72    2.51
 -10   3  -6    2.45    2.15
  10  -3   7   -2.20    2.29
 -10   3  -7    2.66    2.26
  10  -2 -13    0.85    2.23
  10  -2 -12    1.52    2.14
 -10   2  11    0.07    1.97
  10  -2 -11   -1.25    2.24
 -10   2  10    8.90    2.76
  10  -2 -10   15.17    3.87
 -10   2   9    8.79    2.64
  10  -2  -9    7.69    2.76
  10  -2  -8    9.01    2.54
 -10   2   8   12.65    2.89
  10  -2  -7   31.88    4.38
 -10   2   7   37.38    4.73
  10  -2  -6   40.99    5.10
 -10   2   6   36.25    4.40
  10  -2  -5   39.17    4.93
 -10   2   5   33.97    4.34
  10  -2  -4   33.48    4.32
 -10   2   4   35.57    4.45
 -10   2   3    0.57    1.20
  10  -2  -3   -1.76    1.63
 -10   2   2    2.17    1.36
  10  -2  -2    0.64    1.51
 -10   2   1    0.74    1.29
 -10   2   0   14.85    3.26
 -10   2  -1   64.39    6.34
  10  -2   2    2.37    1.25
 -10   2  -2    6.16    2.19
  10  -2   3   56.56    6.50
 -10   2  -3   57.32    6.26
  10  -2   4   15.34    3.77
 -10   2  -4   15.10    3.40
  10  -2   5    4.59    2.59
 -10   2  -5    0.91    1.96
  10  -2   6    2.87    2.26
 -10   2  -6    3.74    2.53
  10  -2   7   -5.94    3.49
  10  -1 -13   -1.97    2.53
 -10   1  12    8.65    3.00
  10  -1 -12    3.88    1.99
 -10   1  11    1.61    1.72
  10  -1 -11   16.90    4.42
  10  -1 -10   27.81    4.82
 -10   1  10   15.57    3.31
 -10   1   9    2.20    1.73
  10  -1  -9    4.34    2.46
  10  -1  -8    8.93    2.44
 -10   1   8   12.46    2.78
 -10   1   7    0.37    0.92
  10  -1  -7   -3.45    2.69
 -10   1   6    0.75    1.17
  10  -1  -6    4.74    2.39
 -10   1   5    2.12    1.30
  10  -1  -5    3.99    2.23
 -10   1   4    1.70    1.36
  10  -1  -4    0.54    1.16
 -10   1   3    1.58    1.14
  10  -1  -3   -0.95    1.64
  10  -1  -2    0.12    1.56
 -10   1   2    1.35    1.33
 -10   1   1    2.60    1.52
 -10   1   0    0.10    1.01
 -10   1  -1    1.10    1.37
  10  -1   2    2.08    1.48
 -10   1  -2    4.19    2.23
  10  -1   3    5.56    2.42
 -10   1  -3    7.04    2.60
  10  -1   4    6.21    2.65
 -10   1  -4    7.84    2.84
  10  -1   5    4.58    2.77
 -10   1  -5    3.67    2.41
  10  -1   6    5.38    2.78
 -10   1  -6    1.04    1.61
  10   0 -13   -0.53    2.12
  10   0 -12   -4.59    3.44
  10   0 -11   15.95    4.48
  10   0 -10   12.78    3.66
 -10   0   9    1.69    1.50
  10   0  -9    3.29    2.19
 -10   0   8    2.98    1.44
  10   0  -8   -1.84    2.16
 -10   0   7    0.31    1.13
  10   0  -7   -4.88    3.15
 -10   0   6    2.61    1.48
  10   0  -6    6.41    2.83
 -10   0   5    0.99    1.27
  10   0  -5    3.65    2.23
 -10   0   4    0.27    0.93
  10   0  -4    0.45    1.33
  10   0  -3   -2.08    1.99
 -10   0   3    0.00    0.97
  10   0  -2   -0.46    1.62
 -10   0   2    0.54    1.20
 -10   0   1    1.66    1.32
 -10   0   0    9.94    2.60
  10   0   1   -0.76    2.04
 -10   0  -1    0.81    1.35
  10   0   2    0.87    1.34
 -10   0  -2    1.25    1.31
  10   0   3    8.15    2.68
 -10   0  -3    7.01    2.64
  10   0   4    1.98    1.81
 -10   0  -4    5.12    2.27
  10   0   5    3.20    2.66
 -10   0  -5    0.35    1.62
  10   0   6   -1.00    2.53
  10   1 -12   -2.81    2.80
  10   1 -11   14.66    4.33
  10   1 -10    4.87    2.79
  10   1  -9    3.00    2.14
  10   1  -8    8.60    2.55
 -10  -1   6    0.94    1.03
  10   1  -6    6.97    2.95
  10   1  -5    4.64    2.20
 -10  -1   5    3.54    1.47
  10   1  -4    1.86    1.96
 -10  -1   4    1.00    0.99
  10   1  -3    0.94    1.16
 -10  -1   3    1.31    1.15
  10   1  -2   -1.60    1.82
 -10  -1   2    1.31    0.93
  10   1  -1   -0.85    2.03
 -10  -1   1    0.66    1.07
 -10  -1   0    1.64    1.68
  10   1   1   -2.58    2.41
 -10  -1  -1    1.07    1.34
  10   1   2    0.36    1.15
 -10  -1  -2    0.52    1.78
  10   1   3    1.17    1.57
 -10  -1  -3    0.29    1.36
  10   1   4    0.03    1.43
 -10  -1  -4    0.96    1.73
  10   1   5    4.66    2.85
  10   2 -11    7.85    3.94
  10   2 -10    7.45    3.30
  10   2  -9    0.24    1.75
  10   2  -8   -3.91    2.83
  10   2  -7   -4.84    2.86
  10   2  -6   13.68    3.65
  10   2  -5    5.16    2.43
  10   2  -4   15.06    3.49
  10   2  -3    5.68    2.45
 -10  -2   3    3.37    1.43
  10   2  -2   -1.79    2.04
 -10  -2   2    0.59    1.05
  10   2  -1   -0.33    1.45
 -10  -2   1    2.90    1.87
 -10  -2   0    0.62    1.11
  10   2   1   -0.33    1.58
 -10  -2  -1   -0.62    1.07
  10   2   2    1.16    1.20
 -10  -2  -2    2.49    1.75
  10   2   3    0.67    1.51
 -10  -2  -3    0.66    1.65
  10   2   4    2.42    2.15
  10   3 -10    8.39    3.56
  10   3  -9    3.83    2.57
  10   3  -8   -2.11    2.29
  10   3  -7   -3.40    2.35
  10   3  -6   -3.51    2.10
  10   3  -5    8.45    3.13
  10   3  -4    9.98    3.27
  10   3  -3   -1.42    1.78
  10   3  -2    0.53    1.18
  10   3  -1   -0.23    1.51
  10   3   0   -2.46    1.94
  10   3   0   -3.23    2.27
  10   3   1   -5.26    2.51
  10   3   1   -0.58    1.47
  10   3   2    0.77    1.41
  10   3   3    3.58    2.20
  10   4  -9    6.03    3.17
  10   4  -8    2.04    2.01
  10   4  -7   -3.10    2.86
  10   4  -5   12.94    3.65
  10   4  -4    7.58    3.10
  10   4  -3    3.70    2.16
  10   4  -2    0.45    1.33
  10   4  -1   -1.69    2.11
  10   4  -1   -1.51    1.75
  10   4   0   -1.21    1.75
  10   4   0   -1.41    1.74
  10   5  -6   -4.65    2.72
  10   5  -5    1.35    1.81
  10   5  -4    4.19    2.35
  10   5  -3    3.88    2.56
 -11  13   3   -0.33    1.35
 -11  13   2   -2.29    1.90
 -11  13   1    0.03    1.41
 -11  13   0    2.12    1.80
 -11  13  -1    9.92    2.96
 -11  12   5   11.77    3.52
  11 -12  -5   19.32    4.55
 -11  12   5   11.62    3.52
 -11  12   4    0.79    1.65
 -11  12   4   -0.06    1.56
 -11  12   3   -0.30    1.55
  11 -12  -3   14.93    4.76
 -11  12   2   13.54    3.31
 -11  12   1   -2.09    2.17
 -11  12   0   31.00    4.87
 -11  12  -1   37.95    5.47
 -11  12  -2   20.44    4.05
 -11  12  -3    6.17    2.42
 -11  12  -4   -1.46    1.86
 -11  11   8    3.67    2.09
 -11  11   7    2.32    2.10
 -11  11   6    6.40    2.91
 -11  11   6    1.06    1.69
 -11  11   5    0.72    1.62
 -11  11   5    1.26    1.74
 -11  11   4    1.53    1.99
 -11  11   4    2.88    1.86
 -11  11   3    2.87    1.74
 -11  11   2   -1.42    1.79
 -11  11   1   -1.11    1.96
 -11  11   0    0.77    1.35
 -11  11  -1    2.24    1.82
 -11  11  -2    2.71    1.67
 -11  11  -3    3.16    1.85
 -11  11  -4    1.78    1.15
 -11  11  -5    1.20    1.43
 -11  11  -6    0.43    1.36
 -11  10   7    7.26    2.92
 -11  10   7    2.31    1.90
 -11  10   6    3.52    2.64
 -11  10   6    1.06    1.66
 -11  10   5   35.87    5.03
 -11  10   5   33.79    5.30
 -11  10   4    4.23    2.40
 -11  10   4    3.80    2.16
 -11  10   3    2.90    1.55
 -11  10   2   -1.47    2.03
 -11  10   1   -0.54    1.62
 -11  10   0    3.66    2.14
 -11  10  -1    0.57    1.71
  11 -10   1    0.44    1.14
 -11  10  -2   -0.13    1.35
  11 -10   2    0.04    1.08
  11 -10   3    1.05    1.49
 -11  10  -3    1.94    1.88
  11 -10   4    6.79    2.70
 -11  10  -4    2.43    1.86
  11 -10   5   -0.56    2.27
 -11  10  -5    2.61    1.84
  11 -10   6   -1.24    2.12
 -11  10  -6   -0.18    1.40
 -11   9   8    1.64    1.34
 -11   9   7    3.56    2.76
 -11   9   6   10.72    3.27
 -11   9   6    9.83    2.68
 -11   9   5    8.91    3.15
 -11   9   5    4.67    1.87
 -11   9   4   32.59    5.00
 -11   9   3    3.02    1.74
 -11   9   2   11.12    2.83
 -11   9   1    6.79    2.29
 -11   9   0   11.64    3.06
  11  -9   0    5.84    1.89
 -11   9  -1    0.37    1.38
  11  -9   1   -0.96    1.41
  11  -9   2    1.32    1.30
 -11   9  -2    1.38    1.43
  11  -9   3   11.05    3.17
 -11   9  -3   11.01    3.14
  11  -9   4   31.45    4.95
 -11   9  -4   31.40    4.97
  11  -9   5    6.21    2.56
 -11   9  -5    4.16    2.22
  11  -9   6    7.78    2.69
 -11   9  -6    8.89    2.74
 -11   9  -7    5.00    2.29
 -11   8   9    2.45    1.62
 -11   8   8    5.49    3.17
 -11   8   8   -0.35    1.97
 -11   8   7    2.83    2.40
 -11   8   6    2.64    2.19
 -11   8   5   25.02    4.37
 -11   8   4    5.88    2.16
 -11   8   3    8.30    2.56
 -11   8   2   11.46    2.95
 -11   8   1    5.01    2.34
 -11   8   0    1.36    1.38
 -11   8  -1    0.82    1.50
  11  -8   1   -1.45    1.92
  11  -8   2   -0.34    1.37
 -11   8  -2    0.85    1.33
  11  -8   3   15.89    3.52
 -11   8  -3   19.32    3.94
  11  -8   4   21.71    4.37
 -11   8  -4   24.33    4.60
  11  -8   5    8.85    3.16
 -11   8  -5   10.50    3.33
  11  -8   6    4.70    2.02
 -11   8  -6   11.69    3.38
 -11   8  -7    2.14    1.92
 -11   7  10    1.79    1.68
 -11   7   9   -0.83    2.16
 -11   7   8    5.58    2.85
 -11   7   7    6.08    2.62
 -11   7   6    0.57    1.91
 -11   7   5    1.17    1.48
 -11   7   4    1.24    1.26
  11  -7  -3    2.30    1.26
 -11   7   3    0.03    1.52
 -11   7   2   -1.98    1.95
  11  -7  -2    0.60    0.83
 -11   7   1    5.36    2.43
 -11   7   0    4.09    1.87
 -11   7  -1    0.06    1.00
  11  -7   1   -0.73    1.54
  11  -7   2   -0.62    1.44
 -11   7  -2    0.52    1.14
  11  -7   3    0.28    1.14
 -11   7  -3    0.44    1.22
  11  -7   4    3.80    2.24
 -11   7  -4    4.79    2.39
  11  -7   5    1.61    2.03
 -11   7  -5    0.46    1.72
  11  -7   6    9.90    3.41
 -11   7  -6    7.93    3.02
 -11   6  11   -0.04    1.54
 -11   6  10    5.19    2.11
 -11   6   9    0.91    2.14
 -11   6   9   -3.67    2.64
 -11   6   8    4.04    2.54
 -11   6   7    9.26    3.05
 -11   6   6   10.22    2.98
  11  -6  -6    6.72    1.91
 -11   6   5    3.42    1.83
  11  -6  -5    8.00    2.43
 -11   6   4    0.42    0.99
  11  -6  -4    2.45    1.48
 -11   6   3    1.60    1.23
  11  -6  -3    1.56    1.23
 -11   6   2    0.61    1.36
  11  -6  -2   -1.68    1.62
 -11   6   1    5.69    2.33
 -11   6   0    1.01    1.49
  11  -6   1    1.71    1.23
 -11   6  -1    1.65    1.63
  11  -6   2    3.77    1.43
 -11   6  -2    4.48    2.14
  11  -6   3    0.50    1.07
 -11   6  -3    0.89    1.18
  11  -6   4    6.18    2.77
 -11   6  -4    3.32    2.05
  11  -6   5    0.61    1.82
 -11   6  -5    0.42    1.47
  11  -6   6    4.45    2.73
 -11   6  -6    0.91    1.59
 -11   5  12   -0.39    1.75
 -11   5  11    0.05    1.44
 -11   5  10    8.56    2.48
 -11   5   9    3.59    2.32
  11  -5  -9    8.72    2.98
 -11   5   8    0.79    1.40
  11  -5  -8    3.68    2.02
 -11   5   7    0.87    1.27
  11  -5  -7    0.39    1.16
 -11   5   6   10.44    2.95
  11  -5  -6    2.50    1.37
 -11   5   5    0.22    1.37
  11  -5  -5    4.25    2.12
 -11   5   4    1.97    1.50
  11  -5  -4    3.22    1.78
 -11   5   3   11.07    2.76
  11  -5  -3    8.25    2.09
 -11   5   2    0.32    1.33
  11  -5  -2   -1.15    1.61
 -11   5   1   23.27    3.98
 -11   5   0    0.02    1.31
 -11   5  -1    0.74    1.45
  11  -5   2   -1.39    1.84
 -11   5  -2    2.64    1.89
  11  -5   3    3.46    1.76
 -11   5  -3    3.57    1.96
  11  -5   4    6.83    2.60
 -11   5  -4    7.60    2.85
  11  -5   5    3.81    2.64
 -11   5  -5    1.44    1.51
  11  -5   6    2.53    2.56
 -11   5  -6    1.01    1.78
 -11   4  13    0.68    1.50
 -11   4  12   -0.34    2.00
 -11   4  11    2.09    1.37
  11  -4 -11   -1.76    2.39
 -11   4  10    6.27    2.72
  11  -4 -10   11.38    3.57
  11  -4  -9    8.88    3.16
 -11   4   9    4.91    2.51
 -11   4   8    3.90    2.28
  11  -4  -8    3.57    2.21
 -11   4   7    9.79    2.79
  11  -4  -7    6.60    2.13
 -11   4   6   -0.75    1.50
  11  -4  -6    0.78    1.11
 -11   4   5    0.30    1.33
  11  -4  -5    6.18    2.35
 -11   4   4   10.78    2.64
  11  -4  -4   11.13    2.81
 -11   4   3    1.02    1.13
  11  -4  -3   -0.53    1.19
 -11   4   2   -0.09    1.18
  11  -4  -2   -2.76    1.94
 -11   4   1   10.29    2.79
 -11   4   0    8.33    2.60
 -11   4  -1    6.39    2.50
  11  -4   2   -1.41    2.14
 -11   4  -2    0.09    1.19
  11  -4   3    0.82    1.77
 -11   4  -3    2.33    1.80
  11  -4   4    1.59    1.76
 -11   4  -4    2.72    1.92
  11  -4   5    2.40    2.43
 -11   4  -5    1.19    1.75
  11  -4   6    2.28    2.32
 -11   4  -6    1.89    1.78
  11  -3 -13   15.46    4.30
 -11   3  12    4.28    2.68
  11  -3 -12    0.53    1.97
  11  -3 -11    4.29    2.19
 -11   3  11   16.22    4.02
 -11   3  10    2.07    2.03
  11  -3 -10   11.24    3.76
 -11   3   9    1.38    1.66
  11  -3  -9    4.70    2.34
 -11   3   8    3.06    1.81
  11  -3  -8    3.34    2.17
  11  -3  -7   90.87    7.69
 -11   3   7  101.91    8.06
 -11   3   6   -1.64    1.81
  11  -3  -6    3.71    2.32
  11  -3  -5   30.70    4.55
 -11   3   5   23.69    3.79
 -11   3   4    8.37    2.50
  11  -3  -4    6.92    2.21
 -11   3   3    3.15    1.76
  11  -3  -3    1.06    1.14
 -11   3   2    0.67    1.29
  11  -3  -2   -0.60    1.74
 -11   3   1    1.68    1.43
 -11   3   0    6.63    2.40
 -11   3  -1    1.47    1.10
  11  -3   2   -2.09    2.02
 -11   3  -2    1.27    1.37
  11  -3   3    4.36    2.14
 -11   3  -3    6.16    2.43
  11  -3   4    3.33    2.51
 -11   3  -4    3.19    2.05
  11  -3   5    2.14    2.65
 -11   3  -5    0.96    1.66
 -11   2  12    3.20    2.45
  11  -2 -12   -4.56    3.37
 -11   2  11    3.35    2.03
  11  -2 -11   20.28    4.85
  11  -2 -10   10.82    3.84
 -11   2  10    5.30    2.33
 -11   2   9   13.79    3.17
  11  -2  -9   13.95    3.59
 -11   2   8    4.28    1.87
  11  -2  -8    1.15    1.59
 -11   2   7    1.43    1.16
  11  -2  -7   -4.51    2.82
 -11   2   6   -0.91    1.59
  11  -2  -6    4.83    2.56
  11  -2  -5   17.54    3.65
 -11   2   5   11.73    2.89
 -11   2   4   -0.14    1.09
  11  -2  -4   -0.08    0.97
 -11   2   3    0.31    0.96
  11  -2  -3   -1.24    1.55
  11  -2  -2    5.23    1.88
 -11   2   2    6.99    2.28
 -11   2   1    1.26    1.24
 -11   2   0    1.69    1.65
  11  -2   1   -2.94    2.68
 -11   2  -1    0.41    1.03
  11  -2   2   -1.70    1.98
 -11   2  -2    0.01    1.56
  11  -2   3    6.14    2.64
 -11   2  -3    7.23    2.64
  11  -2   4    0.37    1.67
 -11   2  -4    2.27    1.93
  11  -2   5    6.52    3.11
 -11   2  -5    9.96    3.14
  11  -1 -12   -5.42    3.31
  11  -1 -11   18.05    4.62
  11  -1 -10   12.40    3.62
 -11   1  10    5.90    2.16
 -11   1   9    2.40    1.55
  11  -1  -9    5.82    2.49
 -11   1   8    5.18    1.96
  11  -1  -8    0.74    1.72
 -11   1   7    4.37    1.78
  11  -1  -7    0.54    2.14
 -11   1   6    1.24    1.47
  11  -1  -6    7.05    2.83
 -11   1   5    7.25    2.35
  11  -1  -5    8.52    2.73
 -11   1   4   -0.37    1.06
  11  -1  -4    0.74    1.49
  11  -1  -3    2.46    1.75
 -11   1   3    3.31    1.65
  11  -1  -2   -2.42    1.99
 -11   1   2    0.03    0.99
  11  -1  -1   -2.75    2.29
 -11   1   1    1.35    1.30
 -11   1   0   -0.04    1.01
  11  -1   1    0.24    1.65
 -11   1  -1    3.23    1.72
  11  -1   2   -1.29    2.00
 -11   1  -2    1.09    1.60
  11  -1   3    1.25    1.89
 -11   1  -3    0.92    1.71
  11  -1   4    2.82    2.26
 -11   1  -4    1.92    2.15
  11   0 -11   15.75    4.38
  11   0 -10    8.47    3.11
  11   0  -9    0.96    2.25
  11   0  -8   -2.92    2.83
 -11   0   7    2.43    1.58
  11   0  -7   -5.53    3.08
 -11   0   6    1.93    1.42
  11   0  -6    5.02    2.53
 -11   0   5    1.14    1.19
  11   0  -5    2.54    2.03
  11   0  -4    2.79    1.81
 -11   0   4    2.07    1.36
  11   0  -3    0.94    1.15
 -11   0   3    1.32    1.28
  11   0  -2   -2.87    2.24
 -11   0   2    0.10    1.15
  11   0  -1   16.20    3.53
 -11   0   1   18.94    3.62
 -11   0   0    1.49    1.37
  11   0   1   17.50    3.77
 -11   0  -1   18.89    3.77
  11   0   2    8.55    2.83
 -11   0  -2    7.72    2.72
  11   0   3    3.72    2.26
 -11   0  -3    2.55    1.78
  11   0   4    5.77    2.95
  11   1 -10   10.32    3.78
  11   1  -9    0.51    1.49
  11   1  -8   -0.40    2.22
  11   1  -7   -3.85    2.83
  11   1  -6    8.77    3.21
  11   1  -5    3.42    2.56
  11   1  -4    2.16    1.92
 -11  -1   4   -0.46    0.87
  11   1  -3    0.00    1.28
 -11  -1   3   -0.13    1.08
  11   1  -2    5.43    2.30
 -11  -1   2    6.53    2.31
  11   1  -1   -2.34    1.94
 -11  -1   1    0.31    1.20
  11   1   0    1.00    1.66
  11   1   0    1.69    1.67
 -11  -1   0    3.67    2.16
  11   1   1   -0.71    1.67
 -11  -1  -1    0.54    1.11
  11   1   2    0.15    1.34
 -11  -1  -2    2.43    1.85
  11   1   3    0.66    1.74
 -11  -1  -3    0.95    1.83
  11   2  -9   -0.45    2.03
  11   2  -8   -4.42    2.54
  11   2  -6   10.27    3.56
  11   2  -5    9.09    3.35
  11   2  -4    4.54    2.48
  11   2  -3    0.98    1.46
  11   2  -2   -0.84    1.68
  11   2  -1   -2.36    2.26
  11   2   0   -1.86    2.12
  11   2   0   -5.28    2.53
  11   2   1   -0.64    1.89
 -11  -2  -1    1.45    1.70
  11   2   2    1.67    2.04
 -11  -2  -2    0.44    1.15
  11   3  -7   -3.21    2.64
  11   3  -6   -2.83    2.07
  11   3  -5    7.04    3.09
  11   3  -4    6.39    2.91
  11   3  -3   -0.31    1.25
  11   3  -2   -0.69    1.45
  11   3  -1   -0.83    1.82
  11   3   0   -2.10    2.21
  11   3   1   -2.36    2.17
 -12  12   3   -0.08    1.40
 -12  12   2    2.85    1.72
 -12  12   1   18.15    4.11
 -12  12   0   10.68    3.19
 -12  12  -1   20.22    4.25
 -12  12  -2    7.00    2.59
 -12  11   5    8.71    2.95
 -12  11   4   -0.89    1.54
 -12  11   3    1.30    1.82
 -12  11   2    8.72    2.72
 -12  11   1    1.56    1.82
 -12  11   0   17.86    4.08
 -12  11  -1    8.70    2.79
 -12  11  -2    1.29    1.88
 -12  11  -3    0.37    1.31
 -12  11  -4   -1.88    2.05
 -12  10   6    9.67    3.30
 -12  10   5   28.20    4.96
 -12  10   4   18.02    3.91
 -12  10   3    2.00    1.63
 -12  10   2   15.60    3.62
 -12  10   1   22.29    4.44
 -12  10   0    8.32    2.87
  12 -10   1   14.57    3.30
 -12  10  -1   18.94    4.02
  12 -10   2    0.89    1.54
 -12  10  -2   -0.98    1.62
  12 -10   3   16.15    3.61
 -12  10  -3   14.02    3.49
  12 -10   4    4.38    2.55
 -12  10  -4   -0.53    1.68
  12 -10   5    4.19    2.04
 -12   9   7    6.86    2.96
 -12   9   6   21.21    4.43
 -12   9   5    0.59    1.37
 -12   9   4   11.08    3.16
 -12   9   3   -1.38    2.09
 -12   9   2    0.96    1.34
 -12   9   1    5.45    2.40
 -12   9   0    3.01    1.81
  12  -9   0   -0.73    1.64
 -12   9  -1   -1.94    1.68
  12  -9   1   -0.85    1.53
  12  -9   2   -0.55    1.21
 -12   9  -2    2.28    1.59
  12  -9   3    3.24    2.18
 -12   9  -3    2.53    1.85
  12  -9   4    1.26    1.96
 -12   9  -4    0.16    1.96
  12  -9   5    4.79    3.06
 -12   8   8    3.17    2.69
 -12   8   7    0.71    1.30
 -12   8   6    1.68    1.69
 -12   8   5    9.97    3.18
 -12   8   4    1.03    1.16
 -12   8   3    1.23    1.31
 -12   8   2    1.31    1.42
 -12   8   1    8.11    2.87
 -12   8   0   -0.51    1.37
  12  -8   1   -2.54    2.03
 -12   8  -1    1.83    1.61
  12  -8   2   -1.71    1.74
 -12   8  -2    1.21    1.28
  12  -8   3    8.69    3.02
 -12   8  -3    6.92    2.70
  12  -8   4    0.71    1.83
 -12   8  -4   -0.21    1.47
  12  -8   5    3.53    2.28
 -12   7   9    2.59    2.13
 -12   7   8    5.74    2.73
 -12   7   7    3.58    2.25
 -12   7   6    8.06    2.69
 -12   7   5   -0.93    1.36
 -12   7   4    5.31    2.15
 -12   7   3   -1.00    1.90
 -12   7   2    7.33    2.60
  12  -7  -2    7.41    2.18
 -12   7   1    1.72    1.76
  12  -7  -1   -1.71    1.62
 -12   7   0    0.80    1.43
  12  -7   1   -2.00    1.82
 -12   7  -1    0.34    1.37
  12  -7   2    1.21    1.60
 -12   7  -2    1.58    1.20
  12  -7   3   -0.60    1.16
 -12   7  -3   -0.71    1.54
  12  -7   4   16.81    4.20
 -12   7  -4   14.54    3.70
 -12   6  10   13.50    4.07
 -12   6   9    5.56    2.91
 -12   6   8    1.71    2.13
 -12   6   7    1.90    1.75
 -12   6   6    6.77    2.40
 -12   6   5    0.24    1.56
  12  -6  -5    7.24    2.40
 -12   6   4   -0.93    1.63
  12  -6  -4    1.39    1.48
 -12   6   3    2.62    1.91
  12  -6  -3    1.74    1.34
 -12   6   2    1.03    1.41
  12  -6  -2   -2.31    1.63
 -12   6   1    0.27    1.19
  12  -6  -1   -2.06    1.92
 -12   6   0    1.20    1.62
  12  -6   1   -1.44    1.69
 -12   6  -1    0.29    1.33
  12  -6   2    3.14    2.07
 -12   6  -2    3.50    2.30
  12  -6   3    7.44    2.63
 -12   6  -3   11.17    3.25
  12  -6   4    8.24    3.19
 -12   6  -4    6.95    2.65
 -12   5  10   16.11    4.04
 -12   5   9    2.18    2.11
 -12   5   8    4.60    2.32
  12  -5  -8    6.58    2.72
 -12   5   7    0.50    1.30
  12  -5  -7   -0.64    1.83
 -12   5   6    6.58    2.35
  12  -5  -6    0.82    1.90
 -12   5   5   -0.46    1.34
  12  -5  -5    4.64    2.23
 -12   5   4   -0.45    1.83
  12  -5  -4    0.97    1.46
 -12   5   3    0.77    1.25
  12  -5  -3    0.77    0.96
 -12   5   2    7.56    2.66
  12  -5  -2    4.64    1.82
 -12   5   1    0.92    1.52
 -12   5   0    0.03    1.04
  12  -5   1   -2.70    2.61
 -12   5  -1    2.41    1.83
  12  -5   2   -0.63    1.91
 -12   5  -2   -1.41    1.52
  12  -5   3   -1.22    1.88
 -12   5  -3   -0.57    1.37
  12  -5   4    0.56    1.61
 -12   5  -4   -0.22    1.62
 -12   4  11    3.25    2.43
 -12   4  10    5.27    2.33
  12  -4 -10   18.93    4.33
 -12   4   9    1.10    1.60
  12  -4  -9    5.43    2.89
 -12   4   8    0.80    1.54
  12  -4  -8    0.60    1.59
 -12   4   7    2.76    1.83
  12  -4  -7   -1.24    2.18
 -12   4   6   12.82    3.08
  12  -4  -6   22.96    4.15
 -12   4   5   -1.09    1.49
  12  -4  -5    2.95    2.15
 -12   4   4    2.65    1.57
  12  -4  -4    2.79    1.71
 -12   4   3    2.49    1.94
  12  -4  -3    0.34    0.96
 -12   4   2    4.30    2.06
  12  -4  -2   -0.14    1.55
  12  -4  -1   -1.02    1.71
 -12   4   1    0.98    1.28
 -12   4   0   -0.19    1.53
  12  -4   1   -1.82    2.28
 -12   4  -1    1.26    1.40
  12  -4   2    1.50    1.60
 -12   4  -2   -0.02    1.08
  12  -4   3   -0.61    1.92
 -12   4  -3    0.98    1.55
  12  -4   4   -0.03    1.21
 -12   4  -4    1.83    1.98
  12  -3 -12   -4.47    3.29
 -12   3  11    5.00    2.40
  12  -3 -11   23.05    4.96
  12  -3 -10    6.38    3.27
 -12   3  10   -0.82    1.36
 -12   3   9   -1.26    1.22
  12  -3  -9    1.81    2.04
 -12   3   8   -0.24    1.16
  12  -3  -8   -1.65    1.70
 -12   3   7    4.63    2.02
  12  -3  -7   -0.13    2.13
 -12   3   6    8.35    2.44
  12  -3  -6   19.20    3.96
 -12   3   5    7.92    2.64
  12  -3  -5   10.00    3.02
 -12   3   4    1.69    1.65
  12  -3  -4    1.91    1.74
 -12   3   3    1.11    1.26
  12  -3  -3   -1.25    1.46
  12  -3  -2    4.05    1.83
 -12   3   2    6.76    2.56
  12  -3  -1   -4.23    2.39
 -12   3   1   -0.40    1.45
 -12   3   0   -0.04    1.02
  12  -3   1    0.21    1.38
 -12   3  -1   -0.98    1.40
  12  -3   2   -1.13    2.44
 -12   3  -2    3.27    2.00
  12  -3   3   -0.40    1.38
 -12   3  -3   -0.12    1.53
 -12   2  11    2.54    2.05
  12  -2 -11   15.10    4.31
 -12   2  10    0.72    1.14
  12  -2 -10    6.87    3.18
 -12   2   9   -0.66    1.33
  12  -2  -9   -0.67    1.89
 -12   2   8    0.59    1.25
  12  -2  -8   -2.52    2.19
 -12   2   7    5.37    2.25
  12  -2  -7   -0.38    2.32
 -12   2   6    3.57    2.11
  12  -2  -6    6.79    2.77
 -12   2   5    4.36    1.90
  12  -2  -5    8.26    2.91
 -12   2   4    1.41    1.30
  12  -2  -4    6.77    2.52
  12  -2  -3    0.23    1.32
 -12   2   3    1.91    1.71
  12  -2  -2   -1.08    1.85
 -12   2   2    3.95    2.04
  12  -2  -1   -1.15    1.85
 -12   2   1    1.70    1.79
 -12   2   0   -1.14    1.67
  12  -2   1   -0.34    2.13
 -12   2  -1   -0.57    1.10
  12  -2   2   -1.87    2.07
 -12   2  -2   -0.25    1.36
 -12   2  -3   -0.21    1.27
  12  -1 -10    8.90    3.46
  12  -1  -9   13.81    3.76
 -12   1   8    2.74    1.69
  12  -1  -8   -1.56    2.29
  12  -1  -7   32.02    4.95
 -12   1   7   42.94    5.43
 -12   1   6    5.89    2.14
  12  -1  -6   13.66    3.55
 -12   1   5    8.35    2.40
  12  -1  -5   21.47    4.40
  12  -1  -4    1.59    1.60
 -12   1   4    0.68    1.16
  12  -1  -3   -0.23    1.14
 -12   1   3    0.50    1.11
  12  -1  -2   -0.30    1.58
 -12   1   2   -0.36    1.18
  12  -1  -1   -1.77    2.05
 -12   1   1    0.55    1.38
 -12   1   0    1.76    1.93
  12  -1   1    4.32    2.28
 -12   1  -1    6.72    2.70
  12  -1   2    0.65    1.88
 -12   1  -2   -0.64    1.29
  12   0  -9    2.19    2.19
  12   0  -8   -1.45    1.87
  12   0  -7   -5.78    2.96
  12   0  -6    7.09    3.31
  12   0  -5   10.03    3.46
 -12   0   5    5.07    1.96
  12   0  -4    2.39    2.10
 -12   0   4    1.61    1.55
  12   0  -3    0.98    1.67
 -12   0   3   -1.26    1.44
  12   0  -2    0.46    1.43
 -12   0   2    0.16    1.30
  12   0  -1    1.47    1.62
 -12   0   1    2.39    1.68
  12   0   0   -0.84    1.76
 -12   0   0    1.14    1.39
  12   0   1   -1.73    2.12
 -12   0  -1    0.71    1.22
  12   1  -7   -3.42    2.75
  12   1  -6    5.40    2.97
  12   1  -5    6.03    3.03
  12   1  -4    4.45    2.64
  12   1  -3    3.93    2.22
  12   1  -2   -0.73    1.72
 -12  -1   1    0.89    1.52
  12   1   0   -1.37    1.94
 -12  -1   0    1.88    1.94
 -13  10   3   -0.40    1.75
 -13  10   2    3.90    2.28
 -13  10   1   -0.43    1.54
 -13  10   0    9.91    3.25
  13 -10   0    7.82    2.57
  13 -10   1    0.63    1.19
  13 -10   2    0.06    1.24
 -13   9   5   -0.13    1.56
 -13   9   4   -0.61    1.85
 -13   9   3    3.14    1.80
 -13   9   2    5.20    2.54
 -13   9   1    2.78    2.05
 -13   9   0    6.88    2.99
  13  -9   0    1.23    1.31
  13  -9   1    0.90    1.31
 -13   9  -1    2.74    2.02
  13  -9   2   -0.63    1.63
 -13   8   6   30.95    5.27
 -13   8   5    2.66    1.95
 -13   8   4   12.90    3.33
 -13   8   3    3.06    2.58
 -13   8   2    2.25    2.15
 -13   8   1    4.32    2.17
 -13   8   0    2.60    2.27
  13  -8   0   -0.29    1.88
  13  -8   1   17.21    3.90
 -13   8  -1   14.78    3.86
  13  -8   2   -1.49    1.50
 -13   7   7   11.59    3.32
 -13   7   6   20.31    4.23
 -13   7   5    4.02    2.10
 -13   7   4    4.67    2.19
 -13   7   3    0.59    1.50
 -13   7   2    1.51    2.06
 -13   7   1    1.22    1.70
  13  -7  -1   -1.48    1.61
  13  -7   0   -1.62    2.33
 -13   7   0    1.05    1.62
  13  -7   1   -1.50    2.30
 -13   7  -1   -0.13    1.48
  13  -7   2   -0.74    1.89
 -13   7  -2    2.76    1.92
 -13   6   8    0.40    1.53
 -13   6   7    2.42    1.92
 -13   6   6    0.17    1.66
 -13   6   5   -1.77    2.27
  13  -6  -5    6.81    2.45
 -13   6   4    3.79    2.24
  13  -6  -4    4.76    2.14
  13  -6  -3    4.10    1.82
 -13   6   3    3.45    2.24
 -13   6   2    1.91    2.07
  13  -6  -2   -0.58    1.42
 -13   6   1    0.00    1.27
  13  -6  -1   -3.19    2.15
 -13   6   0    0.66    1.70
  13  -6   1   -2.93    2.20
 -13   6  -1   -0.43    1.09
  13  -6   2    1.56    1.35
 -13   5   9   -0.05    1.46
 -13   5   8    0.69    1.43
 -13   5   7    1.14    1.49
  13  -5  -7   -1.28    2.00
 -13   5   6    0.55    1.64
  13  -5  -6   -2.07    2.05
 -13   5   5    1.29    1.54
  13  -5  -5    5.34    2.43
 -13   5   4    2.70    2.03
  13  -5  -4    2.69    1.87
 -13   5   3    5.75    2.66
  13  -5  -3    3.89    1.93
 -13   5   2   -0.37    1.49
  13  -5  -2   -1.53    1.78
  13  -5  -1    0.22    1.62
 -13   5   1    3.97    2.30
 -13   5   0    1.12    1.55
  13  -5   1   -1.79    2.20
 -13   5  -1   -1.94    1.73
  13  -4 -10    5.51    2.88
 -13   4   9   -1.80    2.03
  13  -4  -9    3.79    2.27
 -13   4   8   -1.48    2.01
  13  -4  -8   -4.35    2.54
 -13   4   7    0.27    1.70
  13  -4  -7   -4.46    2.76
 -13   4   6    0.95    1.60
  13  -4  -6   10.30    3.24
 -13   4   5    1.25    1.74
  13  -4  -5    5.45    2.54
 -13   4   4    2.28    1.92
  13  -4  -4    0.63    1.44
 -13   4   3   -0.01    1.18
  13  -4  -3    0.89    1.50
  13  -4  -2    0.87    1.27
 -13   4   2    1.98    1.57
  13  -4  -1   -5.70    2.88
 -13   4   1    1.99    1.83
 -13   4   0    0.35    1.38
  13  -4   1   -2.10    2.32
 -13   4  -1    0.03    1.16
 -13   3  10   -0.82    1.65
 -13   3   9   -0.67    2.06
  13  -3  -9    1.38    2.09
 -13   3   8   -2.14    2.09
  13  -3  -8   -2.06    1.91
 -13   3   7    0.58    1.32
  13  -3  -7   -7.78    3.28
 -13   3   6    2.45    1.85
  13  -3  -6   10.61    3.25
 -13   3   5    0.68    1.37
  13  -3  -5    1.89    2.24
 -13   3   4    0.87    1.44
  13  -3  -4    1.43    1.63
  13  -3  -3    1.60    1.76
 -13   3   3    0.51    1.36
  13  -3  -2    6.01    2.43
 -13   3   2   10.40    3.15
  13  -3  -1   -2.06    2.10
 -13   3   1    2.14    1.94
 -13   3   0   -0.46    1.62
 -13   2   9   -0.73    1.63
 -13   2   8    2.14    1.69
  13  -2  -8   -0.19    1.70
 -13   2   7    1.26    1.34
  13  -2  -7   -4.93    2.87
 -13   2   6    1.45    1.77
  13  -2  -6    9.66    3.33
 -13   2   5    0.69    1.48
  13  -2  -5    3.62    2.35
  13  -2  -4    0.41    1.06
 -13   2   4    0.32    1.10
 -13   2   3    1.03    1.62
  13  -2  -3    0.52    1.47
  13  -2  -2    2.09    1.78
 -13   2   2    4.09    2.19
  13  -2  -1   -1.86    1.73
 -13   2   1    0.53    1.34
 -13   2   0   -0.13    1.39
 -13   1   6    0.84    1.25
  13  -1  -6   10.61    3.56
  13  -1  -5    7.44    3.28
 -13   1   5   -0.17    1.06
  13  -1  -4    2.45    2.26
 -13   1   4    0.71    1.42
 -13   1   3   -1.39    1.81
 -13   1   2    2.53    1.79
 -13   1   1   -0.43    1.60
 -13   0   2    0.08    1.20
  14  -7   0   -3.78    2.25
  14  -6  -4    5.43    2.46
  14  -6  -3    0.20    1.23
  14  -6  -2    2.16    1.43
  14  -6  -1   -0.37    1.28
  14  -6   0   -3.23    2.31
  14  -5  -7   -2.07    2.31
  14  -5  -6   -2.13    2.47
  14  -5  -5    8.62    3.04
  14  -5  -4    3.89    2.01
  14  -5  -3    1.71    1.74
  14  -5  -2   -2.37    1.92
  14  -5  -1   -2.18    2.12
  14  -4  -6    6.01    2.51
  14  -4  -5    7.11    2.80
  14  -4  -4    2.91    2.14
  14  -4  -3    1.52    1.68
TITL friz12 in P-1
REM P-1 (#2 in standard setting)
CELL 0.71073   9.799661  10.095858  11.040123  96.6181 102.7407 113.9023
ZERR    4.00   0.000699   0.000688   0.000800   0.0058   0.0061   0.0067
LATT  1
SFAC C H N O
UNIT 44.00 40.00 4.00 4.00
TREF
HKLF 4
END
_computing_structure_solution     'SHELXT 2014/4 (Sheldrick, 2014)'
;
_shelx_hkl_checksum     35013
_shelx_res_file
;
    friz12.res created by SHELXL-2014/7
TITL friz12_a.res in P-1
REM R1 0.228, Rweak 0.019, Alpha 0.052, Orientation as input
CELL 0.71073 9.799661 10.095858 11.040123 96.6181 102.7407 113.9023
ZERR 1 0.000699 0.000688 0.0008 0.0058 0.0061 0.0067
LATT 1
SFAC C H N Na O
UNIT 36 34 12 2 12
L.S. 4 0 0
PLAN  20
TEMP 24.85
BOND $H
LIST 4
MORE -1
CONF
HTAB 2
EQIV $1 -x+1, -y, -z+1
HTAB O2 O6_$1
HTAB O4 O6_$1
EQIV $2 x, y, z+1
HTAB N1 N6_$2
EQIV $3 x, y, z-1
HTAB N5 O2_$3
HTAB N5 N6
EQIV $4 -x+1, -y+1, -z+2
HTAB C5 O4_$4
HTAB C17 N2_$3
fmap 2 53
acta
mpla 10 c1 c2 c3 c4 c5 n1 o1 c6 n1 o2 h2
mpla c1 c2 c3 c4 c5 n1
mpla o1 c6 n1 o2
mpla 10 c7 c8 c9 c10 c11 n4 o3 c12 n3 o4 h4
mpla c7 c8 c9 c10 c11 n4
mpla o3 c12 n3 o4
mpla c13 c14 c15 c16 c17 n6 o6 n5 c18 o5
mpla c13 c14 c15 c16 c17 n6
mpla o6 n5 c18 o5
OMIT 0 60
rem OMIT -2 2 2
rem OMIT -5 5 0
rem OMIT -9 -1 11
rem OMIT 2 -2 2
rem OMIT 4 -4 1
rem OMIT 1 -3 2
rem OMIT 1 -2 7
REM <olex2.extras>
REM <HklSrc "%.\\friz12.hkl">
REM </olex2.extras>
WGHT    0.061800
FVAR       0.54251
NA1   4    0.461009    0.105674    0.605616    11.00000    0.05673    0.05427 =
         0.02550    0.00679    0.01151    0.03973
O1    5    0.230427    0.043086    0.661318    11.00000    0.05872    0.08437 =
         0.02931    0.00312    0.01137    0.05180
O2    5    0.334184    0.010159    0.902584    11.00000    0.05706    0.06043 =
         0.04234    0.02191    0.02171    0.04504
H2    2    0.426127    0.053251    0.883258    11.00000    0.06602
O3    5    0.561637    0.362817    0.666296    11.00000    0.09121    0.05582 =
         0.03392    0.00251    0.01409    0.05071
O4    5    0.743678    0.392660    0.903209    11.00000    0.05427    0.05530 =
         0.04935    0.00069    0.00437    0.03684
H4    2    0.681313    0.292754    0.875731    11.00000    0.10696
O5    5    0.395084    0.033474    0.386771    11.00000    0.05752    0.05624 =
         0.02409    0.01011    0.00985    0.03954
O6    5    0.427981   -0.110241    0.179180    11.00000    0.04858    0.04751 =
         0.03333    0.01013    0.01277    0.03742
N1    3    0.266030    0.103475    0.872551    11.00000    0.05501    0.05441 =
         0.02935    0.01211    0.01540    0.04104
H1    2    0.250106    0.145378    0.929661    11.00000    0.07518
N2    3    0.126313    0.282979    0.840957    11.00000    0.05511    0.05496 =
         0.03246    0.00402    0.00886    0.03664
N3    3    0.640752    0.454607    0.878729    11.00000    0.05576    0.04690 =
         0.03491    0.00354    0.01026    0.03474
H3    2    0.643448    0.517106    0.939864    11.00000    0.06783
N4    3    0.469894    0.606141    0.855959    11.00000    0.06336    0.04866 =
         0.03619    0.00816    0.01984    0.03429
N5    3    0.341777   -0.032120    0.173424    11.00000    0.04318    0.04228 =
         0.02344    0.00787    0.00793    0.03068
H5    2    0.301270   -0.018114    0.104213    11.00000    0.04916
N6    3    0.169081    0.115056    0.132867    11.00000    0.04616    0.05309 =
         0.03129    0.01009    0.01237    0.03428
C1    1    0.120252    0.196779    0.736997    11.00000    0.03543    0.04001 =
         0.02917    0.01007    0.01297    0.02059
C2    1    0.028131    0.179325    0.617935    11.00000    0.06897    0.07274 =
         0.02882    0.00651    0.00812    0.05154
AFIX  43
H2A   2    0.029064    0.120315    0.547217    11.00000   -1.20000
AFIX   0
C3    1   -0.066100    0.250673    0.604543    11.00000    0.07224    0.08263 =
         0.03859    0.00966    0.00328    0.05618
AFIX  43
H3A   2   -0.131643    0.238492    0.524766    11.00000   -1.20000
AFIX   0
C4    1   -0.062321    0.339329    0.709411    11.00000    0.05540    0.05417 =
         0.05153    0.01535    0.01392    0.03994
AFIX  43
H4A   2   -0.124664    0.388857    0.702898    11.00000   -1.20000
AFIX   0
C5    1    0.035726    0.353214    0.824266    11.00000    0.06733    0.05826 =
         0.04022   -0.00012    0.01046    0.04243
AFIX  43
H5A   2    0.039874    0.415406    0.895445    11.00000   -1.20000
AFIX   0
C6    1    0.211855    0.108041    0.753291    11.00000    0.03419    0.04364 =
         0.02728    0.00611    0.00925    0.02159
C7    1    0.469903    0.529775    0.749232    11.00000    0.04180    0.03056 =
         0.03481    0.00492    0.01180    0.01625
C8    1    0.396015    0.533083    0.630092    11.00000    0.08813    0.06528 =
[truncated: 5,197 more chars]
