# Supplementary material for: Crystal structure of bis­(μ-N-hy­droxy­picolin­amid­ato)bis­[bis­(N-hy­droxy­picolinamide)­sodium]
Source: Acta Crystallogr E Crystallogr Commun. 2017 Jan 1;73(Pt 1):24–7. doi: 10.1107/S2056989016019095 (PMC5209763; doi:10.1107/S2056989016019095)
Supplement: Supplementary file 2 [file e-73-00024-Isup2.hkl]

data_I                                                                          
_shelx_title ' friz12_a.res in P-1'                                             
_shelx_refln_list_code          4                                               
_shelx_F_calc_maximum      190.15                                               
_exptl_crystal_F_000       452.00                                               
_reflns_d_resolution_high  0.7108                                               
                                                                                
loop_                                                                           
 _space_group_symop_operation_xyz                                               
 'x, y, z'                                                                      
 '-x, -y, -z'                                                                   
                                                                                
_cell_length_a     9.7997                                                       
_cell_length_b    10.0959                                                       
_cell_length_c    11.0401                                                       
_cell_angle_alpha  96.618                                                       
_cell_angle_beta  102.741                                                       
_cell_angle_gamma 113.902                                                       
                                                                                
_shelx_F_squared_multiplier     1.000                                           
                                                                                
loop_                                                                           
 _refln_index_h                                                                 
 _refln_index_k                                                                 
 _refln_index_l                                                                 
 _refln_F_squared_calc                                                          
 _refln_F_squared_meas                                                          
 _refln_F_squared_sigma                                                         
 _refln_observed_status                                                         
   2   0   0         88.88         98.28         3.02 o                         
   3   0   0        196.99        168.01         6.06 o                         
   4   0   0          0.59          0.03         1.05 o                         
   5   0   0          0.07          0.53         1.16 o                         
   6   0   0        107.92         98.91         6.81 o                         
   7   0   0         25.63         26.56         4.28 o                         
   8   0   0         12.20         11.01         3.10 o                         
   9   0   0         58.81         60.04        10.77 o                         
  10   0   0         37.22         33.77         8.83 o                         
  11   0   0          5.91          5.06         4.65 o                         
  12   0   0          0.07          0.90         3.71 o                         
 -12   1   0          4.58          5.98         6.56 o                         
 -11   1   0          0.33          0.00         3.43 o                         
 -10   1   0          7.04          0.34         3.43 o                         
  -9   1   0        161.09        174.74        17.53 o                         
  -8   1   0         26.46         22.31         3.78 o                         
  -7   1   0         42.98         42.83         4.71 o                         
  -6   1   0         44.20         43.08         2.59 o                         
  -5   1   0        104.22         98.86         3.50 o                         
  -4   1   0          0.02          0.25         0.44 o                         
  -3   1   0         48.68         47.87         2.08 o                         
  -2   1   0       1314.70       1335.11        10.88 o                         
   1   1   0        211.18        221.89         3.13 o                         
   2   1   0      13868.47      13704.76        76.31 o                         
   3   1   0         37.91         43.28         3.01 o                         
   4   1   0          3.66          3.82         1.48 o                         
   5   1   0         36.30         43.75         4.53 o                         
   6   1   0          0.00          0.21         2.12 o                         
   7   1   0          8.81          8.58         2.74 o                         
   8   1   0          0.04          0.24         2.39 o                         
   9   1   0          2.01          1.77         3.87 o                         
  10   1   0          4.53          5.57         5.71 o                         
  11   1   0         14.53          6.76         3.51 o                         
 -12   2   0          0.40          0.00         5.67 o                         
 -11   2   0          7.12          5.74         5.61 o                         
 -10   2   0         47.85         50.46        11.08 o                         
  -9   2   0        142.00        136.45        15.90 o                         
  -8   2   0         99.13         93.43         6.62 o                         
  -7   2   0          0.66          0.28         1.13 o                         
  -6   2   0         27.63         34.50         3.44 o                         
  -5   2   0       2600.98       2643.30        32.01 o                         
  -4   2   0        352.76        330.47         4.95 o                         
  -3   2   0        255.93        219.05        10.80 o                         
  -2   2   0       2939.61       3314.11        28.80 o                         
  -1   2   0          0.23          1.09         0.60 o                         
   0   2   0        370.87        403.30         4.84 o                         
   1   2   0      36158.52      33972.02        75.56 o                         
   2   2   0         10.39         13.39         1.70 o                         
   3   2   0        216.15        189.72         6.78 o                         
   4   2   0        227.82        239.93         8.47 o                         
   5   2   0        102.76         92.35         6.90 o                         
   6   2   0         78.76         73.12         6.94 o                         
   7   2   0         27.23         24.56         4.54 o                         
   8   2   0         29.54         28.48         5.16 o                         
   9   2   0          0.34          0.75         3.87 o                         
  10   2   0          1.14          2.11         3.77 o                         
  11   2   0          0.57          0.00         5.81 o                         
 -13   3   0          1.39          0.00         5.50 o                         
 -12   3   0          0.79          0.00         3.47 o                         
 -11   3   0         18.01         22.53         8.15 o                         
 -10   3   0         20.71         22.32         6.46 o                         
  -9   3   0          0.70          0.00         3.87 o                         
  -8   3   0         22.35         20.89         2.95 o                         
  -7   3   0          3.25          4.32         1.35 o                         
  -6   3   0        508.51        597.05        11.89 o                         
  -5   3   0         55.14         63.25         2.56 o                         
  -4   3   0        452.96        438.94        17.77 o                         
  -3   3   0         39.78         40.87         3.71 o                         
  -2   3   0         86.61         79.03         4.44 o                         
  -1   3   0        173.36        190.13         5.30 o                         
   0   3   0        497.78        541.25         7.54 o                         
   1   3   0        158.40        142.89         5.46 o                         
   2   3   0        134.73        133.01         7.52 o                         
   3   3   0       2098.47       2234.63        24.87 o                         
   4   3   0         33.45         33.27         3.61 o                         
   5   3   0         25.15         26.01         3.55 o                         
   6   3   0          4.13          2.27         1.94 o                         
   7   3   0          5.59          9.42         3.59 o                         
   8   3   0          0.39          0.20         3.53 o                         
   9   3   0          0.43          0.00         2.81 o                         
  10   3   0          0.14          0.00         5.01 o                         
 -13   4   0          0.74          1.19         4.69 o                         
 -12   4   0          0.42          0.00         5.20 o                         
 -11   4   0         24.66         28.30         8.83 o                         
 -10   4   0          3.46          2.51         3.16 o                         
  -9   4   0        118.64        119.22        14.75 o                         
  -8   4   0          3.92          2.38         3.81 o                         
  -7   4   0        335.90        343.95         8.94 o                         
  -6   4   0         47.05         44.80         3.09 o                         
  -5   4   0         13.22         22.90         5.10 o                         
  -4   4   0       6385.95       7718.15        81.48 o                         
  -3   4   0       1175.21       1204.84        19.89 o                         
  -2   4   0        611.81        580.05        10.82 o                         
  -1   4   0       1085.72       1113.57        10.07 o                         
   0   4   0        319.03        304.86         6.60 o                         
   1   4   0         19.06         19.81         1.86 o                         
   2   4   0         64.57         81.30         4.96 o                         
   3   4   0        369.19        360.78        11.07 o                         
   4   4   0         90.28         88.79         5.87 o                         
   5   4   0         72.79         82.27         5.09 o                         
   6   4   0         51.47         47.54         4.66 o                         
   7   4   0         14.55          8.52         7.56 o                         
   8   4   0          4.55          0.00         3.85 o                         
   9   4   0          3.12          0.00         4.31 o                         
 -13   5   0          5.02          3.81         5.27 o                         
 -12   5   0          0.23          0.10         3.53 o                         
 -11   5   0          3.40          0.07         4.45 o                         
 -10   5   0         40.76         40.19         9.58 o                         
  -9   5   0          1.03          1.02         4.15 o                         
  -8   5   0         34.21         35.98         8.19 o                         
  -7   5   0        418.45        397.01        10.24 o                         
  -6   5   0          0.19          0.00         3.77 o                         
  -5   5   0         56.93        100.06         7.05 o                         
  -4   5   0          5.32          5.43         3.14 o                         
  -3   5   0        704.32        720.04         9.97 o                         
  -2   5   0        110.79        104.70         5.20 o                         
  -1   5   0        175.67        181.23         4.69 o                         
   0   5   0         79.83         83.30         4.38 o                         
   1   5   0         16.77         12.82         1.37 o                         
   2   5   0         11.96         10.40         1.71 o                         
   3   5   0         93.67         94.83         5.35 o                         
   4   5   0         24.70         19.00         2.34 o                         
   5   5   0          5.86          4.15         2.61 o                         
   6   5   0          2.87          0.00         3.43 o                         
   7   5   0          0.96          0.00         3.80 o                         
   8   5   0          0.26          0.00         3.32 o                         
   9   5   0          2.50          0.00         4.15 o                         
 -13   6   0          0.57          2.24         5.78 o                         
 -12   6   0          0.92          4.08         5.50 o                         
 -11   6   0          0.89          3.43         5.06 o                         
 -10   6   0        142.53        139.61        16.95 o                         
  -9   6   0         71.45         79.10        12.40 o                         
  -8   6   0          4.25          1.73         3.67 o                         
  -7   6   0        283.64        294.71        19.84 o                         
  -6   6   0       1156.59       1343.27        27.76 o                         
  -5   6   0         10.69         12.84         3.42 o                         
  -4   6   0         93.17         91.48         3.89 o                         
  -3   6   0       1861.93       1988.47        18.04 o                         
  -2   6   0        357.05        352.37        10.30 o                         
  -1   6   0         16.73         17.64         2.06 o                         
   0   6   0         18.81         19.90         2.74 o                         
   1   6   0         19.24         19.09         2.00 o                         
   2   6   0        132.59        135.91         5.62 o                         
   3   6   0          0.05          0.00         1.66 o                         
   4   6   0         47.39         44.22         3.78 o                         
   5   6   0          4.30          3.04         1.86 o                         
   6   6   0          5.23          1.94         3.14 o                         
   7   6   0          1.83          1.39         3.26 o                         
   8   6   0          0.01          0.00         6.25 o                         
 -13   7   0          4.03          0.00         4.54 o                         
 -12   7   0          3.56          2.72         4.86 o                         
 -11   7   0         12.16         13.90         6.35 o                         
 -10   7   0         71.62         73.49        12.88 o                         
  -9   7   0         26.13         29.90         8.39 o                         
  -8   7   0         43.12         32.07         7.10 o                         
  -7   7   0         64.75         80.12        10.77 o                         
  -6   7   0        142.93        140.25         9.67 o                         
  -5   7   0          3.21          3.76         2.79 o                         
  -4   7   0         26.94         25.87         2.63 o                         
  -3   7   0          8.22          5.28         3.27 o                         
  -2   7   0         21.77         18.81         3.22 o                         
  -1   7   0         28.72         39.65         3.36 o                         
   0   7   0         17.19         11.53         2.29 o                         
   1   7   0          0.00          4.02         2.25 o                         
   2   7   0         20.03         24.76         3.66 o                         
   3   7   0          1.83          3.09         2.07 o                         
   4   7   0         24.62         21.29         3.60 o                         
   5   7   0          4.19          1.98         2.34 o                         
   6   7   0          1.76          2.06         2.80 o                         
   7   7   0          1.99          5.16         4.62 o                         
 -13   8   0          5.50          3.46         4.92 o                         
 -12   8   0          1.41          0.00         4.65 o                         
 -11   8   0          0.51          4.62         4.69 o                         
 -10   8   0          7.09         12.50         6.42 o                         
  -9   8   0         31.15         23.38         6.73 o                         
  -8   8   0          8.20          0.44         4.08 o                         
  -7   8   0         17.18         15.00         3.64 o                         
  -6   8   0         50.04         47.29         4.29 o                         
  -5   8   0        116.87        123.13         5.79 o                         
  -4   8   0        118.00        109.10         7.06 o                         
  -3   8   0        136.94        133.50         7.53 o                         
  -2   8   0         15.97         18.26         3.94 o                         
  -1   8   0         12.21          8.33         3.40 o                         
   0   8   0         55.95         52.90         3.74 o                         
   1   8   0          3.80          3.53         2.26 o                         
   2   8   0          1.63          5.44         2.43 o                         
   3   8   0         68.91         78.42         6.72 o                         
   4   8   0         11.43         14.41         4.32 o                         
   5   8   0          2.42          8.22         6.90 o                         
   6   8   0          0.15          1.83         4.69 o                         
 -13   9   0         10.79         10.03         9.60 o                         
 -12   9   0         11.32          3.56         6.35 o                         
 -11   9   0         28.66         28.35         9.85 o                         
 -10   9   0          0.18          0.00         6.52 o                         
  -9   9   0          0.10          0.00         3.15 o                         
  -8   9   0          3.52          0.94         2.39 o                         
  -7   9   0          2.39          1.30         1.89 o                         
  -6   9   0         15.63         23.41         4.73 o                         
  -5   9   0         17.15         19.25         3.58 o                         
  -4   9   0         26.23         26.74         3.63 o                         
  -3   9   0         95.85         95.15         6.54 o                         
  -2   9   0          0.08          0.00         2.34 o                         
  -1   9   0         53.78         53.03         5.21 o                         
   0   9   0         44.45         37.69         5.79 o                         
   1   9   0         18.71         21.41         4.71 o                         
   2   9   0          4.55          4.99         2.73 o                         
   3   9   0          0.01          0.95         2.86 o                         
   4   9   0          0.04          3.98         4.25 o                         
   5   9   0          5.24          3.23         3.81 o                         
 -12  10   0         14.72         28.27         9.75 o                         
 -11  10   0         10.73         12.44         7.27 o                         
 -10  10   0          1.09          3.84         4.32 o                         
  -9  10   0         52.55         48.52         9.48 o                         
  -8  10   0          5.76          4.75         2.97 o                         
  -7  10   0         76.81         62.82         7.87 o                         
  -6  10   0          0.71          5.09         3.50 o                         
  -5  10   0         11.67         11.43         3.23 o                         
  -4  10   0          1.30          0.00         2.82 o                         
  -3  10   0        195.07        193.46        10.18 o                         
  -2  10   0        135.99        149.11         8.84 o                         
  -1  10   0          4.16          0.54         3.38 o                         
   0  10   0         15.86         12.62         4.15 o                         
   1  10   0         10.25         17.05         4.71 o                         
   2  10   0          0.19          1.66         2.70 o                         
   3  10   0          0.19          0.75         3.70 o                         
   4  10   0          5.17          7.44         5.64 o                         
 -12  11   0         46.24         60.68        13.86 o                         
 -11  11   0          4.44          2.62         4.59 o                         
 -10  11   0         30.73         33.33         9.17 o                         
  -9  11   0         13.28          8.60         4.59 o                         
  -8  11   0         61.04         74.65         8.88 o                         
  -7  11   0          2.48          4.04         2.69 o                         
  -6  11   0          0.16          2.12         2.33 o                         
  -5  11   0          1.35          1.85         3.10 o                         
  -4  11   0         15.41         17.16         5.48 o                         
  -3  11   0         10.27         11.86         4.18 o                         
  -2  11   0         96.20         98.55        10.44 o                         
  -1  11   0         16.06         10.55         5.47 o                         
   0  11   0         17.28         21.12         5.73 o                         
   1  11   0          3.40          1.88         2.98 o                         
   2  11   0          0.08          0.00         5.20 o                         
 -11  12   0         81.28        105.33        16.55 o                         
 -10  12   0          8.26         31.99        36.35 o                         
  -9  12   0          0.11          4.23        18.82 o                         
  -8  12   0         23.91         37.81         5.73 o                         
  -7  12   0          0.10          2.62         2.60 o                         
  -6  12   0          3.68          0.00         7.95 o                         
  -5  12   0          1.25          0.00         7.54 o                         
  -4  12   0         14.10         17.40         5.48 o                         
  -3  12   0          0.33          2.77         3.84 o                         
  -2  12   0         24.38         23.89         5.85 o                         
  -1  12   0         86.56         96.18        11.05 o                         
   0  12   0         35.57         40.17        10.40 o                         
   1  12   0          0.33          0.97         3.69 o                         
 -10  13   0         11.93         26.03         6.78 o                         
  -9  13   0         20.71         60.00        14.20 o                         
  -8  13   0          4.98          5.78         4.77 o                         
  -7  13   0         15.67         11.02         7.97 o                         
  -6  13   0          5.03          0.00        13.73 o                         
  -5  13   0          0.33          9.80         5.02 o                         
  -4  13   0          0.28          6.38         4.71 o                         
  -3  13   0          3.75          7.83         4.58 o                         
  -2  13   0          2.28          1.18         3.07 o                         
  -1  13   0          2.78          3.94         4.04 o                         
  -7  14   0         12.93          3.64        15.44 o                         
  -6  14   0          0.39          9.13         5.86 o                         
  -5  14   0          0.05          2.59         4.23 o                         
   4 -14   1          4.76          8.99         4.73 o                         
   5 -14   1         22.64         34.60         8.07 o                         
   6 -14   1          5.37         15.45         6.85 o                         
   7 -14   1          0.38          0.00         9.51 o                         
   1 -13   1          0.01          7.21         5.78 o                         
   2 -13   1          0.51          0.00         4.06 o                         
   3 -13   1          0.46          0.00         3.84 o                         
   4 -13   1          2.44         10.02         5.33 o                         
   5 -13   1          0.50         10.81         9.39 o                         
   6 -13   1          4.93          3.08        10.36 o                         
   7 -13   1          3.93          0.78         5.51 o                         
   8 -13   1          3.78          2.41         6.39 o                         
   9 -13   1         19.33         51.17        14.71 o                         
  10 -13   1          0.01         29.42        12.33 o                         
  -1 -12   1          0.55          3.08         3.74 o                         
   0 -12   1         29.22         32.16         6.92 o                         
   1 -12   1         35.67         29.19         6.30 o                         
   2 -12   1         47.54         48.52         8.11 o                         
   3 -12   1          1.91          6.54         4.42 o                         
   4 -12   1          0.19          4.99        11.54 o                         
   5 -12   1          0.60          0.00         7.71 o                         
   6 -12   1          2.78          0.56         4.07 o                         
   7 -12   1         21.44         22.66         6.45 o                         
   8 -12   1         11.90         21.20        14.22 o                         
   9 -12   1          4.19         17.41        24.36 o                         
  10 -12   1         20.69         20.18         7.68 o                         
  11 -12   1        107.38        128.94        18.59 o                         
  -3 -11   1          4.85          6.56         5.27 o                         
  -2 -11   1          0.62          0.07         4.11 o                         
  -1 -11   1          4.54          6.22         4.27 o                         
   0 -11   1          5.86          7.13         3.82 o                         
   1 -11   1          0.33          0.00         3.58 o                         
   2 -11   1          3.58          7.11         3.98 o                         
   3 -11   1          2.81          5.18         4.28 o                         
   4 -11   1         26.92         17.66         7.92 o                         
   5 -11   1         92.25         79.16         9.25 o                         
   6 -11   1          0.21          0.80         2.18 o                         
   7 -11   1         27.38         24.49         5.18 o                         
   8 -11   1          0.09          3.39        15.24 o                         
   9 -11   1         15.99         19.09         6.93 o                         
  10 -11   1         20.22         24.60         8.05 o                         
  11 -11   1          2.34          7.61         6.18 o                         
  12 -11   1         24.06         29.56         9.48 o                         
  -4 -10   1          2.48          0.41         3.87 o                         
  -3 -10   1          0.17          3.30         4.52 o                         
  -2 -10   1         12.76         15.48         4.78 o                         
  -1 -10   1          2.18          1.94         2.79 o                         
   0 -10   1          0.43          0.05         5.44 o                         
   1 -10   1         59.21         60.53         7.70 o                         
   2 -10   1         62.85         62.84         8.05 o                         
   3 -10   1         14.57         18.96         5.93 o                         
   4 -10   1          9.51          7.16         2.70 o                         
   5 -10   1          0.74          1.81         2.20 o                         
   6 -10   1        132.27        126.03         8.60 o                         
   7 -10   1        226.38        176.60        12.98 o                         
   8 -10   1          6.03          0.00         5.50 o                         
   9 -10   1          0.41          3.47         4.89 o                         
  10 -10   1          0.32          2.34         4.25 o                         
  11 -10   1          2.38          1.67         3.22 o                         
  12 -10   1         49.51         56.44         8.67 o                         
  -5  -9   1          0.00          7.64         5.95 o                         
  -4  -9   1          3.66          3.47         4.62 o                         
  -3  -9   1          0.00          0.00         2.77 o                         
  -2  -9   1          2.74          1.42         2.61 o                         
  -1  -9   1          0.49          2.07         2.68 o                         
   0  -9   1          7.71          5.56         3.20 o                         
   1  -9   1          0.84          0.63         2.35 o                         
   2  -9   1         17.54         19.49         3.22 o                         
   3  -9   1          0.00          1.12         2.48 o                         
   4  -9   1          7.82          9.22         2.58 o                         
   5  -9   1         65.13         79.66         6.46 o                         
   6  -9   1          8.82          2.68         2.64 o                         
   7  -9   1        161.55        143.85         9.37 o                         
   8  -9   1         14.79          6.49         3.33 o                         
   9  -9   1          0.28          2.35         3.06 o                         
  10  -9   1          0.00          0.00         3.23 o                         
  11  -9   1          0.91          0.00         3.35 o                         
  12  -9   1          0.29          0.00         3.84 o                         
  -6  -8   1          0.49          3.21         7.36 o                         
  -5  -8   1          0.26          2.82         6.47 o                         
  -4  -8   1          1.45          4.40         3.94 o                         
  -3  -8   1          0.71          0.39         2.22 o                         
  -2  -8   1          7.99          7.09         2.49 o                         
  -1  -8   1         28.48         34.16         3.93 o                         
   0  -8   1        103.21        101.80         5.01 o                         
   1  -8   1         75.71         73.40         4.14 o                         
   2  -8   1          8.88          5.53         2.29 o                         
   3  -8   1         15.26         13.41         2.12 o                         
   4  -8   1         40.60         39.91         3.02 o                         
   5  -8   1          4.86          3.45         2.31 o                         
   6  -8   1         81.63         83.48         5.75 o                         
   7  -8   1        404.70        331.00        14.55 o                         
   8  -8   1        577.78        532.40        20.21 o                         
   9  -8   1          5.99          2.79         4.93 o                         
  10  -8   1         24.17         18.27         4.63 o                         
  11  -8   1          0.30          0.00         4.02 o                         
  12  -8   1          1.08          0.00         7.42 o                         
  13  -8   1         43.84         54.62         9.32 o                         
  -7  -7   1          0.06         19.64         7.98 o                         
  -6  -7   1          4.19          4.25         3.35 o                         
  -5  -7   1          0.84          1.87         2.77 o                         
  -4  -7   1          0.00          0.00         2.02 o                         
  -3  -7   1          1.36          2.78         2.08 o                         
  -2  -7   1          3.77          2.60         2.15 o                         
  -1  -7   1         84.54         84.84         5.41 o                         
   0  -7   1        221.98        197.84         6.46 o                         
   1  -7   1        753.33        755.99        12.10 o                         
   2  -7   1          9.38          7.60         1.93 o                         
   3  -7   1          6.23          7.48         1.26 o                         
   4  -7   1         51.41         51.56         3.79 o                         
   5  -7   1        168.15        155.23         7.15 o                         
   6  -7   1        791.51        759.49        20.18 o                         
   7  -7   1        115.37        131.62         9.18 o                         
   8  -7   1        225.36        192.04        17.97 o                         
   9  -7   1          1.68          0.00         3.43 o                         
  10  -7   1          3.71          0.00         3.27 o                         
  11  -7   1          0.86          0.00         2.85 o                         
  12  -7   1          0.64          0.00         3.98 o                         
  13  -7   1          1.03          0.00         4.23 o                         
  -8  -6   1          6.42         10.26         6.56 o                         
  -7  -6   1          1.03          0.00         4.25 o                         
  -6  -6   1          2.22          2.36         2.81 o                         
  -5  -6   1          2.36          3.62         2.64 o                         
  -4  -6   1         15.20         19.25         3.33 o                         
  -3  -6   1         71.57         78.98         5.74 o                         
  -2  -6   1        100.18        104.31         6.23 o                         
  -1  -6   1         32.20         37.04         3.47 o                         
   0  -6   1         25.06         27.34         2.38 o                         
   1  -6   1        386.22        360.39         7.81 o                         
   2  -6   1          9.74          7.75         1.26 o                         
   3  -6   1        599.26        700.16        10.59 o                         
   4  -6   1          5.95          5.41         1.35 o                         
   5  -6   1        143.57        137.49         6.64 o                         
   6  -6   1          1.74          0.00         4.32 o                         
   7  -6   1         41.72         41.66         7.81 o                         
   8  -6   1         78.83         63.57        10.43 o                         
   9  -6   1         33.67         29.02         8.05 o                         
  10  -6   1         49.93         46.24        10.23 o                         
  11  -6   1          6.90          5.72         3.34 o                         
  12  -6   1          1.10          0.00         3.55 o                         
  13  -6   1          0.16          0.00         4.25 o                         
  -9  -5   1          0.57          3.40         5.03 o                         
  -8  -5   1         10.19          8.90         5.95 o                         
  -7  -5   1          0.05          0.00         4.86 o                         
  -6  -5   1          2.04          1.93         3.29 o                         
  -5  -5   1         36.21         33.22         3.93 o                         
  -4  -5   1         20.74         23.18         4.00 o                         
  -3  -5   1          0.20          0.40         1.68 o                         
  -2  -5   1         26.56         28.15         3.23 o                         
  -1  -5   1        108.34         98.01         5.19 o                         
   0  -5   1        117.53        118.65         3.63 o                         
   1  -5   1       1053.11       1071.37        12.37 o                         
   2  -5   1       4015.70       4190.11        45.24 o                         
   3  -5   1         69.63         81.39         4.04 o                         
   4  -5   1        335.58        327.88         9.05 o                         
   5  -5   1        261.57        309.80        16.99 o                         
   6  -5   1         14.09         15.02         5.03 o                         
   7  -5   1         24.07         25.75         2.54 o                         
   8  -5   1          1.20          3.57         3.13 o                         
   9  -5   1          2.93          0.85         3.60 o                         
  10  -5   1          0.95          0.00         3.50 o                         
  11  -5   1          2.13          2.51         4.93 o                         
  12  -5   1          1.10          1.03         8.68 o                         
  13  -5   1          0.00          0.00         4.62 o                         
 -10  -4   1          0.18          0.00         4.58 o                         
  -9  -4   1          1.11          0.00         7.00 o                         
  -8  -4   1          3.16          0.00         4.62 o                         
  -7  -4   1         18.16         15.61         5.93 o                         
  -6  -4   1         73.66         75.83         6.25 o                         
  -5  -4   1          9.67          8.23         2.06 o                         
  -4  -4   1         38.56         44.00         3.26 o                         
  -3  -4   1        549.24        540.12        14.01 o                         
  -2  -4   1         10.51         13.07         2.00 o                         
  -1  -4   1        256.40        265.68         5.62 o                         
   0  -4   1        173.38        197.51         3.61 o                         
   1  -4   1         84.58         72.28         1.92 o                         
   2  -4   1        428.14        398.06         6.19 o                         
   3  -4   1        203.25        221.07         6.55 o                         
   4  -4   1       2173.99       2822.06        46.31 o                         
   5  -4   1        104.75        103.36        10.26 o                         
   6  -4   1        340.90        340.73         7.95 o                         
   7  -4   1          0.39          3.07         1.76 o                         
   8  -4   1         20.97         19.61         2.93 o                         
   9  -4   1         74.69         73.42        11.59 o                         
  10  -4   1         14.68         13.15         6.18 o                         
  11  -4   1         21.28         21.71         8.49 o                         
  12  -4   1          0.02          0.30         5.23 o                         
  13  -4   1          0.18          0.00         3.62 o                         
 -10  -3   1          0.01          0.00         5.13 o                         
  -9  -3   1          8.62          5.93         3.22 o                         
  -8  -3   1          0.02          0.00         2.50 o                         
  -7  -3   1          3.96          0.00         4.30 o                         
  -6  -3   1         20.13         15.04         3.07 o                         
  -5  -3   1          6.66          6.49         1.63 o                         
  -4  -3   1         28.74         25.74         2.02 o                         
  -3  -3   1        349.60        327.82         6.70 o                         
  -2  -3   1         36.60         38.82         2.26 o                         
  -1  -3   1        161.88        187.71         4.09 o                         
   0  -3   1       1390.67       1349.75         7.81 o                         
   1  -3   1        185.73        192.04         2.38 o                         
   2  -3   1        396.55        387.85         8.26 o                         
   3  -3   1       1553.40       1858.96        32.48 o                         
   4  -3   1         30.67         31.29         5.37 o                         
   5  -3   1       1075.61       1063.36        12.91 o                         
   6  -3   1       1228.54       1267.72        20.63 o                         
   7  -3   1          5.41          4.63         1.71 o                         
   8  -3   1        236.80        237.61        10.54 o                         
   9  -3   1         70.47         63.47        11.55 o                         
  10  -3   1         29.46         39.75        10.06 o                         
  11  -3   1          7.16          4.99         3.74 o                         
  12  -3   1          0.15          0.00         3.34 o                         
 -11  -2   1          0.18          0.00         7.68 o                         
 -10  -2   1          5.27          3.67         5.49 o                         
  -9  -2   1          0.77          0.00         4.57 o                         
  -8  -2   1          0.84          0.00         4.55 o                         
  -7  -2   1          1.04          0.78         2.58 o                         
  -6  -2   1          0.59          2.09         2.43 o                         
  -5  -2   1        185.15        189.66         9.49 o                         
  -4  -2   1         32.84         34.16         3.07 o                         
  -3  -2   1       1332.71       1390.03        17.16 o                         
  -2  -2   1       2955.85       2870.90        15.59 o                         
  -1  -2   1       2061.53       2059.78        10.63 o                         
   0  -2   1          1.06          1.27         0.85 o                         
   1  -2   1       1607.60       1632.77         7.94 o                         
   2  -2   1       1183.18       1274.84        15.42 o                         
   3  -2   1        286.43        307.45         7.64 o                         
   4  -2   1          2.89          1.56         0.72 o                         
   5  -2   1        205.79        230.47         8.52 o                         
   6  -2   1        174.37        168.19         8.18 o                         
   7  -2   1        176.09        183.00         9.35 o                         
   8  -2   1         18.07         18.58         3.44 o                         
   9  -2   1          4.00          5.61         4.82 o                         
  10  -2   1        224.79        218.77        21.54 o                         
  11  -2   1          0.28          0.00         5.69 o                         
  12  -2   1          2.95          0.00         3.32 o                         
 -11  -1   1          0.10          0.00         4.50 o                         
 -10  -1   1          4.29          0.47         3.22 o                         
  -9  -1   1          1.75          0.00         4.32 o                         
  -8  -1   1         41.61         40.91         8.26 o                         
  -7  -1   1          0.16          0.88         3.23 o                         
  -6  -1   1        112.26        105.74         7.34 o                         
  -5  -1   1        166.56        168.32         8.32 o                         
  -4  -1   1        797.60        818.75        16.12 o                         
  -3  -1   1        935.35        960.04        12.95 o                         
  -2  -1   1       6574.11       6696.17        35.02 o                         
  -1  -1   1          0.55          0.19         0.30 o                         
   1  -1   1         57.22         59.18         1.87 o                         
   2  -1   1         50.26         56.78         4.05 o                         
   3  -1   1         48.20         44.53         2.38 o                         
   4  -1   1         14.62         11.94         1.48 o                         
   5  -1   1         12.77          9.75         1.99 o                         
   6  -1   1        157.05        163.28         8.64 o                         
   7  -1   1         48.79         53.70         5.53 o                         
   8  -1   1         42.20         41.01         5.23 o                         
   9  -1   1         24.46         27.28         7.78 o                         
  10  -1   1          1.53          3.74         4.65 o                         
  11  -1   1          3.40          5.79         5.08 o                         
  12  -1   1         21.43         18.41         5.92 o                         
 -12   0   1          6.39          6.53         3.96 o                         
 -11   0   1         52.51         59.94         8.59 o                         
 -10   0   1          6.02          5.64         4.48 o                         
  -9   0   1         49.43         55.55         9.92 o                         
  -8   0   1         23.17         25.69         6.66 o                         
  -7   0   1          8.17         11.11         2.95 o                         
  -6   0   1        318.33        313.20        11.44 o                         
  -5   0   1         65.80         69.63         4.87 o                         
  -4   0   1         10.01         15.00         2.19 o                         
  -3   0   1       1720.63       1665.57        17.61 o                         
  -2   0   1        677.48        753.26         7.88 o                         
   1   0   1         75.20         65.07         1.83 o                         
   2   0   1        529.30        527.90        22.73 o                         
   3   0   1         63.84         78.05         4.69 o                         
   4   0   1         74.26         68.26         4.88 o                         
   5   0   1         29.33         35.58         4.02 o                         
   6   0   1         48.91         53.05         5.36 o                         
   7   0   1          4.22          1.68         1.87 o                         
   8   0   1          0.06          1.20         2.07 o                         
   9   0   1         10.21         11.55         5.16 o                         
  10   0   1          3.69          0.63         3.83 o                         
  11   0   1         74.57         61.91         9.06 o                         
 -12   1   1          4.41          0.00         3.94 o                         
 -11   1   1          2.14          0.00         6.97 o                         
 -10   1   1          6.59          8.83         5.16 o                         
  -9   1   1          1.56          1.90         3.87 o                         
  -8   1   1          0.58          0.14         3.23 o                         
  -7   1   1        251.48        249.11        10.17 o                         
  -6   1   1          0.04          1.09         1.37 o                         
  -5   1   1        920.84        877.96        11.20 o                         
  -4   1   1        148.40        142.29         3.20 o                         
  -3   1   1       1011.12       1094.40        13.32 o                         
  -2   1   1        195.16        215.81         3.63 o                         
  -1   1   1        331.12        350.64         3.98 o                         
   0   1   1        122.61        132.23         2.06 o                         
   1   1   1         77.41         76.13         2.29 o                         
   2   1   1          8.43         15.16         1.88 o                         
   3   1   1        254.42        263.24         9.32 o                         
   4   1   1        578.42        566.77        15.22 o                         
   5   1   1        106.98        107.40         7.29 o                         
   6   1   1         18.33         23.34         4.11 o                         
   7   1   1          5.17          6.57         2.56 o                         
   8   1   1         20.60         18.98         4.33 o                         
   9   1   1         22.75         22.17         4.01 o                         
  10   1   1          0.04          0.00         6.20 o                         
  11   1   1          2.80          0.14         3.14 o                         
 -12   2   1          2.05          1.01         4.84 o                         
 -11   2   1          0.90          4.28         4.21 o                         
 -10   2   1          0.25          2.51         4.38 o                         
  -9   2   1         86.52         91.67        12.74 o                         
  -8   2   1         33.45         41.42         8.15 o                         
  -7   2   1        185.11        196.88         7.57 o                         
  -6   2   1        178.87        180.65         6.15 o                         
  -5   2   1       3691.21       3683.00        21.37 o                         
  -4   2   1        681.46        659.76        13.05 o                         
  -3   2   1         40.72         33.38         2.89 o                         
  -2   2   1        898.67        921.59         6.53 o                         
  -1   2   1        381.21        412.23         4.75 o                         
   0   2   1        588.45        542.43         6.73 o                         
   1   2   1       1250.99       1192.60        13.28 o                         
   2   2   1         63.53         63.96         3.77 o                         
   3   2   1        265.95        280.54         8.60 o                         
   4   2   1         11.63         13.82         2.84 o                         
   5   2   1        125.64        123.44         8.46 o                         
   6   2   1         76.98         83.41         7.71 o                         
   7   2   1         29.41         26.52         4.99 o                         
   8   2   1         11.56          7.96         4.15 o                         
   9   2   1          6.58          7.30         2.45 o                         
  10   2   1          0.30          0.00         3.01 o                         
 -13   3   1          4.50          0.42         7.14 o                         
 -12   3   1          0.55          0.00         6.51 o                         
 -11   3   1          8.26          5.71         4.86 o                         
 -10   3   1         49.98         41.55         9.68 o                         
  -9   3   1         49.73         42.98         9.14 o                         
  -8   3   1         16.92         13.79         5.44 o                         
  -7   3   1          0.13          0.00         4.38 o                         
  -6   3   1         94.44         94.32         9.99 o                         
  -5   3   1         12.70         12.16         4.21 o                         
  -4   3   1       1185.79       1213.24        16.43 o                         
  -3   3   1        323.85        406.57         7.38 o                         
  -2   3   1         59.58         53.64         2.99 o                         
  -1   3   1       1132.27       1142.36         9.48 o                         
   0   3   1       2104.77       2036.99        36.06 o                         
   1   3   1          0.51          0.00         0.86 o                         
   2   3   1          2.71          2.46         1.34 o                         
   3   3   1         50.19         48.05         4.23 o                         
   4   3   1         44.64         49.48         4.46 o                         
   5   3   1         63.64         62.49         6.56 o                         
   6   3   1          2.74          1.45         2.02 o                         
   7   3   1          0.16          0.00         2.30 o                         
   8   3   1         10.01          9.87         2.73 o                         
   9   3   1          2.13          2.00         4.24 o                         
  10   3   1          0.42          0.00         7.95 o                         
 -13   4   1          0.51          0.00        13.06 o                         
 -12   4   1          0.20          0.42         3.48 o                         
 -11   4   1         30.54         34.96         9.48 o                         
 -10   4   1         45.45         46.48        10.16 o                         
  -9   4   1        356.42        380.06        25.45 o                         
  -8   4   1        140.91        152.15        14.95 o                         
  -7   4   1          4.69          3.98         3.74 o                         
  -6   4   1        312.55        331.81        18.99 o                         
  -5   4   1        231.09        251.37         5.74 o                         
  -4   4   1       2211.83       2735.74        43.82 o                         
  -3   4   1        406.26        413.78         6.84 o                         
  -2   4   1        458.18        469.52         6.58 o                         
  -1   4   1        262.15        269.22         5.01 o                         
   0   4   1          4.01          2.18         0.93 o                         
   1   4   1         62.32         57.01         3.19 o                         
   2   4   1         23.35         20.15         2.59 o                         
   3   4   1          3.02          2.81         1.59 o                         
   4   4   1         20.53         22.70         3.24 o                         
   5   4   1          4.38          1.76         2.32 o                         
   6   4   1          0.01          0.00         2.99 o                         
   7   4   1         52.93         50.53         6.97 o                         
   8   4   1          0.71          0.00         2.69 o                         
   9   4   1          0.05          0.99         3.74 o                         
 -13   5   1          5.76          6.01         6.37 o                         
 -12   5   1          2.55          3.13         5.16 o                         
 -11   5   1         82.06         79.06        13.52 o                         
 -10   5   1        118.84        116.71        15.53 o                         
  -9   5   1        127.84        121.87        14.51 o                         
  -8   5   1          0.16          0.00         5.50 o                         
  -7   5   1        261.83        256.73        18.35 o                         
  -6   5   1          6.81          7.89         1.28 o                         
  -5   5   1         21.69         29.32         3.52 o                         
  -4   5   1          2.99          0.65         1.06 o                         
  -3   5   1         70.84         73.94         5.54 o                         
  -2   5   1        452.56        454.25         6.19 o                         
  -1   5   1         80.90         91.68         3.50 o                         
   0   5   1         20.94         26.77         2.07 o                         
   1   5   1         88.04        100.70         4.50 o                         
   2   5   1          9.69          8.51         1.86 o                         
   3   5   1          0.04          0.00         1.53 o                         
   4   5   1          8.65          8.68         1.95 o                         
   5   5   1         30.20         40.13         3.92 o                         
   6   5   1          3.11          5.22         3.01 o                         
   7   5   1          5.45          0.00         2.91 o                         
   8   5   1          2.28          0.00         7.00 o                         
 -13   6   1          0.01          0.00         5.42 o                         
 -12   6   1          3.84          0.00         3.96 o                         
 -11   6   1         13.07         19.33         7.92 o                         
 -10   6   1         83.27         76.18        12.37 o                         
  -9   6   1          0.71          0.27         3.87 o                         
  -8   6   1        203.62        207.97        18.04 o                         
  -7   6   1          3.19          4.13         2.52 o                         
  -6   6   1         20.21         14.71         3.62 o                         
  -5   6   1         12.16          9.79         1.55 o                         
  -4   6   1         69.62         66.71         5.96 o                         
  -3   6   1        224.64        228.47         5.82 o                         
  -2   6   1         88.49         83.43         5.29 o                         
  -1   6   1          0.52          4.41         1.32 o                         
   0   6   1         11.79         12.11         1.29 o                         
   1   6   1        214.01        214.07         6.00 o                         
   2   6   1          9.27          8.13         1.84 o                         
   3   6   1          0.09          2.04         1.46 o                         
   4   6   1          0.79          0.00         1.45 o                         
   5   6   1          5.27          5.04         2.37 o                         
   7   6   1          3.21          0.00         6.66 o                         
   8   6   1          6.02          0.00         5.98 o                         
 -13   7   1          2.74          0.00         4.59 o                         
 -12   7   1          4.33          0.00         5.83 o                         
 -11   7   1         12.52         18.21         8.26 o                         
 -10   7   1        101.01         71.62        11.99 o                         
  -9   7   1        168.41        138.66        15.80 o                         
  -8   7   1          6.91          8.70         5.03 o                         
  -7   7   1         46.81         43.92         6.06 o                         
  -6   7   1          2.61          1.65         1.65 o                         
  -5   7   1        140.16        123.01         6.40 o                         
  -4   7   1        286.07        278.64        10.57 o                         
  -3   7   1         93.80         97.93         6.22 o                         
  -2   7   1         15.85         19.41         3.24 o                         
  -1   7   1         32.06         31.63         4.17 o                         
   0   7   1          7.37          7.87         2.18 o                         
   1   7   1        104.92        106.83         5.87 o                         
   2   7   1          8.90          8.13         1.77 o                         
   3   7   1          0.89          0.00         1.75 o                         
   4   7   1          0.59          0.47         1.83 o                         
   5   7   1         18.33         19.05         4.77 o                         
   6   7   1          5.12          0.00         4.82 o                         
   7   7   1          0.08          0.00         4.62 o                         
 -13   8   1         12.38         14.68         7.37 o                         
 -12   8   1         16.05         27.55         9.75 o                         
 -11   8   1         12.76         17.02         7.95 o                         
 -10   8   1         31.85         24.06         7.78 o                         
  -9   8   1          0.28          0.00         4.38 o                         
  -8   8   1        188.16        164.35        11.66 o                         
  -7   8   1          4.84          4.11         2.99 o                         
  -6   8   1          4.86          8.78         6.69 o                         
  -5   8   1         21.31         18.27         3.87 o                         
  -4   8   1         10.72         10.72         3.60 o                         
  -3   8   1         21.58         19.03         4.20 o                         
  -2   8   1         83.85         85.80         6.27 o                         
  -1   8   1         18.70         19.51         3.62 o                         
   0   8   1         46.51         41.79         6.08 o                         
   1   8   1         10.45         13.99         2.94 o                         
   2   8   1         77.80         78.20         6.36 o                         
   3   8   1          7.82          6.91         3.26 o                         
   4   8   1          2.70          3.85         2.89 o                         
   5   8   1          0.25          6.12         5.23 o                         
 -13   9   1         10.22          9.45         6.97 o                         
 -12   9   1         20.48         18.52         8.15 o                         
 -11   9   1         24.86         23.07         7.78 o                         
 -10   9   1         23.90         21.30         7.03 o                         
  -9   9   1          0.00          0.00         4.28 o                         
  -8   9   1         20.93         20.86         5.19 o                         
  -7   9   1          2.79          1.88         2.47 o                         
  -6   9   1         27.34         37.39         5.19 o                         
  -5   9   1        212.61        188.23        10.01 o                         
  -4   9   1        169.57        162.03         9.14 o                         
  -3   9   1        335.41        328.47        12.81 o                         
  -2   9   1         32.83         34.15         4.26 o                         
  -1   9   1          2.20          0.55         2.33 o                         
   0   9   1          1.77          0.59         5.35 o                         
   1   9   1          0.00          1.25         2.91 o                         
   2   9   1          8.83          7.98         3.69 o                         
   3   9   1          4.31          6.80         3.89 o                         
   4   9   1          0.67          1.97         4.65 o                         
   5   9   1          0.00          4.76         5.84 o                         
 -12  10   1         58.04         75.73        15.09 o                         
 -11  10   1          4.89          0.00         5.50 o                         
 -10  10   1          1.99          0.00         5.91 o                         
  -9  10   1          0.00          0.00         3.87 o                         
  -8  10   1          3.68          4.26         3.28 o                         
  -7  10   1         38.04         44.64         5.86 o                         
  -6  10   1          0.21          2.46         2.71 o                         
  -5  10   1         14.82         13.37         3.18 o                         
  -4  10   1          1.78          0.00         2.55 o                         
  -3  10   1        182.86        164.33         9.76 o                         
  -2  10   1         88.95         91.50         7.21 o                         
  -1  10   1         82.37         80.44         8.91 o                         
   0  10   1         17.26         24.58         5.50 o                         
   1  10   1          7.11          7.33         3.25 o                         
   2  10   1          0.98          0.00         5.30 o                         
   3  10   1          5.94          6.80         5.54 o                         
 -12  11   1          2.69          5.30         6.18 o                         
 -11  11   1          0.03          0.00         6.66 o                         
 -10  11   1          7.33          5.13         4.76 o                         
  -9  11   1          4.99          8.24         5.52 o                         
  -8  11   1         53.97         71.52         9.69 o                         
  -7  11   1          7.19         14.90         4.02 o                         
  -6  11   1          1.84          1.09         2.59 o                         
  -5  11   1         41.07         33.13         4.54 o                         
  -4  11   1         24.44         19.47         3.71 o                         
  -3  11   1          1.46          1.73         2.43 o                         
  -2  11   1          3.44          2.05         3.38 o                         
  -1  11   1          0.78          0.00         3.35 o                         
   0  11   1          3.68          3.67         3.40 o                         
   1  11   1         18.01         17.77         5.14 o                         
   2  11   1          3.31          0.00         3.28 o                         
 -11  12   1          0.25          0.00         7.37 o                         
 -10  12   1         23.20         40.83        37.05 o                         
  -9  12   1         34.59         45.55         8.01 o                         
  -8  12   1          1.77          0.00         3.09 o                         
  -7  12   1          2.57          5.42         3.19 o                         
  -6  12   1          9.12          6.27         8.43 o                         
  -5  12   1         12.92         11.08         4.80 o                         
  -4  12   1         21.41         24.20         6.23 o                         
  -3  12   1          0.41          4.83         3.14 o                         
  -2  12   1         81.14         68.40         9.35 o                         
  -1  12   1         33.45         39.75         7.45 o                         
   0  12   1         22.51         20.91         5.97 o                         
 -10  13   1         15.09         12.08        20.08 o                         
  -9  13   1         18.08         17.55         4.60 o                         
  -8  13   1          7.12         13.31         5.41 o                         
  -7  13   1         68.74         67.00        11.09 o                         
  -6  13   1          4.67         10.67         4.87 o                         
  -5  13   1          2.62         12.41         5.57 o                         
  -4  13   1         15.65         14.44         5.44 o                         
  -3  13   1          2.58          0.00         4.60 o                         
  -2  13   1          0.68          0.04         7.22 o                         
   4 -14   2          0.13          3.44         4.32 o                         
   5 -14   2          4.10         16.66         7.39 o                         
   6 -14   2          3.15         23.68        10.16 o                         
   7 -14   2          5.01          0.00        10.94 o                         
   1 -13   2          4.52          5.29         3.81 o                         
   2 -13   2          1.47          0.00         3.71 o                         
   3 -13   2          4.10          7.02         4.48 o                         
   4 -13   2          3.91          6.54         8.04 o                         
   5 -13   2          0.16          8.03         5.55 o                         
   6 -13   2          4.62          0.00        10.74 o                         
   7 -13   2          0.33          0.00         9.04 o                         
   8 -13   2         31.56         45.87        12.44 o                         
   9 -13   2         22.76         50.52        13.79 o                         
  -1 -12   2          0.03          0.00         4.38 o                         
   0 -12   2          8.26         13.99         5.19 o                         
   1 -12   2          0.30          0.00         7.34 o                         
   2 -12   2         23.65         26.05         6.43 o                         
   3 -12   2          1.39          0.00         6.15 o                         
   4 -12   2          7.75         13.08         6.74 o                         
   5 -12   2          9.31          2.92         7.85 o                         
   6 -12   2          0.22          0.00         8.43 o                         
   7 -12   2         11.53         20.86         9.38 o                         
   8 -12   2         28.03         46.55        12.20 o                         
   9 -12   2          8.13         15.91        13.30 o                         
  10 -12   2         13.73         25.24         8.60 o                         
  11 -12   2         77.11         69.45        13.76 o                         
  -3 -11   2          0.02          0.00         5.44 o                         
  -2 -11   2          0.15          3.23         4.65 o                         
  -1 -11   2          1.24          2.40         3.88 o                         
   0 -11   2         13.31         11.79         5.28 o                         
   1 -11   2          6.86          6.94         3.18 o                         
   2 -11   2          0.06          4.38         3.62 o                         
   3 -11   2         35.58         48.83         7.80 o                         
   4 -11   2         15.14         10.93         4.23 o                         
   5 -11   2          6.61          3.72         3.94 o                         
   6 -11   2          9.06         12.60         4.19 o                         
   7 -11   2          2.82          9.87         5.84 o                         
   8 -11   2          0.20         11.85        18.13 o                         
   9 -11   2          3.55          2.85         3.94 o                         
  10 -11   2         14.55         13.08         6.52 o                         
  11 -11   2          2.95          9.21         5.67 o                         
  -4 -10   2          0.58          7.14         6.01 o                         
  -3 -10   2          1.84          5.16         5.71 o                         
  -2 -10   2          5.21          4.09         3.33 o                         
  -1 -10   2          0.19          1.57         2.95 o                         
   0 -10   2          0.00          0.00         3.16 o                         
   1 -10   2          1.54          1.35         4.01 o                         
   2 -10   2          0.29          2.59         3.50 o                         
   3 -10   2         10.76         16.97         4.77 o                         
   4 -10   2         69.58         64.90         5.57 o                         
   5 -10   2        154.29        150.33         8.97 o                         
   6 -10   2         51.99         55.99         7.13 o                         
   7 -10   2         35.74         45.56        15.19 o                         
   8 -10   2          0.89          6.73         4.59 o                         
   9 -10   2          1.13          3.60         4.59 o                         
  10 -10   2          6.09          7.17         5.50 o                         
  11 -10   2          1.42          0.00         2.87 o                         
  12 -10   2          0.33          0.00         3.79 o                         
  -5  -9   2          6.62          7.64         5.03 o                         
  -4  -9   2          1.74          0.00         4.76 o                         
  -3  -9   2          2.73          1.87         3.64 o                         
  -2  -9   2          9.75         12.38         4.17 o                         
  -1  -9   2         19.88         19.98         4.87 o                         
   0  -9   2         90.34         73.99         8.02 o                         
   1  -9   2         27.06         34.24         5.99 o                         
   2  -9   2          0.01          4.98         4.03 o                         
   3  -9   2        302.15        295.00        10.75 o                         
   4  -9   2        342.59        326.23        12.02 o                         
   5  -9   2         44.04         38.47         4.72 o                         
   6  -9   2         75.95         69.78         6.18 o                         
   7  -9   2         24.70         25.70         4.57 o                         
   8  -9   2          1.68          2.82         2.87 o                         
   9  -9   2          0.58          0.26         2.35 o                         
  10  -9   2          0.79          2.15         2.62 o                         
  11  -9   2          3.68          4.58         3.27 o                         
  12  -9   2          0.02          2.29         4.81 o                         
  -7  -8   2          7.69         21.43         7.76 o                         
  -6  -8   2          1.96         12.52        13.01 o                         
  -5  -8   2          0.55         10.47        13.90 o                         
  -4  -8   2         11.67         16.66         5.50 o                         
  -3  -8   2         17.31         14.71         5.05 o                         
  -2  -8   2          0.22          0.96         3.11 o                         
  -1  -8   2          0.00          1.24         2.66 o                         
   0  -8   2         21.37         18.40         2.43 o                         
   1  -8   2          0.01          1.52         1.47 o                         
   2  -8   2          2.14          3.40         2.04 o                         
   3  -8   2          4.76          4.57         1.03 o                         
   4  -8   2        352.50        352.18         9.00 o                         
   5  -8   2         42.14         30.98         3.63 o                         
   6  -8   2         42.85         36.91         4.97 o                         
   7  -8   2         11.77          9.49         2.77 o                         
   8  -8   2          4.05          2.58         2.67 o                         
   9  -8   2          0.78          1.57         3.08 o                         
  10  -8   2         35.30         35.00         6.34 o                         
  11  -8   2          3.82          0.90         3.24 o                         
  12  -8   2          2.57          0.00         4.96 o                         
  -7  -7   2          1.99         12.25         7.19 o                         
  -6  -7   2         16.71         27.82         6.13 o                         
  -5  -7   2          8.49          9.58         9.17 o                         
  -4  -7   2          5.68          9.80         2.69 o                         
  -3  -7   2          4.46          3.99         2.72 o                         
  -2  -7   2         30.87         23.90         6.09 o                         
  -1  -7   2         45.87         47.16         3.09 o                         
   0  -7   2        126.86        124.68         4.97 o                         
   1  -7   2        868.69        874.12        10.59 o                         
   2  -7   2         30.78         28.27         1.92 o                         
   3  -7   2          5.36          5.59         1.61 o                         
   4  -7   2        658.96        661.84        12.46 o                         
   5  -7   2        100.02         86.29         6.35 o                         
   6  -7   2        219.89        212.45        11.00 o                         
   7  -7   2          6.68          5.92         2.30 o                         
   8  -7   2          4.55          5.30         2.32 o                         
   9  -7   2          0.81          0.00         2.80 o                         
  10  -7   2          5.65          1.78         2.76 o                         
  11  -7   2          0.49          0.06         3.04 o                         
  12  -7   2          5.68          4.83         3.26 o                         
  -8  -6   2          0.08         11.35         7.03 o                         
  -7  -6   2          3.04         13.36         5.18 o                         
  -6  -6   2         84.97         80.37         9.21 o                         
  -5  -6   2          0.01          3.59         3.22 o                         
  -4  -6   2         11.26         12.34         2.47 o                         
  -3  -6   2          0.90          0.85         3.00 o                         
  -2  -6   2          5.11          9.79         2.76 o                         
  -1  -6   2          0.02          0.00         1.08 o                         
   0  -6   2          1.22          1.43         0.56 o                         
   1  -6   2         58.30         59.38         2.34 o                         
   2  -6   2          2.95          2.22         0.91 o                         
   3  -6   2        205.09        244.73         6.82 o                         
   4  -6   2        197.08        206.45         8.84 o                         
   5  -6   2          1.95          2.10         1.71 o                         
   6  -6   2         27.79         35.78         8.82 o                         
   7  -6   2         75.31         64.05         6.78 o                         
   8  -6   2          6.36          3.96         2.78 o                         
   9  -6   2         43.01         39.10         6.20 o                         
  10  -6   2          0.92          0.00         3.30 o                         
  11  -6   2         12.70         13.78         4.04 o                         
  12  -6   2          8.33         11.25         5.23 o                         
  -9  -5   2          1.22          5.81         5.40 o                         
  -8  -5   2          1.41          5.57         4.79 o                         
  -7  -5   2         39.91         48.28         9.82 o                         
  -6  -5   2          1.51          2.86         2.66 o                         
  -5  -5   2          0.04          1.77         2.25 o                         
  -4  -5   2        953.55        897.08        25.10 o                         
  -3  -5   2         55.35         62.68         4.75 o                         
  -2  -5   2         40.04         38.97         2.40 o                         
  -1  -5   2        297.44        310.03         4.41 o                         
   0  -5   2         69.52         66.86         1.98 o                         
   1  -5   2        342.02        328.04         4.66 o                         
   2  -5   2       3050.54       2971.16        20.39 o                         
   3  -5   2        152.79        137.62         6.38 o                         
   4  -5   2         50.65         47.44         4.46 o                         
   5  -5   2          1.10          0.13         2.09 o                         
   6  -5   2        329.68        335.93        13.93 o                         
   7  -5   2        271.96        278.58         7.89 o                         
   8  -5   2        204.18        198.05         8.68 o                         
   9  -5   2          2.01          0.00         3.04 o                         
  10  -5   2          0.51          0.00         3.43 o                         
  11  -5   2          8.33          2.03         6.85 o                         
  12  -5   2          0.02          0.00         4.04 o                         
 -10  -4   2          0.01          1.53         4.52 o                         
  -9  -4   2          0.65          5.98         5.37 o                         
  -8  -4   2          2.21          0.58         3.26 o                         
  -7  -4   2          0.45          0.00         2.51 o                         
  -6  -4   2          2.35          1.85         2.13 o                         
  -5  -4   2        399.64        379.12         9.27 o                         
  -4  -4   2         43.96         40.26         2.97 o                         
  -3  -4   2        281.49        289.87         6.95 o                         
  -2  -4   2         73.87         78.29         3.43 o                         
  -1  -4   2        735.66        767.45         7.93 o                         
   0  -4   2          0.07          1.86         1.07 o                         
   1  -4   2          7.57          9.34         0.92 o                         
   2  -4   2        159.68        168.02         5.99 o                         
   3  -4   2          0.89          1.90         1.40 o                         
   4  -4   2        286.60        311.04        11.05 o                         
   5  -4   2        213.74        221.40        10.39 o                         
   6  -4   2        675.69        655.80        11.42 o                         
   7  -4   2         32.85         29.41         3.33 o                         
   8  -4   2          3.13          2.18         2.96 o                         
   9  -4   2         12.30          7.48         3.44 o                         
  10  -4   2          0.01          0.00         4.48 o                         
  11  -4   2          1.31          0.00         3.53 o                         
  12  -4   2          1.76          2.01         3.04 o                         
 -10  -3   2          4.98          1.80         4.01 o                         
  -9  -3   2          3.57          0.00         4.18 o                         
  -8  -3   2          0.06          0.00         4.45 o                         
  -7  -3   2          1.49          0.00         3.84 o                         
  -6  -3   2         87.64        102.10         7.85 o                         
  -5  -3   2         22.47         23.23         2.22 o                         
  -4  -3   2        323.51        325.08         7.34 o                         
  -3  -3   2      15725.06      15099.79        57.38 o                         
  -2  -3   2        360.19        383.26         5.18 o                         
  -1  -3   2        346.37        349.86         7.74 o                         
   0  -3   2       1013.44        961.57         6.80 o                         
   1  -3   2         37.12         49.71         1.90 o                         
   2  -3   2        167.78        181.88         6.36 o                         
   3  -3   2       1279.46       1514.48        21.47 o                         
   4  -3   2          5.96          6.67         1.54 o                         
   5  -3   2          7.54          6.45         1.39 o                         
   6  -3   2         11.20          8.45         2.04 o                         
   7  -3   2        232.66        223.72        10.63 o                         
   8  -3   2         95.49         96.10         6.43 o                         
   9  -3   2        101.10        104.21        10.09 o                         
  10  -3   2          0.14          0.00         3.29 o                         
  11  -3   2          4.36          0.00         5.71 o                         
  12  -3   2          6.27          4.38         7.47 o                         
 -11  -2   2          0.16          0.00         5.71 o                         
 -10  -2   2          4.36          0.00         4.04 o                         
  -9  -2   2          0.60          0.00         4.88 o                         
  -8  -2   2         16.21         12.62         3.99 o                         
  -7  -2   2          5.29          0.25         2.36 o                         
  -6  -2   2         31.06         29.28         2.28 o                         
  -5  -2   2         37.13         30.62         2.10 o                         
  -4  -2   2        402.93        418.68         7.00 o                         
  -3  -2   2         12.11          8.49         1.06 o                         
  -2  -2   2         56.35         52.77         1.57 o                         
  -1  -2   2      12865.59      12671.07        41.13 o                         
   0  -2   2        747.11        754.61         5.53 o                         
   1  -2   2        116.26        125.79         3.66 o                         
   2  -2   2        450.33        599.57        11.82 o                         
   3  -2   2         30.44         35.79         2.64 o                         
   4  -2   2        262.15        246.60         6.15 o                         
   5  -2   2        231.82        225.49         9.44 o                         
   6  -2   2         15.48         15.55         2.94 o                         
   7  -2   2         45.88         45.04         5.22 o                         
   8  -2   2        191.02        174.42         9.12 o                         
   9  -2   2         21.27         14.48         4.01 o                         
  10  -2   2         15.15         12.73         6.44 o                         
  11  -2   2          0.62          0.00         4.16 o                         
  12  -2   2          0.15          0.00         3.86 o                         
 -11  -1   2         19.31         20.31         5.54 o                         
 -10  -1   2          2.10          1.11         4.94 o                         
  -9  -1   2          7.14          2.91         3.66 o                         
  -8  -1   2        142.38        136.10        10.37 o                         
  -7  -1   2         20.98         13.23         2.85 o                         
  -6  -1   2          2.44          2.91         1.33 o                         
  -5  -1   2         92.51         95.69         6.64 o                         
  -4  -1   2        161.40        161.31         6.37 o                         
  -3  -1   2         31.75         31.39         2.51 o                         
  -2  -1   2      32251.79      29281.80        98.01 o                         
  -1  -1   2        127.69        125.82         3.24 o                         
   0  -1   2         10.59         14.13         0.91 o                         
   1  -1   2          3.16          8.14         1.55 o                         
   2  -1   2        582.67        546.44         7.80 o                         
   3  -1   2        694.40        668.35        11.66 o                         
   4  -1   2        668.30        672.68        13.08 o                         
   5  -1   2        338.34        337.69        12.18 o                         
   6  -1   2         26.78         16.36         3.07 o                         
   7  -1   2         38.12         35.37         4.08 o                         
   8  -1   2         13.04         10.43         2.94 o                         
   9  -1   2        120.15        122.97        11.32 o                         
  10  -1   2         17.67          9.93         4.19 o                         
  11  -1   2          4.38          0.11         4.24 o                         
 -12   0   2          6.18          1.03         3.27 o                         
 -11   0   2          1.88          0.00         5.05 o                         
 -10   0   2          0.74          0.39         3.28 o                         
  -9   0   2         37.46         22.59         4.61 o                         
  -8   0   2          0.22          0.00         4.48 o                         
  -7   0   2        110.37        111.25         8.55 o                         
  -6   0   2         17.50         15.13         1.69 o                         
  -5   0   2         31.18         30.55         1.86 o                         
  -4   0   2         14.92         13.00         2.07 o                         
  -3   0   2         14.49         18.33         2.57 o                         
  -2   0   2        542.86        504.98         6.16 o                         
  -1   0   2        270.23        291.82         2.96 o                         
   0   0   2      12701.43      13282.62        37.33 o                         
   1   0   2         39.94         42.23         3.48 o                         
   2   0   2         95.22         88.24         4.03 o                         
   3   0   2        472.13        474.14        10.45 o                         
   4   0   2         21.26         15.89         2.11 o                         
   5   0   2         33.68         24.91         2.97 o                         
   6   0   2          8.22          7.00         3.17 o                         
   7   0   2         13.29         10.84         3.21 o                         
   8   0   2         36.90         38.27         4.77 o                         
   9   0   2         62.58         67.07         6.72 o                         
  10   0   2          5.09          3.61         3.18 o                         
  11   0   2         27.00         27.62         6.66 o                         
 -12   1   2          1.51          0.00         3.21 o                         
 -11   1   2          0.14          0.00         4.16 o                         
 -10   1   2          5.72          2.66         3.44 o                         
  -9   1   2          8.12          8.94         4.01 o                         
  -8   1   2          0.63          3.23         3.60 o                         
  -7   1   2       1185.18       1189.96        37.48 o                         
  -6   1   2        238.26        218.88        14.68 o                         
  -5   1   2        285.10        287.84         5.49 o                         
  -4   1   2       1582.19       1674.23        10.60 o                         
  -3   1   2       2085.33       2145.87        20.00 o                         
  -2   1   2        131.74        146.98         3.83 o                         
  -1   1   2       2654.62       2805.06        11.70 o                         
   0   1   2         18.48         24.63         1.65 o                         
   1   1   2        268.76        265.37         5.08 o                         
   2   1   2         21.29         19.38         2.23 o                         
   3   1   2        496.66        480.04        11.22 o                         
   4   1   2        252.26        242.09         8.75 o                         
   5   1   2        434.51        427.00        12.71 o                         
   6   1   2         94.24         92.86         6.59 o                         
   7   1   2         23.03         17.35         3.07 o                         
   8   1   2         11.11         10.32         2.91 o                         
   9   1   2          0.22          0.00         2.21 o                         
  10   1   2          3.78          1.44         3.28 o                         
 -13   2   2          8.00         10.15         4.69 o                         
 -12   2   2          2.47          4.46         8.55 o                         
 -11   2   2         22.65         20.50         4.93 o                         
 -10   2   2          6.75          4.91         3.43 o                         
  -9   2   2          0.82          0.00         4.88 o                         
  -8   2   2         12.79         19.54         6.25 o                         
  -7   2   2          1.28          0.00         4.25 o                         
  -6   2   2        248.65        235.76        15.53 o                         
  -5   2   2          0.76          0.35         1.35 o                         
  -4   2   2        814.88        833.04         9.04 o                         
  -3   2   2        349.01        341.85         5.10 o                         
  -2   2   2        148.68        216.19         3.55 o                         
  -1   2   2          9.88         13.02         1.38 o                         
   0   2   2        199.03        179.69         4.18 o                         
   1   2   2        144.92        126.89         4.78 o                         
   2   2   2          5.00          7.08         1.61 o                         
   3   2   2          3.48          4.48         1.40 o                         
   4   2   2         53.93         51.44         4.36 o                         
   5   2   2          9.44          7.71         2.46 o                         
   6   2   2         22.65         17.51         4.21 o                         
   7   2   2         16.49         14.46         3.07 o                         
   8   2   2          1.80          0.40         2.14 o                         
   9   2   2         11.67         13.72         3.80 o                         
  10   2   2         10.20          5.78         3.36 o                         
 -13   3   2         28.34         27.27         7.46 o                         
 -12   3   2         15.61         17.60         5.06 o                         
 -11   3   2          1.77          0.44         3.52 o                         
 -10   3   2          1.01          0.00         4.89 o                         
  -9   3   2         20.15         28.47         8.02 o                         
  -8   3   2         13.03         10.02         4.01 o                         
  -7   3   2          3.05          0.58         3.36 o                         
  -6   3   2       1393.80       1545.73        40.64 o                         
  -5   3   2        343.80        342.97         8.03 o                         
  -4   3   2         58.94         64.02         2.30 o                         
  -3   3   2        167.14        185.46         3.97 o                         
  -2   3   2         16.49         14.28         1.61 o                         
  -1   3   2       1158.67       1224.89        10.84 o                         
   0   3   2         22.19         30.32         2.36 o                         
   1   3   2        105.45        108.28         4.88 o                         
   2   3   2        458.96        463.52        11.16 o                         
   3   3   2        592.19        586.00        13.87 o                         
   4   3   2          0.80          0.00         1.81 o                         
   5   3   2          6.37          5.68         2.00 o                         
   6   3   2          1.36          1.53         2.27 o                         
   7   3   2          0.06          1.62         2.11 o                         
   8   3   2          5.13          3.56         2.27 o                         
   9   3   2          0.34          3.03         2.68 o                         
 -13   4   2         10.58          4.64         3.35 o                         
 -12   4   2          8.54          6.00         7.54 o                         
 -11   4   2          0.46          0.00         4.54 o                         
 -10   4   2          4.25          0.38         3.96 o                         
  -9   4   2          1.07          0.00         4.15 o                         
  -8   4   2          1.07          0.00         4.21 o                         
  -7   4   2          0.65          0.00         4.47 o                         
  -6   4   2         81.12         87.78         5.13 o                         
  -5   4   2          0.28          0.09         0.69 o                         
  -4   4   2         14.55         14.81         1.85 o                         
  -3   4   2          3.73          3.49         1.04 o                         
  -2   4   2         26.30         30.27         2.15 o                         
  -1   4   2          8.69          7.37         1.17 o                         
   0   4   2          6.13          4.56         1.36 o                         
   1   4   2        414.97        427.53        10.35 o                         
   2   4   2         32.73         29.46         3.31 o                         
   3   4   2         26.49         35.05         3.82 o                         
   4   4   2         77.70         70.64         5.72 o                         
   5   4   2         14.68         14.72         3.84 o                         
   6   4   2         20.46         19.82         4.72 o                         
   7   4   2          6.26          5.45         2.99 o                         
   8   4   2          1.33          2.16         2.83 o                         
   9   4   2          0.59          4.30         3.77 o                         
 -13   5   2          1.98          0.00         3.88 o                         
 -12   5   2         24.45         19.80         5.10 o                         
 -11   5   2          2.55          0.00         3.48 o                         
 -10   5   2          3.08          1.37         2.70 o                         
  -9   5   2         32.97         24.14         4.15 o                         
  -8   5   2         75.38         74.85         6.95 o                         
  -7   5   2        534.13        526.04        13.56 o                         
  -6   5   2         28.13         28.12         2.01 o                         
  -5   5   2         16.31         19.73         2.44 o                         
  -4   5   2          0.01          0.45         0.98 o                         
  -3   5   2        449.09        436.76         9.58 o                         
  -2   5   2        246.49        260.43         6.14 o                         
  -1   5   2        334.93        343.34         5.75 o                         
   0   5   2       1069.74       1122.57        14.24 o                         
   1   5   2        148.83        163.14         6.91 o                         
   2   5   2         41.81         43.19         3.99 o                         
   3   5   2        141.44        152.46         8.12 o                         
   4   5   2         57.10         53.76         5.42 o                         
   5   5   2          2.99          5.25         2.60 o                         
   6   5   2          0.05          1.36         2.39 o                         
   7   5   2          3.75          5.46         5.79 o                         
   8   5   2          0.01          0.00         3.77 o                         
 -13   6   2          2.87          1.47         4.23 o                         
 -12   6   2          2.54          0.00         5.67 o                         
 -11   6   2          2.24          0.00         3.89 o                         
 -10   6   2         13.24          4.16         3.81 o                         
  -9   6   2          2.73          0.03         2.65 o                         
  -8   6   2         27.19         23.80         3.15 o                         
  -7   6   2        277.74        263.22         9.63 o                         
  -6   6   2        458.67        467.94        11.61 o                         
  -5   6   2          0.78          0.00         1.40 o                         
  -4   6   2        230.74        232.70        11.22 o                         
  -3   6   2          8.12          9.09         2.19 o                         
  -2   6   2        192.07        187.77         4.95 o                         
  -1   6   2        141.74        137.92         5.03 o                         
   0   6   2          0.29          0.00         1.34 o                         
   1   6   2         13.90         12.28         2.10 o                         
   2   6   2        217.70        211.70         7.95 o                         
   3   6   2         41.37         45.63         4.08 o                         
   4   6   2          1.61          4.36         2.02 o                         
   5   6   2         12.58         13.47         3.24 o                         
   6   6   2          6.67         11.59         6.49 o                         
   7   6   2          3.19          4.82         5.61 o                         
 -13   7   2          0.57          5.13         7.00 o                         
 -12   7   2         23.26         25.06         5.68 o                         
 -11   7   2          4.30          0.00         4.38 o                         
 -10   7   2         87.75         67.61         7.42 o                         
  -9   7   2          2.04          3.07         4.21 o                         
  -8   7   2         31.81         27.36         3.55 o                         
  -7   7   2         36.83         39.20         3.89 o                         
  -6   7   2       1136.41       1100.95        16.13 o                         
  -5   7   2        374.50        349.58        14.94 o                         
  -4   7   2        118.40        107.58         6.91 o                         
  -3   7   2         15.61         12.92         3.11 o                         
  -2   7   2        227.64        230.71         9.95 o                         
  -1   7   2         48.59         51.46         3.43 o                         
   0   7   2         49.70         45.03         3.49 o                         
   1   7   2        132.11        135.81         6.77 o                         
   2   7   2         39.66         38.56         5.03 o                         
   3   7   2          0.00          0.00         1.83 o                         
   4   7   2          2.54          3.22         1.92 o                         
   5   7   2         22.32         28.68         4.75 o                         
   6   7   2          1.12          0.00         5.67 o                         
 -13   8   2          1.90          7.64         7.30 o                         
 -12   8   2          1.54          4.45         4.82 o                         
 -11   8   2         31.84         38.94        10.02 o                         
 -10   8   2          3.41          0.00         4.76 o                         
  -9   8   2          6.95          8.87         3.61 o                         
  -8   8   2         13.26         14.07         4.31 o                         
  -7   8   2         20.26         10.41         6.05 o                         
  -6   8   2        215.68        201.96        12.42 o                         
  -5   8   2        493.82        468.83        15.07 o                         
  -4   8   2        456.97        442.58        14.38 o                         
  -3   8   2        118.20        112.63         7.16 o                         
  -2   8   2          0.32          5.06         2.30 o                         
  -1   8   2         34.45         34.18         4.42 o                         
   0   8   2         29.26         34.72         4.86 o                         
   1   8   2         12.97         14.72         3.57 o                         
   2   8   2          0.85          1.78         2.18 o                         
   3   8   2         12.61          9.49         3.04 o                         
   4   8   2          4.06          3.80         2.72 o                         
   5   8   2          1.95         14.68         7.58 o                         
 -13   9   2         12.80         17.67         8.63 o                         
 -12   9   2         10.78          3.26         4.55 o                         
 -11   9   2         33.36         37.78         9.62 o                         
 -10   9   2          6.83          8.09         4.96 o                         
  -9   9   2         11.43          9.99         4.29 o                         
  -8   9   2          0.94          4.49         4.05 o                         
  -7   9   2          0.02          1.47         4.28 o                         
  -6   9   2          0.08          0.00         3.22 o                         
  -5   9   2        115.70        105.89         7.63 o                         
  -4   9   2       1280.02       1268.84        25.87 o                         
  -3   9   2        645.73        633.60        18.14 o                         
  -2   9   2          6.33          9.73         3.07 o                         
  -1   9   2         25.25         25.83         6.08 o                         
   0   9   2          0.96          2.63         2.78 o                         
   1   9   2          1.70          1.89         2.90 o                         
   2   9   2          3.19          6.97         3.65 o                         
   3   9   2          0.15          3.00         3.16 o                         
   4   9   2          0.94          3.26         4.76 o                         
 -12  10   2         46.20         53.00        12.30 o                         
 -11  10   2          3.50          0.00         6.90 o                         
 -10  10   2         78.80         92.62        14.71 o                         
  -9  10   2         10.57         16.90         4.97 o                         
  -8  10   2          0.25          2.56         5.18 o                         
  -7  10   2          3.20          7.75         6.18 o                         
  -6  10   2         51.05         53.00         6.02 o                         
  -5  10   2         34.42         31.59         4.54 o                         
  -4  10   2         13.38         12.17         3.12 o                         
  -3  10   2        292.24        306.39        13.35 o                         
  -2  10   2         81.76         77.47         6.84 o                         
  -1  10   2         18.67         18.07         3.48 o                         
   0  10   2          1.73          5.36         5.33 o                         
   1  10   2          1.44          1.63         3.11 o                         
   2  10   2          3.13          3.15         3.24 o                         
   3  10   2          0.01          3.26         4.38 o                         
 -12  11   2         35.23         29.63         9.24 o                         
 -11  11   2          3.17          0.00         6.08 o                         
 -10  11   2         69.02         84.29        10.19 o                         
  -9  11   2          0.07          2.67         3.26 o                         
  -8  11   2          6.76         15.45         4.30 o                         
  -7  11   2          2.92          6.44         3.24 o                         
  -6  11   2          0.14          0.00         3.14 o                         
  -5  11   2          0.42          0.44         2.84 o                         
  -4  11   2          2.84          2.63         2.93 o                         
  -3  11   2        323.91        319.03        14.44 o                         
  -2  11   2        167.28        167.73        13.67 o                         
  -1  11   2          9.85          7.04         4.37 o                         
   0  11   2          1.61          2.42         4.00 o                         
   1  11   2          1.91          2.67         3.45 o                         
   2  11   2          0.19          0.56         3.77 o                         
 -11  12   2         38.17         46.00        11.25 o                         
 -10  12   2          1.66          2.14         5.61 o                         
  -9  12   2         39.20         55.63         9.54 o                         
  -8  12   2         60.48         78.58         8.12 o                         
  -7  12   2          4.04          2.41         4.07 o                         
  -6  12   2          0.81          0.00         3.64 o                         
  -5  12   2         16.60         18.20         4.11 o                         
  -4  12   2         39.29         47.33         8.19 o                         
  -3  12   2          8.92         14.45         4.92 o                         
  -2  12   2         13.73          8.23         3.77 o                         
  -1  12   2         35.11         30.17         6.78 o                         
   0  12   2         18.86         20.15         5.78 o                         
  -9  13   2         47.46         55.95         7.29 o                         
  -8  13   2          2.74          4.61         4.98 o                         
  -7  13   2         21.50         13.35         4.55 o                         
  -6  13   2          3.22          8.18         8.60 o                         
  -5  13   2          0.03          1.16         4.69 o                         
  -4  13   2          3.80          3.22         3.69 o                         
  -3  13   2          0.19          0.00         8.39 o                         
   4 -14   3          3.86          0.51         4.45 o                         
   5 -14   3          0.58         17.80         8.70 o                         
   6 -14   3          2.37         27.39        10.60 o                         
   7 -14   3          0.00          0.00        11.69 o                         
   1 -13   3          1.76          0.00         3.84 o                         
   2 -13   3          1.13          1.47         3.23 o                         
   3 -13   3         15.76         15.51         5.31 o                         
   4 -13   3         29.90         46.68        11.79 o                         
   5 -13   3          5.11         26.91        10.53 o                         
   6 -13   3          0.61          0.00        10.36 o                         
   7 -13   3          0.01          0.00         8.49 o                         
   8 -13   3          0.37          5.23         6.86 o                         
   9 -13   3         32.17         68.67        15.46 o                         
  -1 -12   3          0.01          1.73         4.99 o                         
   0 -12   3          3.33          5.64         3.57 o                         
   1 -12   3          2.45          0.00         4.24 o                         
   2 -12   3          2.26          1.79         3.62 o                         
   3 -12   3          0.55          4.20         4.05 o                         
   4 -12   3         13.08         36.56        10.80 o                         
   5 -12   3         12.69          0.27         6.63 o                         
   6 -12   3          1.32          0.00         6.05 o                         
   7 -12   3          2.62          9.89         7.81 o                         
   8 -12   3          2.95         23.58        10.57 o                         
   9 -12   3          2.95         15.58        25.13 o                         
  10 -12   3         13.80         13.52         7.14 o                         
  -3 -11   3          7.44          4.28         4.28 o                         
  -2 -11   3          6.41         13.96         7.00 o                         
  -1 -11   3          2.53          4.56         3.58 o                         
   0 -11   3         12.65         12.86         3.87 o                         
   1 -11   3          8.84         15.93         4.81 o                         
   2 -11   3          9.74          9.31         4.41 o                         
   3 -11   3          6.30         10.60         6.69 o                         
   4 -11   3         65.96         55.42        10.16 o                         
   5 -11   3        230.65        207.80        21.13 o                         
   6 -11   3          3.47          4.04         5.98 o                         
   7 -11   3         36.05         42.55         6.82 o                         
   8 -11   3          0.66         10.67        16.82 o                         
   9 -11   3          0.50          0.78         4.72 o                         
  10 -11   3         86.74         98.29        15.43 o                         
  11 -11   3          7.35         10.74         6.29 o                         
  -4 -10   3          0.41          0.00         5.06 o                         
  -3 -10   3          4.37          9.65         6.32 o                         
  -2 -10   3         60.28         52.71         7.72 o                         
  -1 -10   3          0.54          4.08         3.84 o                         
   0 -10   3          6.11          4.94         8.65 o                         
   1 -10   3         12.61         14.74         4.46 o                         
   2 -10   3         49.11         50.72         7.43 o                         
   3 -10   3         83.78         80.52         9.14 o                         
   4 -10   3          3.75          0.00         6.39 o                         
   5 -10   3         40.28         45.05         5.99 o                         
   6 -10   3          9.99         10.83        11.76 o                         
   7 -10   3          0.35         11.96        23.05 o                         
   8 -10   3         11.76         14.17         5.91 o                         
   9 -10   3          0.33          0.00         4.01 o                         
  10 -10   3          0.49          3.13         3.35 o                         
  11 -10   3          0.15          4.90         3.97 o                         
  -6  -9   3          0.53          0.34         3.87 o                         
  -5  -9   3          0.85          2.92         4.42 o                         
  -4  -9   3          0.08          0.00         3.77 o                         
  -3  -9   3          2.56          2.16         2.63 o                         
  -2  -9   3         30.15         34.02         4.64 o                         
  -1  -9   3          9.13         11.29         3.74 o                         
   0  -9   3         57.96         50.82         5.02 o                         
   1  -9   3         20.02         20.87         3.70 o                         
   2  -9   3          6.26         10.64         4.33 o                         
   3  -9   3         30.63         32.16         5.46 o                         
   4  -9   3         36.97         37.04         5.04 o                         
   5  -9   3          0.25          2.25         4.50 o                         
   6  -9   3         93.46         75.56         6.72 o                         
   7  -9   3         22.93         18.34         4.62 o                         
   8  -9   3         25.54         28.89         5.17 o                         
   9  -9   3          9.31         14.84         4.53 o                         
  10  -9   3          0.20          6.09         3.70 o                         
  11  -9   3         32.87         37.48         7.58 o                         
  12  -9   3          7.92          9.70         4.79 o                         
  -7  -8   3          0.06          5.57         5.67 o                         
  -6  -8   3          1.57          7.44         5.81 o                         
  -5  -8   3          0.19          0.00         8.46 o                         
  -4  -8   3          9.92          5.16         6.56 o                         
  -3  -8   3          6.68          7.41         2.68 o                         
  -2  -8   3         83.48         86.31         6.60 o                         
  -1  -8   3        377.79        366.79        12.88 o                         
   0  -8   3         22.38         15.86         2.75 o                         
   1  -8   3          7.29          9.08         3.38 o                         
   2  -8   3         21.15         21.77         2.74 o                         
   3  -8   3         31.40         36.26         2.97 o                         
   4  -8   3         17.37         16.64         2.93 o                         
   5  -8   3         23.29         16.48         3.05 o                         
   6  -8   3          2.79          3.34         2.61 o                         
   7  -8   3          7.48         10.62         3.39 o                         
   8  -8   3          1.63          1.37         2.59 o                         
   9  -8   3          7.58          7.29         3.35 o                         
  10  -8   3          4.28          7.17         3.91 o                         
  11  -8   3         48.32         59.73         8.92 o                         
  12  -8   3         28.63         26.35         6.84 o                         
  -8  -7   3          3.48         25.96         9.65 o                         
  -7  -7   3          1.76          9.89         6.29 o                         
  -6  -7   3         43.60         59.47        16.34 o                         
  -5  -7   3          3.26         11.98        19.16 o                         
  -4  -7   3          3.17          3.98         3.57 o                         
  -3  -7   3          0.00          0.53         2.49 o                         
  -2  -7   3          5.96          6.43         2.38 o                         
  -1  -7   3         33.00         39.87         4.29 o                         
   0  -7   3          5.41          3.54         2.45 o                         
   1  -7   3        524.15        539.91         8.89 o                         
   2  -7   3         30.60         32.12         2.37 o                         
   3  -7   3         77.58         85.35         4.90 o                         
   4  -7   3        261.95        285.70        12.36 o                         
   5  -7   3        143.76        141.20         8.54 o                         
   6  -7   3         89.76         78.03         7.15 o                         
   7  -7   3          0.01          0.00         2.11 o                         
   8  -7   3         14.90         14.65         3.02 o                         
   9  -7   3         19.95         19.73         4.84 o                         
  10  -7   3         12.68         13.98         4.43 o                         
  11  -7   3          2.14          1.21         2.83 o                         
  12  -7   3          0.17          0.00         3.15 o                         
  -8  -6   3          4.19         24.02         9.58 o                         
  -7  -6   3          0.25          9.04         4.66 o                         
  -6  -6   3         30.81         27.50         8.39 o                         
  -5  -6   3         13.44         25.12         5.57 o                         
  -4  -6   3         13.37         16.46         3.64 o                         
  -3  -6   3         58.18         45.43         3.88 o                         
  -2  -6   3          0.24          0.00         2.64 o                         
  -1  -6   3        242.86        253.33         9.27 o                         
   0  -6   3        573.82        540.86        13.04 o                         
   1  -6   3         47.91         43.74         2.18 o                         
   2  -6   3        570.12        548.57        10.49 o                         
   3  -6   3       1141.99       1163.42        17.26 o                         
   4  -6   3        516.11        486.30        14.24 o                         
   5  -6   3        547.08        532.07        16.49 o                         
   6  -6   3        171.58        166.59        10.29 o                         
   7  -6   3         11.45         12.63         2.66 o                         
   8  -6   3          0.89          0.54         1.69 o                         
   9  -6   3          0.45          1.38         2.64 o                         
  10  -6   3          1.84          2.86         3.41 o                         
  11  -6   3          4.34          2.33         2.69 o                         
  12  -6   3         29.45         31.38         6.95 o                         
  -9  -5   3          0.88         13.49         7.88 o                         
  -8  -5   3         16.54         33.16         9.51 o                         
  -7  -5   3          2.02          5.71         3.88 o                         
  -6  -5   3         80.09        100.49        10.02 o                         
  -5  -5   3        374.32        402.13        18.26 o                         
  -4  -5   3         43.96         39.97         3.97 o                         
  -3  -5   3          5.67          5.63         2.66 o                         
  -2  -5   3         24.29         24.17         2.86 o                         
  -1  -5   3        168.24        160.27         6.89 o                         
   0  -5   3          3.77          4.23         2.72 o                         
   1  -5   3         42.07         42.09         2.34 o                         
   2  -5   3        558.74        578.82        10.74 o                         
   3  -5   3        224.19        215.99         8.61 o                         
   4  -5   3        171.29        187.17         8.94 o                         
   5  -5   3          5.43          3.19         2.08 o                         
   6  -5   3         18.46         17.74         4.14 o                         
   7  -5   3       1465.97       1407.59        19.21 o                         
   8  -5   3          0.03          0.00         2.24 o                         
   9  -5   3         16.58         16.74         4.47 o                         
  10  -5   3        109.13        106.74        11.03 o                         
  11  -5   3         13.42         11.93         4.45 o                         
  12  -5   3          0.09          0.00         3.76 o                         
 -10  -4   3          0.03         12.57         7.34 o                         
  -9  -4   3          0.35          0.00         3.33 o                         
  -8  -4   3          2.11          4.52         5.30 o                         
  -7  -4   3          0.59          3.36         4.08 o                         
  -6  -4   3         72.37         71.00         5.75 o                         
  -5  -4   3        448.67        395.10         8.65 o                         
  -4  -4   3          5.85          5.78         1.32 o                         
  -3  -4   3         24.42         23.16         1.46 o                         
  -2  -4   3         17.32         12.15         1.79 o                         
  -1  -4   3         20.60         16.90         2.34 o                         
   0  -4   3          7.06          6.34         1.01 o                         
   1  -4   3         75.13         68.51         2.49 o                         
   2  -4   3        253.59        246.52         8.10 o                         
   3  -4   3        331.87        346.72        10.87 o                         
   4  -4   3        109.54        127.65         7.68 o                         
   5  -4   3          7.87          9.19         2.23 o                         
   6  -4   3         19.69         15.74         2.06 o                         
   7  -4   3         53.62         50.33         4.34 o                         
   8  -4   3         58.09         63.86         5.56 o                         
   9  -4   3        256.51        249.66        15.98 o                         
  10  -4   3         36.02         38.82         7.14 o                         
  11  -4   3          8.62          5.33         4.29 o                         
  12  -4   3          2.35          0.92         4.10 o                         
 -11  -3   3          0.03          0.00         4.25 o                         
 -10  -3   3          0.47          0.00         6.05 o                         
  -9  -3   3          9.82          7.95         6.12 o                         
  -8  -3   3          0.25          0.48         1.89 o                         
  -7  -3   3         19.21         21.90         4.23 o                         
  -6  -3   3          4.35          8.57         2.29 o                         
  -5  -3   3        125.05        137.66         6.97 o                         
  -4  -3   3        319.01        311.50         6.47 o                         
  -3  -3   3        287.05        324.23         5.98 o                         
  -2  -3   3         61.24         56.45         2.52 o                         
  -1  -3   3        182.99        207.55         8.37 o                         
   0  -3   3         15.27         10.63         1.10 o                         
   1  -3   3        725.67        677.66        10.09 o                         
   2  -3   3          1.55          2.57         1.35 o                         
   3  -3   3        201.04        192.26         6.75 o                         
   4  -3   3         20.88         21.83         2.62 o                         
   5  -3   3          6.44          6.88         1.32 o                         
   6  -3   3         70.95         60.17         4.61 o                         
   7  -3   3        105.52        101.32         6.70 o                         
   8  -3   3        888.72        881.70        20.77 o                         
   9  -3   3         13.97          7.48         2.96 o                         
  10  -3   3         27.75         30.31         6.32 o                         
  11  -3   3         20.54         17.68         5.46 o                         
  12  -3   3          0.03          0.00         3.48 o                         
 -11  -2   3          0.58          3.33         4.96 o                         
 -10  -2   3         12.73         14.34         4.20 o                         
  -9  -2   3          0.29          0.00         2.71 o                         
  -8  -2   3         53.52         49.61         6.31 o                         
  -7  -2   3         37.07         33.70         4.76 o                         
  -6  -2   3          1.43          2.34         2.21 o                         
  -5  -2   3         21.62         21.88         2.95 o                         
  -4  -2   3        343.50        352.76         9.59 o                         
  -3  -2   3        667.75        636.42         8.70 o                         
  -2  -2   3         10.72         10.06         1.39 o                         
  -1  -2   3        122.79        135.17         4.92 o                         
   0  -2   3        153.76        130.70         3.68 o                         
   1  -2   3       3471.56       3394.80        27.57 o                         
   2  -2   3       1116.63       1221.02        15.27 o                         
   3  -2   3        174.04        159.25         5.23 o                         
   4  -2   3         46.32         43.94         2.93 o                         
   5  -2   3        477.27        446.18        12.24 o                         
   6  -2   3        279.22        268.96        10.24 o                         
   7  -2   3         67.51         60.92         5.43 o                         
   8  -2   3          2.97          0.00         2.23 o                         
   9  -2   3         73.03         73.56         9.06 o                         
  10  -2   3        194.36        193.52        15.32 o                         
  11  -2   3         17.01         22.71         6.34 o                         
 -12  -1   3          4.34         13.35         7.54 o                         
 -11  -1   3          0.03          0.00         2.80 o                         
 -10  -1   3          3.84          3.83         2.77 o                         
  -9  -1   3         38.22         40.33         6.06 o                         
  -8  -1   3        218.86        214.68        12.64 o                         
  -7  -1   3         62.90         70.29         6.73 o                         
  -6  -1   3         36.91         42.76         5.02 o                         
  -5  -1   3         20.76         17.80         2.84 o                         
  -4  -1   3          2.03          3.73         1.48 o                         
  -3  -1   3          1.48          3.32         4.81 o                         
  -2  -1   3       2675.14       2608.47        19.21 o                         
  -1  -1   3         76.70         75.28         3.22 o                         
   0  -1   3        135.07        134.97         3.69 o                         
   1  -1   3        880.45        934.20        12.46 o                         
   2  -1   3       1412.05       1380.78        14.26 o                         
   3  -1   3       1517.61       1649.75        20.30 o                         
   4  -1   3        130.92        134.03         6.38 o                         
   5  -1   3        185.85        176.03         8.02 o                         
   6  -1   3         75.49         76.89         5.77 o                         
   7  -1   3          2.22          0.38         2.03 o                         
   8  -1   3         34.12         36.11         4.89 o                         
   9  -1   3         80.80         72.76         6.99 o                         
  10  -1   3         24.21         21.32         6.02 o                         
  11  -1   3          1.75          3.66         4.31 o                         
 -12   0   3          0.82          0.00         3.81 o                         
 -11   0   3          5.72          3.80         2.91 o                         
 -10   0   3          0.10          0.00         3.53 o                         
  -9   0   3          0.72          0.00         2.70 o                         
  -8   0   3          4.65          5.35         2.71 o                         
  -7   0   3        245.91        246.89        12.43 o                         
  -6   0   3          0.46          0.00         2.61 o                         
  -5   0   3        131.24        133.57         7.67 o                         
  -4   0   3         97.07        101.97         6.24 o                         
  -3   0   3        481.48        443.94         8.24 o                         
  -2   0   3        775.31        726.48         9.68 o                         
  -1   0   3         27.87         23.76         1.18 o                         
   0   0   3        179.53        186.29         6.36 o                         
   1   0   3          3.43          3.44         1.93 o                         
   2   0   3       1088.01       1069.39        15.46 o                         
   3   0   3          3.17          4.38         1.88 o                         
   4   0   3         60.45         64.55         4.76 o                         
   5   0   3        131.09        139.37         7.50 o                         
   6   0   3         82.90         89.57         6.55 o                         
   7   0   3         36.46         37.23         4.79 o                         
   8   0   3          3.60          0.81         2.21 o                         
   9   0   3         14.15         13.87         3.34 o                         
  10   0   3         20.90         25.75         6.39 o                         
  11   0   3         14.56         10.42         4.75 o                         
 -12   1   3          0.96          0.48         2.70 o                         
 -11   1   3          8.93          9.84         4.08 o                         
 -10   1   3          6.70          1.84         4.30 o                         
  -9   1   3         50.79         43.84         6.31 o                         
  -8   1   3        176.12        173.00        11.24 o                         
  -7   1   3        415.04        397.86        15.76 o                         
  -6   1   3         84.17         82.93         4.16 o                         
  -5   1   3         75.16         83.74         2.94 o                         
  -4   1   3         16.97         18.14         1.84 o                         
  -3   1   3        680.67        744.28        14.08 o                         
  -2   1   3         28.33         26.87         2.93 o                         
  -1   1   3        249.49        237.10         7.31 o                         
   0   1   3        197.52        201.15         4.32 o                         
   1   1   3        248.40        238.62         8.52 o                         
   2   1   3          0.20          0.54         1.35 o                         
   3   1   3         16.56         13.90         2.39 o                         
   4   1   3       1745.84       1837.17        25.67 o                         
   5   1   3          8.85          8.58         2.49 o                         
   6   1   3         30.22         32.78         4.34 o                         
   7   1   3         10.51          9.86         2.76 o                         
   8   1   3          1.42          0.16         1.90 o                         
   9   1   3         16.90         22.06         4.33 o                         
  10   1   3          6.81          2.37         3.49 o                         
 -13   2   3          0.77          2.59         3.70 o                         
 -12   2   3          4.35          3.27         3.55 o                         
 -11   2   3          0.08          0.00         2.77 o                         
 -10   2   3          0.02          0.00         3.96 o                         
  -9   2   3          2.22          3.36         4.88 o                         
  -8   2   3         38.50         31.56         4.74 o                         
  -7   2   3         21.84         19.52         3.66 o                         
  -6   2   3         11.19         16.10         3.34 o                         
  -5   2   3        564.20        583.44        11.11 o                         
  -4   2   3          0.06          0.00         0.91 o                         
  -3   2   3        600.00        658.06         8.51 o                         
  -2   2   3        368.97        369.75         7.41 o                         
  -1   2   3        470.43        412.97         7.20 o                         
   0   2   3         52.96         48.42         2.38 o                         
   1   2   3         74.29         73.96         3.96 o                         
   2   2   3        571.45        549.95        11.89 o                         
   3   2   3        227.87        204.47        10.13 o                         
   4   2   3        211.98        218.39         9.31 o                         
   5   2   3         53.78         49.73         5.08 o                         
   6   2   3         70.97         76.87         6.59 o                         
   7   2   3          0.41          3.47         2.23 o                         
   8   2   3          2.09          1.57         2.27 o                         
   9   2   3          1.40          4.21         2.87 o                         
  10   2   3          1.66          2.26         3.78 o                         
 -13   3   3          1.24          3.35         3.66 o                         
 -12   3   3          4.49          0.06         4.01 o                         
 -11   3   3         10.81          6.39         3.55 o                         
 -10   3   3          9.01          7.86         3.44 o                         
  -9   3   3         81.15         88.09         8.33 o                         
  -8   3   3         55.95         56.55         6.23 o                         
  -7   3   3          5.89          4.71         2.79 o                         
  -6   3   3        302.24        311.51         5.94 o                         
  -5   3   3        350.33        344.08         9.16 o                         
  -4   3   3          7.85          7.32         1.50 o                         
  -3   3   3         68.66         68.96         3.09 o                         
  -2   3   3       2272.31       2387.96        18.70 o                         
  -1   3   3        565.27        558.07         9.78 o                         
   0   3   3         49.27         44.13         3.15 o                         
   1   3   3        234.59        222.20         7.36 o                         
   2   3   3         30.33         29.95         3.00 o                         
   3   3   3         64.76         62.40         5.01 o                         
   4   3   3        146.64        153.72        10.21 o                         
   5   3   3        200.14        201.25        12.43 o                         
   6   3   3          5.37          5.06         3.02 o                         
   7   3   3          1.57          1.86         3.57 o                         
   8   3   3          0.85          0.00         2.32 o                         
   9   3   3          0.04          1.68         3.05 o                         
 -13   4   3          1.65          1.31         3.15 o                         
 -12   4   3          2.48          3.57         3.65 o                         
 -11   4   3          0.53          0.90         2.78 o                         
 -10   4   3          3.62          0.00         3.35 o                         
  -9   4   3         32.24         21.15         3.91 o                         
  -8   4   3        100.35        102.41         8.29 o                         
  -7   4   3          5.05          9.99         2.46 o                         
  -6   4   3        365.29        367.71        10.42 o                         
  -5   4   3        130.09        123.43         3.35 o                         
  -4   4   3         70.86         66.29         3.23 o                         
  -3   4   3         11.82          8.92         1.10 o                         
  -2   4   3       1231.00       1342.26        13.38 o                         
  -1   4   3          2.12          1.38         1.17 o                         
   0   4   3        324.98        342.01         9.05 o                         
   1   4   3          5.96          5.35         1.42 o                         
   2   4   3        103.30        100.16         5.90 o                         
   3   4   3        158.36        181.58         8.63 o                         
   4   4   3         32.37         33.76         4.29 o                         
   5   4   3         39.42         43.43         6.31 o                         
   6   4   3          0.23          0.00         2.45 o                         
   7   4   3         15.62         13.47         4.83 o                         
   8   4   3          0.35          1.66         2.90 o                         
 -13   5   3          8.98         15.87         5.31 o                         
 -12   5   3          1.66          2.62         2.59 o                         
 -11   5   3         41.73         32.20         5.66 o                         
 -10   5   3         12.42          7.98         2.98 o                         
  -9   5   3         34.51         35.09         5.43 o                         
  -8   5   3        123.23        122.93         7.01 o                         
  -7   5   3        413.19        401.70        10.64 o                         
  -6   5   3         12.63         15.63         1.95 o                         
  -5   5   3        752.21        821.45        11.59 o                         
  -4   5   3        407.37        391.32         7.68 o                         
  -3   5   3        131.63        119.12         3.51 o                         
  -2   5   3         48.76         41.03         2.44 o                         
  -1   5   3       1108.12       1148.67        14.82 o                         
   0   5   3        349.20        355.19         9.80 o                         
   1   5   3         13.19         15.75         2.61 o                         
   2   5   3          4.54          5.03         1.93 o                         
   3   5   3          1.18          0.00         2.44 o                         
   4   5   3         10.90         19.23         3.59 o                         
   5   5   3         13.66         22.64         5.31 o                         
   6   5   3          3.49          6.72         4.01 o                         
   7   5   3          5.52          0.00         4.38 o                         
   8   5   3          0.14          0.00         3.60 o                         
 -13   6   3          8.15         12.94         4.80 o                         
 -12   6   3          1.59          7.14         3.73 o                         
 -11   6   3          9.40          5.37         2.96 o                         
 -10   6   3         10.77          8.02         2.90 o                         
  -9   6   3         10.86          7.68         3.04 o                         
  -8   6   3        170.12        161.43         8.17 o                         
  -7   6   3         32.22         29.55         4.47 o                         
  -6   6   3        140.59        150.15         6.57 o                         
  -5   6   3        319.88        311.71         8.17 o                         
  -4   6   3         10.05          7.53         2.20 o                         
  -3   6   3         86.80         80.00         4.78 o                         
  -2   6   3          1.29          0.00         1.06 o                         
  -1   6   3        158.18        162.21         5.91 o                         
   0   6   3         22.02         21.30         2.54 o                         
   1   6   3         16.08         16.15         2.62 o                         
   2   6   3         33.14         35.42         4.10 o                         
   3   6   3          0.55          1.18         1.80 o                         
   4   6   3          2.86          3.17         2.64 o                         
   5   6   3          8.26          7.13         3.21 o                         
   6   6   3          5.16          5.10         5.33 o                         
   7   6   3          0.31          5.54         7.03 o                         
 -13   7   3          0.41          2.00         5.10 o                         
 -12   7   3          0.12          0.00         6.46 o                         
 -11   7   3          3.85          4.32         3.86 o                         
 -10   7   3         12.80         13.08         3.85 o                         
  -9   7   3         15.40         17.34         3.38 o                         
  -8   7   3          7.65         10.14         2.89 o                         
  -7   7   3          5.76          0.00         2.25 o                         
  -6   7   3       2218.07       2071.80        37.96 o                         
  -5   7   3        212.94        210.75         9.85 o                         
  -4   7   3        105.51        104.19         5.81 o                         
  -3   7   3          7.05          6.32         2.81 o                         
  -2   7   3         64.48         71.23         5.77 o                         
  -1   7   3         89.61        100.22         6.88 o                         
   0   7   3        212.44        207.70        10.31 o                         
   1   7   3         14.14          8.93         2.66 o                         
   2   7   3          0.18          0.42         1.83 o                         
   3   7   3         33.96         38.90         5.23 o                         
   4   7   3          6.48          7.18         2.73 o                         
   5   7   3         10.74         13.05         7.34 o                         
   6   7   3          3.10          7.30         6.73 o                         
 -13   8   3          3.10         10.40         8.77 o                         
 -12   8   3          8.92          4.18         4.45 o                         
 -11   8   3         26.30         28.20         8.70 o                         
 -10   8   3          0.31          0.00         4.79 o                         
  -9   8   3         17.81         20.49         4.85 o                         
  -8   8   3         75.73         69.07         6.81 o                         
  -7   8   3          7.25          6.18         3.79 o                         
  -6   8   3         93.74         90.12         8.64 o                         
  -5   8   3         16.78         12.89         3.65 o                         
  -4   8   3        179.64        164.48         8.99 o                         
  -3   8   3         25.94         27.88         3.65 o                         
  -2   8   3         18.79         16.18         3.46 o                         
  -1   8   3         29.37         26.21         4.06 o                         
   0   8   3          1.73          0.63         2.00 o                         
   1   8   3          6.90          4.92         2.70 o                         
   2   8   3          1.82          5.26         2.48 o                         
   3   8   3          9.25         10.66         3.19 o                         
   4   8   3          2.55          3.81         2.68 o                         
   5   8   3          0.12          0.14         5.37 o                         
 -13   9   3          3.38         10.67         6.12 o                         
 -12   9   3          5.82          0.00         7.10 o                         
 -11   9   3          7.92         10.26         5.91 o                         
 -10   9   3          0.46          1.74         3.33 o                         
  -9   9   3          8.34          6.51         6.64 o                         
  -8   9   3         16.95         12.42         5.23 o                         
  -7   9   3        176.16        173.95        10.52 o                         
  -6   9   3         32.16         28.78         4.47 o                         
  -5   9   3       1109.59       1038.34        24.08 o                         
  -4   9   3        105.87        102.68         7.57 o                         
  -3   9   3        181.82        177.72         9.97 o                         
  -2   9   3         63.49         73.70         5.82 o                         
  -1   9   3          0.34          0.35         2.80 o                         
   0   9   3          1.46          2.23         2.04 o                         
   1   9   3          4.17          6.67         2.96 o                         
   2   9   3          1.73          3.51         2.78 o                         
   3   9   3          0.18          2.24         2.96 o                         
   4   9   3          2.01          1.66         4.21 o                         
 -12  10   3         14.04          6.80         5.54 o                         
 -11  10   3         13.28          9.85         5.27 o                         
 -10  10   3         70.33         85.29         9.94 o                         
  -9  10   3          1.81          5.32         3.57 o                         
  -8  10   3          0.13          7.09         5.20 o                         
  -7  10   3        135.91        131.63         9.57 o                         
  -6  10   3        129.15        124.22         8.97 o                         
  -5  10   3         28.20         20.26         3.65 o                         
  -4  10   3          2.78          6.33         2.89 o                         
  -3  10   3         68.26         55.30         6.18 o                         
  -2  10   3         22.87         20.36         3.91 o                         
  -1  10   3         50.21         49.82         7.69 o                         
   0  10   3         11.59         16.20         4.93 o                         
   1  10   3          2.41          6.33         3.50 o                         
   2  10   3          2.05          3.02         2.58 o                         
 -12  11   3          1.47          4.42         6.18 o                         
 -11  11   3          7.87          9.75         5.91 o                         
 -10  11   3         12.95         15.09         5.06 o                         
  -9  11   3         36.83         65.77        10.12 o                         
  -8  11   3         83.68         99.47         7.67 o                         
  -7  11   3         29.05         24.51         4.48 o                         
  -6  11   3         26.61         21.65         3.62 o                         
  -5  11   3          0.27          4.32         4.82 o                         
  -4  11   3         28.39         24.41         4.38 o                         
  -3  11   3          0.70          1.13         2.64 o                         
  -2  11   3          0.24          0.00         2.93 o                         
  -1  11   3         16.94         17.63         5.38 o                         
   0  11   3          5.29          7.28         4.16 o                         
   1  11   3         22.16         30.75         6.70 o                         
 -11  12   3          6.38         12.12        25.87 o                         
 -10  12   3          1.45          1.37         3.64 o                         
  -9  12   3         20.74         32.71         6.02 o                         
  -8  12   3          5.69         13.52         4.35 o                         
  -7  12   3          3.80          1.75         3.78 o                         
  -6  12   3          8.68          5.91         2.89 o                         
  -5  12   3         14.01         12.08         3.63 o                         
  -4  12   3          5.27          7.02         3.43 o                         
  -3  12   3          0.02          0.00         4.18 o                         
  -2  12   3          2.10          6.53         4.54 o                         
  -1  12   3          0.04          0.63         4.00 o                         
  -9  13   3         23.12         26.24         5.42 o                         
  -8  13   3         48.95         58.26         8.27 o                         
  -7  13   3         83.38         76.32         8.29 o                         
  -6  13   3         12.41         13.14         6.84 o                         
  -5  13   3          4.95          8.83         4.56 o                         
  -4  13   3          1.31          4.13         3.71 o                         
  -3  13   3          0.94          0.77         4.82 o                         
   4 -14   4          0.30          7.81         6.42 o                         
   5 -14   4          2.35         25.11         9.89 o                         
   6 -14   4          2.03         22.42         7.75 o                         
   1 -13   4          3.93          3.09         5.06 o                         
   2 -13   4         12.14         10.50         6.39 o                         
   3 -13   4         13.28         19.98         8.70 o                         
   4 -13   4          3.79         21.13         9.45 o                         
   5 -13   4          0.02         24.36        10.02 o                         
   7 -13   4         23.46          3.02         6.39 o                         
   8 -13   4         10.15         15.26         8.05 o                         
   9 -13   4          4.23         38.33        13.52 o                         
  -2 -12   4          0.00          2.38         5.37 o                         
  -1 -12   4          1.05          2.92         5.37 o                         
   0 -12   4          2.07          0.00         4.59 o                         
   1 -12   4          9.88          7.92         5.33 o                         
   2 -12   4          9.66          7.27         5.74 o                         
   3 -12   4         14.45         18.42         7.61 o                         
   4 -12   4          0.25         12.81         8.56 o                         
   5 -12   4          0.02          0.00         9.17 o                         
   6 -12   4          1.03          0.00         5.95 o                         
   7 -12   4          7.18         18.04         9.17 o                         
   8 -12   4          0.09         25.92        11.48 o                         
   9 -12   4          4.18         64.69        16.34 o                         
  10 -12   4         10.82         41.68        35.01 o                         
  -3 -11   4          0.21          1.97         4.11 o                         
  -2 -11   4          3.25          1.87         4.38 o                         
  -1 -11   4          5.11          5.74         4.49 o                         
   0 -11   4          0.04          0.15         3.26 o                         
   1 -11   4          0.16          0.00         4.99 o                         
   2 -11   4          2.82          4.21         4.93 o                         
   3 -11   4         23.66         34.15         9.58 o                         
   4 -11   4          4.24          0.00         7.88 o                         
   5 -11   4          4.07          0.75         5.03 o                         
   6 -11   4          0.77         13.52         7.85 o                         
   7 -11   4         11.34         27.45        11.76 o                         
   8 -11   4          5.21         12.80        12.66 o                         
   9 -11   4          6.79          3.64         4.52 o                         
  10 -11   4         19.31         25.79         8.12 o                         
  11 -11   4         14.14          6.05         3.91 o                         
  -5 -10   4          0.56          3.84         5.57 o                         
  -4 -10   4          4.00          5.06         4.89 o                         
  -3 -10   4          6.20          4.32         4.32 o                         
  -2 -10   4          9.12          8.15         5.23 o                         
  -1 -10   4          0.04          2.16         2.91 o                         
   0 -10   4          5.18          1.42         3.47 o                         
   1 -10   4          0.28          0.79         2.79 o                         
   2 -10   4          0.02         12.30         7.71 o                         
   3 -10   4         12.62          6.29         6.32 o                         
   4 -10   4          0.02          0.00         6.18 o                         
   5 -10   4          5.78         11.89         6.76 o                         
   6 -10   4          0.10          3.02         9.39 o                         
   7 -10   4          0.09          7.61        13.57 o                         
   8 -10   4          2.03          2.28         2.92 o                         
   9 -10   4          1.66          1.59         3.64 o                         
  10 -10   4         76.03        107.46        11.21 o                         
  11 -10   4          8.49         14.30         7.41 o                         
  -6  -9   4          1.14          0.00         4.55 o                         
  -5  -9   4          1.82          8.39         6.18 o                         
  -4  -9   4          0.11          2.77         3.86 o                         
  -3  -9   4          0.05          5.22         7.19 o                         
  -2  -9   4          2.51          3.93         2.97 o                         
  -1  -9   4          2.42          0.00         3.27 o                         
   0  -9   4          2.72          2.36         2.58 o                         
   1  -9   4        112.91        126.36         9.67 o                         
   2  -9   4         31.48         46.75        10.63 o                         
   3  -9   4          0.27          0.00         7.03 o                         
   4  -9   4         15.91         16.92         3.42 o                         
   5  -9   4          0.50          3.87         3.01 o                         
   6  -9   4         76.46         71.66         6.90 o                         
   7  -9   4          0.15          0.00         3.62 o                         
   8  -9   4         22.86         19.30         4.48 o                         
   9  -9   4          0.25          0.00         3.42 o                         
  10  -9   4         52.05         60.22         8.90 o                         
  11  -9   4         90.52        106.77        11.92 o                         
  -7  -8   4         29.34         15.67         9.24 o                         
  -6  -8   4          1.33          3.61         9.56 o                         
  -5  -8   4          0.59          0.00         6.85 o                         
  -4  -8   4          7.24          3.65         3.74 o                         
  -3  -8   4          2.96          6.62         2.41 o                         
  -2  -8   4          9.75         14.09         3.33 o                         
  -1  -8   4         76.09         65.51         5.72 o                         
   0  -8   4         65.62         68.06         5.81 o                         
   1  -8   4        103.59        116.72         8.75 o                         
   2  -8   4         44.20         39.20         2.76 o                         
   3  -8   4         29.18         28.56         3.06 o                         
   4  -8   4         12.91         16.02         3.44 o                         
   5  -8   4        201.79        194.07        10.38 o                         
   6  -8   4          5.42          1.31         3.28 o                         
   7  -8   4          3.79          5.80         5.52 o                         
   8  -8   4         23.87         25.07         3.97 o                         
   9  -8   4          0.55          4.99         3.80 o                         
  10  -8   4         13.18         17.37         5.35 o                         
  11  -8   4         65.06         78.24        10.76 o                         
  12  -8   4          0.11          0.68         3.89 o                         
  -7  -7   4          5.40          0.63        14.10 o                         
  -6  -7   4          2.86          0.00         9.55 o                         
  -5  -7   4         23.91         12.16         9.17 o                         
  -4  -7   4          2.40          0.00         2.90 o                         
  -3  -7   4          0.79          0.32         1.91 o                         
  -2  -7   4          6.87         14.82         4.40 o                         
  -1  -7   4          0.04          0.00         2.71 o                         
   0  -7   4          6.90          7.91         3.44 o                         
   1  -7   4          2.48          4.70         4.17 o                         
   2  -7   4        313.96        319.71         8.52 o                         
   3  -7   4        207.48        208.91         7.82 o                         
   4  -7   4        208.78        222.84         9.11 o                         
   5  -7   4        114.96        105.27         7.70 o                         
   6  -7   4         10.60         14.98         6.44 o                         
   7  -7   4         41.02         44.01         4.90 o                         
   8  -7   4          6.97         12.68         3.28 o                         
   9  -7   4         10.08          8.94         3.92 o                         
  10  -7   4         26.08         31.28         6.43 o                         
  11  -7   4          9.51         14.54         5.55 o                         
  12  -7   4         45.18         53.05         9.43 o                         
  -9  -6   4          5.95         25.89         9.79 o                         
  -8  -6   4          4.88         25.41         9.79 o                         
  -7  -6   4         24.29         34.31         7.42 o                         
  -6  -6   4        263.53        232.79        15.56 o                         
  -5  -6   4          0.10          0.00        11.48 o                         
  -4  -6   4          5.76          3.92         4.06 o                         
  -3  -6   4         14.08          8.24         2.19 o                         
  -2  -6   4          3.01         14.42         8.65 o                         
  -1  -6   4          1.83          5.71        14.12 o                         
   0  -6   4        140.18        124.27         8.57 o                         
   1  -6   4        147.30        134.02         4.39 o                         
   2  -6   4         14.38         14.74         2.10 o                         
   3  -6   4         31.22         39.44         4.00 o                         
   4  -6   4          1.64          0.00         1.90 o                         
   5  -6   4        514.35        473.59        16.20 o                         
   6  -6   4       1070.49       1167.52        21.74 o                         
   7  -6   4         63.73         60.19         4.60 o                         
   8  -6   4         57.93         63.55         5.78 o                         
   9  -6   4          4.82          4.80         3.18 o                         
  10  -6   4         18.44         22.73         6.02 o                         
  11  -6   4         13.35         15.41         5.60 o                         
  12  -6   4         15.62         25.60         6.93 o                         
  -9  -5   4          0.05         17.94         8.63 o                         
  -8  -5   4          1.16         16.24         8.26 o                         
  -7  -5   4         18.63         23.51         5.93 o                         
  -6  -5   4          3.52          9.43         6.12 o                         
  -5  -5   4         16.83         20.09         5.52 o                         
  -4  -5   4        599.91        566.04        20.18 o                         
  -3  -5   4        134.66        131.00         9.04 o                         
  -2  -5   4          0.70          3.18         2.85 o                         
  -1  -5   4         26.56         27.91         9.19 o                         
   0  -5   4          0.72          2.32         1.11 o                         
   1  -5   4         88.20         80.39         3.56 o                         
   2  -5   4        360.08        342.68         9.04 o                         
   3  -5   4         59.64         56.60         4.84 o                         
   4  -5   4          1.25          0.00         2.39 o                         
   5  -5   4        837.91        921.35        18.13 o                         
   6  -5   4        115.82        118.99         6.03 o                         
   7  -5   4        467.73        460.38        11.87 o                         
   8  -5   4          0.06          1.46         3.16 o                         
   9  -5   4          5.84          5.20         3.34 o                         
  10  -5   4         46.85         43.01         7.36 o                         
  11  -5   4         19.28         24.45         6.53 o                         
  12  -5   4          0.56          0.58         3.88 o                         
 -10  -4   4          1.68         25.75        10.53 o                         
  -9  -4   4          0.18          5.98         6.01 o                         
  -8  -4   4          1.73         12.20         7.27 o                         
  -7  -4   4          0.01          9.79         6.49 o                         
  -6  -4   4          3.91          7.13         3.46 o                         
  -5  -4   4        561.56        527.45        13.24 o                         
  -4  -4   4         11.06         12.24         1.95 o                         
  -3  -4   4        121.81        106.08         4.13 o                         
  -2  -4   4        184.16        208.25        10.15 o                         
  -1  -4   4        359.40        369.59        14.68 o                         
   0  -4   4        233.43        231.73         5.24 o                         
   1  -4   4        373.86        370.85         8.42 o                         
   2  -4   4        101.61         95.42         5.67 o                         
   3  -4   4        172.46        174.38         8.45 o                         
   4  -4   4        662.68        771.79        15.47 o                         
   5  -4   4          7.07          7.41         1.94 o                         
   6  -4   4        674.41        628.29        13.27 o                         
   7  -4   4       1007.65       1007.32        21.96 o                         
   8  -4   4         84.39         79.83         6.68 o                         
   9  -4   4          1.91          2.90         3.03 o                         
  10  -4   4         33.61         40.52         7.28 o                         
  11  -4   4          5.18          7.24         4.41 o                         
 -11  -3   4          0.80         21.71         9.89 o                         
 -10  -3   4         12.84         33.91        11.11 o                         
  -9  -3   4          1.76          2.92         3.77 o                         
  -8  -3   4          0.36          2.48         5.64 o                         
  -7  -3   4          0.00          1.73         5.81 o                         
  -6  -3   4         17.72         17.08         3.30 o                         
  -5  -3   4        199.96        199.89         8.18 o                         
  -4  -3   4        116.85        113.12         6.10 o                         
  -3  -3   4       1375.99       1480.77        17.04 o                         
  -2  -3   4        714.61        724.30        17.40 o                         
  -1  -3   4         22.68         22.69         2.06 o                         
   0  -3   4        442.51        470.02        10.23 o                         
   1  -3   4        265.26        287.34         7.41 o                         
   2  -3   4        124.04        100.77         6.03 o                         
   3  -3   4        289.91        297.10         9.02 o                         
   4  -3   4        325.58        319.02         8.56 o                         
   5  -3   4        225.23        229.05         7.68 o                         
   6  -3   4        286.68        271.19        10.78 o                         
   7  -3   4          8.84          7.90         2.67 o                         
   8  -3   4        461.18        454.75        15.92 o                         
   9  -3   4         17.37         14.06         4.70 o                         
  10  -3   4          8.60          9.30         4.48 o                         
  11  -3   4          6.63         11.05         5.39 o                         
 -11  -2   4          0.44         15.43         8.43 o                         
 -10  -2   4         57.90         51.17        11.86 o                         
  -9  -2   4         11.97         14.68         4.40 o                         
  -8  -2   4          1.34          2.98         2.75 o                         
  -7  -2   4         35.27         41.53         6.18 o                         
  -6  -2   4        130.88        147.67        13.59 o                         
  -5  -2   4         98.87        105.38         5.92 o                         
  -4  -2   4         72.77         83.58         5.96 o                         
  -3  -2   4        305.56        314.02         7.74 o                         
  -2  -2   4        221.45        229.22         5.90 o                         
  -1  -2   4          0.04          0.00         1.22 o                         
   0  -2   4        397.09        422.10         9.06 o                         
   1  -2   4        100.32         84.65         4.31 o                         
   2  -2   4       2486.44       2870.32        26.28 o                         
   3  -2   4        408.05        400.11         9.15 o                         
   4  -2   4        254.23        269.72         9.57 o                         
   5  -2   4        318.01        300.77        10.78 o                         
   6  -2   4          1.32          3.11         2.41 o                         
   7  -2   4         31.55         33.34         4.46 o                         
   8  -2   4        139.68        129.48         8.78 o                         
   9  -2   4          0.09          0.00         1.80 o                         
  10  -2   4         39.37         51.67         8.58 o                         
  11  -2   4          3.33          4.25         4.29 o                         
 -12  -1   4          0.00         15.12         8.97 o                         
 -11  -1   4          3.10          1.21         4.45 o                         
 -10  -1   4          2.38          4.38         3.00 o                         
  -9  -1   4         16.68         17.98         4.11 o                         
  -8  -1   4         32.13         34.72         5.43 o                         
  -7  -1   4         41.56         48.86         6.00 o                         
  -6  -1   4         31.47         38.01         9.65 o                         
  -5  -1   4          3.00          7.13         4.65 o                         
  -4  -1   4        106.17        105.56         7.15 o                         
  -3  -1   4          1.64          0.00         1.09 o                         
  -2  -1   4        371.56        357.11         8.20 o                         
  -1  -1   4        131.86        132.16         3.45 o                         
   0  -1   4        153.75        163.19         6.18 o                         
   1  -1   4       1910.85       2061.39        39.43 o                         
   2  -1   4       1313.41       1382.82        16.15 o                         
   3  -1   4         63.45         71.67         4.88 o                         
   4  -1   4         69.45         66.08         5.02 o                         
   5  -1   4          3.72          5.44         2.21 o                         
   6  -1   4        109.45        113.21         7.52 o                         
   7  -1   4         73.38         70.28         6.37 o                         
   8  -1   4          2.97          2.64         2.24 o                         
   9  -1   4         31.77         27.83         4.72 o                         
  10  -1   4         20.17         23.77         6.58 o                         
  11  -1   4          9.54          8.01         5.29 o                         
 -12   0   4          5.14          6.60         4.24 o                         
 -11   0   4          2.70          8.08         3.69 o                         
 -10   0   4          0.62          1.17         2.59 o                         
  -9   0   4         97.58         83.81         8.47 o                         
  -8   0   4         10.66         13.24         3.73 o                         
  -7   0   4          2.31          3.16         1.41 o                         
  -6   0   4         20.85         24.84         2.91 o                         
  -5   0   4         10.05         10.96         2.77 o                         
  -4   0   4         15.68         17.85         1.54 o                         
  -3   0   4          3.46          2.95         1.36 o                         
  -2   0   4        155.79        179.23         4.65 o                         
  -1   0   4        749.01        705.43        12.16 o                         
   0   0   4       8800.60       9488.47        55.37 o                         
   1   0   4        527.49        490.05        13.34 o                         
   2   0   4        323.92        327.82         9.67 o                         
   3   0   4        199.92        216.56         8.49 o                         
   4   0   4         55.06         59.63         5.01 o                         
   5   0   4         97.07         94.33         6.68 o                         
   6   0   4         43.66         45.70         4.98 o                         
   7   0   4          1.03          1.78         2.43 o                         
   8   0   4          3.58          4.26         2.25 o                         
   9   0   4          4.65          4.85         2.71 o                         
  10   0   4          5.90         11.46         5.33 o                         
 -12   1   4          4.66          3.61         3.19 o                         
 -11   1   4          0.01          0.31         2.93 o                         
 -10   1   4          2.95          3.65         3.00 o                         
  -9   1   4         21.60         23.42         5.45 o                         
  -8   1   4         30.87         27.05         4.58 o                         
  -7   1   4        173.22        183.19        10.71 o                         
  -6   1   4          5.75         11.11         3.57 o                         
  -5   1   4          0.89          0.65         0.99 o                         
  -4   1   4         25.59         19.69         2.10 o                         
  -3   1   4         11.63         16.16         2.93 o                         
  -2   1   4        363.25        352.94         7.28 o                         
  -1   1   4       1123.61       1301.87        20.09 o                         
   0   1   4        754.45        726.26         9.98 o                         
   1   1   4       1077.83       1077.84        20.42 o                         
   2   1   4        197.99        189.84         9.25 o                         
   3   1   4        279.45        309.60        10.51 o                         
   4   1   4          2.30          2.81         2.27 o                         
   5   1   4         26.33         31.24         4.07 o                         
   6   1   4          7.76          8.61         3.01 o                         
   7   1   4          5.11          4.35         2.74 o                         
   8   1   4         26.43         24.60         4.50 o                         
   9   1   4          0.00          1.85         2.16 o                         
  10   1   4          0.12          1.53         3.74 o                         
 -13   2   4          2.14          1.24         2.59 o                         
 -12   2   4          9.29         10.99         9.11 o                         
 -11   2   4          0.11          0.00         2.46 o                         
 -10   2   4        114.42        117.31        10.53 o                         
  -9   2   4         45.33         44.09         6.23 o                         
  -8   2   4          4.51          7.59         3.36 o                         
  -7   2   4          0.02          6.95         3.32 o                         
  -6   2   4        118.73        112.76         2.89 o                         
  -5   2   4        141.55        148.22         4.35 o                         
  -4   2   4        531.27        540.47         8.71 o                         
  -3   2   4       1020.87       1031.97        16.43 o                         
  -2   2   4        567.14        658.37        11.50 o                         
  -1   2   4         30.80         31.98         2.04 o                         
   0   2   4       1861.49       1845.70        14.46 o                         
   1   2   4       4461.60       4350.97        31.41 o                         
   2   2   4        199.99        184.37         9.71 o                         
   3   2   4          0.00          3.03         4.16 o                         
   4   2   4         19.17         20.06         4.37 o                         
   5   2   4          0.26          4.09         2.64 o                         
   6   2   4          1.89          2.70         2.38 o                         
   7   2   4          0.00          0.30         2.11 o                         
   8   2   4          1.31          4.94         2.69 o                         
   9   2   4          3.15          3.83         5.81 o                         
 -13   3   4          0.42          3.85         3.67 o                         
 -12   3   4          3.64          6.11         4.07 o                         
 -11   3   4         22.21         25.91         5.63 o                         
 -10   3   4         72.38         79.02         8.53 o                         
  -9   3   4         75.43         78.16         8.11 o                         
  -8   3   4         12.54         12.07         3.91 o                         
  -7   3   4        162.81        173.94         7.47 o                         
  -6   3   4          0.59          0.00         2.80 o                         
  -5   3   4        110.11         99.22         3.75 o                         
  -4   3   4         48.52         38.14         2.62 o                         
  -3   3   4          0.78          2.05         1.48 o                         
  -2   3   4        111.51        136.80         4.99 o                         
  -1   3   4       1203.08       1273.66        15.74 o                         
   0   3   4         35.81         36.71         3.03 o                         
   1   3   4        159.68        153.93         6.55 o                         
   2   3   4         74.04         67.02         4.77 o                         
   3   3   4          3.87          1.54         3.13 o                         
   4   3   4          4.54          6.33         3.01 o                         
   5   3   4          0.15          4.02         2.98 o                         
   6   3   4          0.34          3.78         3.22 o                         
   7   3   4          2.59          6.74         3.91 o                         
   8   3   4          0.00          3.45         3.86 o                         
   9   3   4          3.28          3.38         4.81 o                         
 -13   4   4          2.90          4.54         3.91 o                         
 -12   4   4          8.12          9.23         3.93 o                         
 -11   4   4         42.55         37.19         6.54 o                         
 -10   4   4          0.43          0.00         2.98 o                         
  -9   4   4        486.87        495.11        19.71 o                         
  -8   4   4         13.62         19.63         3.20 o                         
  -7   4   4         48.15         42.41         4.24 o                         
  -6   4   4         10.10         12.46         2.05 o                         
  -5   4   4        141.84        144.87         4.97 o                         
  -4   4   4        330.02        361.58         8.07 o                         
  -3   4   4        477.31        482.46        10.85 o                         
  -2   4   4        866.26        872.79        14.00 o                         
  -1   4   4       1273.34       1325.69        17.69 o                         
   0   4   4         52.75         46.51         3.74 o                         
   1   4   4         73.84         64.02         4.72 o                         
   2   4   4         14.27         14.99         2.71 o                         
   3   4   4         18.08         16.94         2.86 o                         
   4   4   4        117.24        127.32         9.87 o                         
   5   4   4          0.02          1.26         2.74 o                         
   6   4   4          0.01          3.83         2.67 o                         
   7   4   4          1.47          5.53         3.84 o                         
   8   4   4          0.93          9.61         4.88 o                         
 -13   5   4          2.00          9.16         4.67 o                         
 -12   5   4          0.20          1.15         3.88 o                         
 -11   5   4          7.51          8.64         3.90 o                         
 -10   5   4         56.05         55.88         7.53 o                         
  -9   5   4        194.56        199.58         9.40 o                         
  -8   5   4        188.62        189.87         8.98 o                         
  -7   5   4        672.93        641.22        15.17 o                         
  -6   5   4         89.83         85.39         3.90 o                         
  -5   5   4        136.66        141.43         5.27 o                         
  -4   5   4        224.99        220.76         8.48 o                         
  -3   5   4        164.99        159.43         6.95 o                         
  -2   5   4        160.20        133.21         5.92 o                         
  -1   5   4          0.03          0.00         1.51 o                         
   0   5   4        124.94        138.68         6.66 o                         
   1   5   4         18.91         18.32         2.92 o                         
   2   5   4         21.12         22.44         3.30 o                         
   3   5   4         14.92         14.69         2.96 o                         
   4   5   4         72.80         70.72         7.86 o                         
   5   5   4          2.58          0.45         2.64 o                         
   6   5   4          7.77          4.06         6.13 o                         
   7   5   4          1.54          3.94         5.71 o                         
 -13   6   4          3.30         14.56         5.26 o                         
 -12   6   4          0.00          0.97         3.94 o                         
 -11   6   4          0.59          4.19         3.45 o                         
 -10   6   4         97.47        102.80         9.47 o                         
  -9   6   4         30.90         34.75         4.41 o                         
  -8   6   4         94.09         85.49         5.84 o                         
  -7   6   4       1430.60       1399.74        22.61 o                         
  -6   6   4       1648.33       1740.81        18.76 o                         
  -5   6   4          5.10          4.80         1.37 o                         
  -4   6   4         90.36         96.62         5.39 o                         
  -3   6   4        134.98        114.03         5.74 o                         
  -2   6   4         58.69         52.66         4.63 o                         
  -1   6   4        104.80        107.06         5.23 o                         
   0   6   4        165.23        161.18         7.51 o                         
   1   6   4         60.77         63.21         5.20 o                         
   2   6   4          1.47          3.17         2.03 o                         
   3   6   4        173.25        193.75        10.22 o                         
   4   6   4          2.33          6.12         4.89 o                         
   5   6   4         20.18         24.84         8.73 o                         
   6   6   4          9.52         14.27         7.95 o                         
 -13   7   4         21.63         15.87         7.44 o                         
 -12   7   4         18.09         18.04         7.30 o                         
 -11   7   4          4.18          4.21         4.28 o                         
 -10   7   4         17.71         16.69         4.56 o                         
  -9   7   4        142.25        151.38        11.52 o                         
  -8   7   4          0.34          0.00         4.98 o                         
  -7   7   4         48.20         37.42         5.52 o                         
  -6   7   4       1044.14       1028.11        27.61 o                         
  -5   7   4        312.51        301.73         9.87 o                         
  -4   7   4         12.53         14.55         2.61 o                         
  -3   7   4         55.78         63.45         5.63 o                         
  -2   7   4         39.14         37.40         4.41 o                         
  -1   7   4        109.15        104.57         7.22 o                         
   0   7   4          2.49          1.82         2.18 o                         
   1   7   4          0.17          0.00         1.94 o                         
   2   7   4          3.48          3.43         2.17 o                         
   3   7   4          6.03          5.88         2.73 o                         
   4   7   4          2.12          2.73         2.87 o                         
   5   7   4         58.03         55.59        13.25 o                         
 -13   8   4         42.43         43.83        11.31 o                         
 -12   8   4          2.33          3.50         3.94 o                         
 -11   8   4         16.83         19.98         7.34 o                         
 -10   8   4         17.15         18.25         4.95 o                         
  -9   8   4         36.71         41.51         6.76 o                         
  -8   8   4          0.13          0.00         3.28 o                         
  -7   8   4          4.20          0.94         3.20 o                         
  -6   8   4       1006.64        982.38        23.07 o                         
  -5   8   4       1182.74       1139.06        20.23 o                         
  -4   8   4         70.45         66.26         5.00 o                         
  -3   8   4         21.76         21.14         3.24 o                         
  -2   8   4          1.55          1.99         1.85 o                         
  -1   8   4          6.98          7.70         2.55 o                         
   0   8   4         10.86          9.40         2.93 o                         
   1   8   4          5.59          7.75         2.70 o                         
   2   8   4          0.15          0.43         2.46 o                         
   3   8   4          0.45          4.38         2.73 o                         
   4   8   4         11.02         14.12         4.30 o                         
 -13   9   4          1.33          0.00         6.29 o                         
 -12   9   4         32.60         37.65        10.74 o                         
 -11   9   4         88.67        110.73        16.99 o                         
 -10   9   4          0.35          0.00         3.41 o                         
  -9   9   4         18.19         26.50         6.27 o                         
  -8   9   4         37.84         41.98         6.64 o                         
  -7   9   4         65.56         69.65         7.01 o                         
  -6   9   4          2.57          7.17         2.89 o                         
  -5   9   4         72.94         78.31         6.90 o                         
  -4   9   4        229.17        217.00         9.67 o                         
  -3   9   4         69.25         65.84         5.62 o                         
  -2   9   4          3.94          3.26         2.05 o                         
  -1   9   4          9.13          9.16         2.97 o                         
   0   9   4          3.82          5.42         2.64 o                         
   1   9   4          0.36          0.88         2.31 o                         
   2   9   4          0.61          2.06         2.53 o                         
   3   9   4          2.44          4.83         3.17 o                         
 -12  10   4         51.10         61.23        13.28 o                         
 -11  10   4          4.10         13.60         5.45 o                         
 -10  10   4         78.77        103.86        11.20 o                         
  -9  10   4         15.08          7.49         4.00 o                         
  -8  10   4          4.27          2.64         3.46 o                         
  -7  10   4         70.13         69.81         7.14 o                         
  -6  10   4          3.91          3.06         3.08 o                         
  -5  10   4         44.99         38.65         5.07 o                         
  -4  10   4         68.80         69.71         6.98 o                         
  -3  10   4          8.46         11.09         3.12 o                         
  -2  10   4          0.00          2.90         2.85 o                         
  -1  10   4         42.82         47.05         6.06 o                         
   0  10   4         13.04         15.55         3.98 o                         
   1  10   4         10.26         15.65         4.38 o                         
   2  10   4          5.51          5.53         2.88 o                         
 -11  11   4          1.06          7.57         4.62 o                         
 -10  11   4        178.85        198.89        15.82 o                         
  -9  11   4         21.47         24.35         5.99 o                         
  -8  11   4         14.97         10.46         4.58 o                         
  -7  11   4          9.22          9.80         3.12 o                         
  -6  11   4          2.36          0.00         3.40 o                         
  -5  11   4         14.53         16.80         3.76 o                         
  -4  11   4          0.91          3.62         2.67 o                         
  -3  11   4         14.25         11.52         3.56 o                         
  -2  11   4          1.15          8.70         3.66 o                         
  -1  11   4          6.91         11.48         4.33 o                         
   0  11   4          6.82         11.15         4.79 o                         
 -10  12   4         27.11         46.57         7.14 o                         
  -9  12   4         93.24        108.80        10.00 o                         
  -8  12   4          9.25          4.47         3.46 o                         
  -7  12   4          3.64          0.00         3.35 o                         
  -6  12   4          7.03         14.72         7.69 o                         
  -5  12   4          0.87          2.18         3.25 o                         
  -4  12   4          2.45          1.59         2.76 o                         
  -3  12   4          1.47          1.38         6.25 o                         
  -2  12   4          0.79          2.26         3.62 o                         
  -8  13   4          3.08          8.04         4.81 o                         
  -7  13   4          1.02          1.88         4.98 o                         
  -6  13   4          7.45          9.36         3.81 o                         
  -5  13   4          1.02          5.01         4.04 o                         
   1 -13   5          0.01          0.00         5.64 o                         
   2 -13   5          0.01          3.67         5.61 o                         
   3 -13   5          7.45         19.43         8.36 o                         
   4 -13   5          1.82          9.00         7.00 o                         
   5 -13   5          6.57         31.43        11.31 o                         
   6 -13   5          0.58          0.00         9.68 o                         
   7 -13   5          8.25          0.00         7.95 o                         
   8 -13   5          0.38          1.29         6.39 o                         
  -1 -12   5          2.08          9.92         6.59 o                         
   0 -12   5          0.28          0.00         7.27 o                         
   1 -12   5          5.82          0.00         4.86 o                         
   2 -12   5          0.88          6.12         5.57 o                         
   3 -12   5         10.65         25.31         9.00 o                         
   4 -12   5          1.15          9.11         8.66 o                         
   5 -12   5         13.57          0.00         8.63 o                         
   6 -12   5          4.73          0.00         6.39 o                         
   7 -12   5          1.80          5.06         6.73 o                         
   8 -12   5          5.33         45.80        13.59 o                         
   9 -12   5          0.26         41.99        14.41 o                         
  -3 -11   5          0.74          0.00         3.94 o                         
  -2 -11   5          2.09          6.15         5.88 o                         
  -1 -11   5          4.55         11.31         6.69 o                         
   0 -11   5          5.51          1.22         4.45 o                         
   1 -11   5          6.01          2.72         4.15 o                         
   2 -11   5          1.08          2.21         5.16 o                         
   3 -11   5          0.17         10.50         7.47 o                         
   4 -11   5          0.54          0.00         7.61 o                         
   5 -11   5          0.72          0.00         7.58 o                         
   6 -11   5         19.59         19.88         8.39 o                         
   7 -11   5          0.03         29.22        11.31 o                         
   8 -11   5         92.05        129.83        26.72 o                         
   9 -11   5         26.23         29.46         8.32 o                         
  10 -11   5         61.10         69.45        12.95 o                         
  -5 -10   5          0.01          0.00         4.93 o                         
  -4 -10   5          0.39          4.21         5.13 o                         
  -3 -10   5          0.02          0.00         5.61 o                         
  -2 -10   5         18.85         23.34         8.05 o                         
  -1 -10   5          2.08          0.00         5.61 o                         
   0 -10   5          3.90          4.55         3.74 o                         
   1 -10   5         22.93         30.92         7.98 o                         
   2 -10   5         23.96         36.32         9.68 o                         
   3 -10   5          0.01          0.00         9.00 o                         
   4 -10   5          0.75          0.00         7.24 o                         
   5 -10   5          0.31          6.25         6.63 o                         
   6 -10   5          5.97          9.81         9.11 o                         
   7 -10   5         15.74         30.06        19.40 o                         
   8 -10   5          1.09          0.92         3.84 o                         
   9 -10   5          0.00          0.00         3.55 o                         
  10 -10   5          0.24          3.10         3.93 o                         
  11 -10   5          8.98          4.05         5.39 o                         
  -6  -9   5          0.61          0.00         3.70 o                         
  -5  -9   5          0.09          2.33         3.24 o                         
  -4  -9   5          5.46         20.16         9.17 o                         
  -3  -9   5         38.63         59.44        19.30 o                         
  -2  -9   5          0.13          0.00        10.19 o                         
  -1  -9   5         40.39         34.80         9.63 o                         
   0  -9   5         76.23         86.65         8.65 o                         
   1  -9   5         88.01        110.25        14.37 o                         
   2  -9   5        129.37        147.56        16.75 o                         
   3  -9   5         29.88         26.23         6.35 o                         
   4  -9   5          1.13          1.58         1.86 o                         
   5  -9   5          2.50          2.65         5.15 o                         
   6  -9   5         10.37          6.54         3.23 o                         
   7  -9   5          8.40          7.63         3.21 o                         
   8  -9   5          9.73          8.35         2.63 o                         
   9  -9   5         85.14        106.04        10.66 o                         
  10  -9   5         15.73         13.19         4.83 o                         
  11  -9   5         17.76         17.37         5.70 o                         
  -7  -8   5          0.17          0.00        10.24 o                         
  -6  -8   5          0.42          0.00         3.77 o                         
  -5  -8   5          5.30          7.97         4.00 o                         
  -4  -8   5          0.98          5.08         7.14 o                         
  -3  -8   5          0.24         10.07         8.85 o                         
  -2  -8   5          0.47         13.09        10.21 o                         
  -1  -8   5         62.07         59.11         6.99 o                         
   0  -8   5          7.48         13.81         4.29 o                         
   1  -8   5         57.37         61.74        11.11 o                         
   2  -8   5          5.93          2.07         5.79 o                         
   3  -8   5         40.68         43.22         3.80 o                         
   4  -8   5        456.24        434.69        12.90 o                         
   5  -8   5          0.18          0.00         3.21 o                         
   6  -8   5          7.33          4.58         2.29 o                         
   7  -8   5        368.23        349.19        13.51 o                         
   8  -8   5         81.71         89.91         7.21 o                         
   9  -8   5          1.65          5.98         6.56 o                         
  10  -8   5          0.38          9.05         6.01 o                         
  11  -8   5         17.84         32.87         7.79 o                         
  -8  -7   5         11.53          0.00         5.91 o                         
  -7  -7   5          2.07          0.29         8.14 o                         
  -6  -7   5          0.24          0.00         5.66 o                         
  -5  -7   5          0.35          0.00         2.97 o                         
  -4  -7   5          1.66          0.80         2.77 o                         
  -3  -7   5          0.40          3.18         2.97 o                         
  -2  -7   5          2.91         15.44        14.80 o                         
  -1  -7   5         21.10         12.30         5.78 o                         
   0  -7   5          2.11          5.15         5.44 o                         
   1  -7   5          0.16          3.69         5.78 o                         
   2  -7   5         10.84         10.07         2.07 o                         
   3  -7   5         96.12         93.69         7.20 o                         
   4  -7   5        245.94        242.03        11.09 o                         
   5  -7   5        134.33        127.52         8.92 o                         
   6  -7   5        431.48        403.50        13.74 o                         
   7  -7   5         30.52         31.57         4.37 o                         
   8  -7   5        125.21        121.33         8.35 o                         
   9  -7   5         11.76          9.12         3.87 o                         
  10  -7   5         13.22         15.16         6.29 o                         
  11  -7   5          0.13          3.36         4.46 o                         
  -9  -6   5          1.61          0.00        11.59 o                         
  -7  -6   5          9.08          4.60        10.74 o                         
  -6  -6   5         19.95         10.99        10.92 o                         
  -5  -6   5          1.45          0.15         5.13 o                         
  -4  -6   5         42.67         43.34         8.00 o                         
  -3  -6   5         13.10         22.01         4.91 o                         
  -2  -6   5         69.62         80.67        10.62 o                         
  -1  -6   5          7.94          3.16         2.90 o                         
   0  -6   5        179.96        204.79         8.38 o                         
   1  -6   5         49.97         34.49         5.74 o                         
   2  -6   5        186.50        178.13         7.08 o                         
   3  -6   5         21.10         15.60         3.57 o                         
   4  -6   5        198.63        193.66        10.19 o                         
   5  -6   5       1224.47       1181.22        22.02 o                         
   6  -6   5          0.00          0.00         2.29 o                         
   7  -6   5         36.49         38.21         3.94 o                         
   8  -6   5        293.53        286.65        12.67 o                         
   9  -6   5          6.58          8.54         4.55 o                         
  10  -6   5          0.25          2.54         3.56 o                         
  11  -6   5          0.32          1.72         3.89 o                         
  -9  -5   5          5.77         35.13         9.45 o                         
  -8  -5   5          2.47          7.88         5.61 o                         
  -7  -5   5         25.60          9.22         7.41 o                         
  -6  -5   5         19.75          6.09        12.35 o                         
  -5  -5   5          4.30          0.00         7.95 o                         
  -4  -5   5          7.93          4.77         7.22 o                         
  -3  -5   5         32.49         31.91         5.42 o                         
  -2  -5   5        306.72        336.27        14.41 o                         
  -1  -5   5        136.53        131.96         8.70 o                         
   0  -5   5        119.37        113.48         4.00 o                         
   1  -5   5        269.62        248.58        10.52 o                         
   2  -5   5        590.86        563.70        12.40 o                         
   3  -5   5        109.47        104.59         6.96 o                         
   4  -5   5         27.55         24.23         3.23 o                         
   5  -5   5        102.27        108.98         6.77 o                         
   6  -5   5        280.12        271.69         9.44 o                         
   7  -5   5        781.03        753.32        16.23 o                         
   8  -5   5         36.01         37.60         4.69 o                         
   9  -5   5          5.23          4.95         3.38 o                         
  10  -5   5          0.33          1.46         3.13 o                         
  11  -5   5          0.77          7.82         4.45 o                         
 -10  -4   5          0.02         43.97        12.40 o                         
  -9  -4   5          4.11         28.03         9.58 o                         
  -8  -4   5          4.08         31.05        10.53 o                         
  -7  -4   5          3.23         11.53         5.11 o                         
  -6  -4   5          5.86          0.76         6.80 o                         
  -5  -4   5        115.06        121.03         6.45 o                         
  -4  -4   5         10.10         10.42         2.11 o                         
  -3  -4   5        172.86        179.54         5.57 o                         
  -2  -4   5        118.51        129.35         3.07 o                         
  -1  -4   5        278.30        273.92         6.05 o                         
   0  -4   5        465.69        542.43        12.60 o                         
   1  -4   5        180.84        189.51         8.89 o                         
   2  -4   5        181.15        189.63         8.76 o                         
   3  -4   5         68.79         75.80         5.12 o                         
   4  -4   5        202.80        220.57         9.01 o                         
   5  -4   5        101.41         99.35         5.58 o                         
   6  -4   5        515.68        529.95        13.10 o                         
   7  -4   5          0.53          0.00         2.35 o                         
   8  -4   5          0.97          0.95         1.81 o                         
   9  -4   5          1.17          1.24         2.92 o                         
  10  -4   5         38.76         43.71         8.41 o                         
  11  -4   5          0.63          5.76         4.82 o                         
 -11  -3   5          0.02         23.92        10.50 o                         
 -10  -3   5          1.29         28.71        10.63 o                         
  -9  -3   5          2.05         23.89         9.96 o                         
  -8  -3   5         45.74         74.61        13.66 o                         
  -7  -3   5          0.25          3.07         8.53 o                         
  -6  -3   5          6.73          5.02         2.32 o                         
  -5  -3   5         17.56         17.40         3.10 o                         
  -4  -3   5         10.39          8.31         1.27 o                         
  -3  -3   5          0.01          3.07         2.49 o                         
  -2  -3   5         20.93         21.74         2.25 o                         
  -1  -3   5        443.42        470.03        11.31 o                         
   0  -3   5          4.14          2.75         1.50 o                         
   1  -3   5         80.21         95.97         5.21 o                         
   2  -3   5        570.49        607.18        13.10 o                         
   3  -3   5        216.23        201.12         8.09 o                         
   4  -3   5         93.37         90.95         5.02 o                         
   5  -3   5        117.40        105.45         5.64 o                         
   6  -3   5        119.14        111.75         7.34 o                         
   7  -3   5         57.15         55.30         5.71 o                         
   8  -3   5         52.61         51.58         5.98 o                         
   9  -3   5          5.65          3.82         4.12 o                         
  10  -3   5         19.79         31.60         7.14 o                         
  11  -3   5          0.84          4.81         4.78 o                         
 -11  -2   5          6.70         30.88        11.38 o                         
 -10  -2   5          7.59         17.53         8.26 o                         
  -9  -2   5          3.20          5.57         3.84 o                         
  -8  -2   5          4.67          9.43         4.52 o                         
  -7  -2   5          0.00          4.15         7.53 o                         
  -6  -2   5        177.06        186.54        14.41 o                         
  -5  -2   5         40.75         41.46         4.51 o                         
  -4  -2   5        116.99        123.22         4.30 o                         
  -3  -2   5        341.21        327.42         8.36 o                         
  -2  -2   5        481.21        467.19        13.21 o                         
  -1  -2   5          7.24          5.07         1.14 o                         
   0  -2   5          0.82          1.77         1.82 o                         
   1  -2   5       4296.79       4534.21        72.17 o                         
   2  -2   5         31.10         41.75         3.68 o                         
   3  -2   5        124.73        129.99         5.75 o                         
   4  -2   5         18.90         18.86         2.83 o                         
   5  -2   5         63.32         60.58         5.33 o                         
   6  -2   5        117.30        114.33         7.76 o                         
   7  -2   5        141.76        144.46         9.26 o                         
   8  -2   5          4.22          4.91         2.28 o                         
   9  -2   5         14.82         14.40         3.75 o                         
  10  -2   5          4.36          8.48         6.25 o                         
 -12  -1   5          0.37         20.49        10.29 o                         
 -11  -1   5          0.66         11.62         8.70 o                         
 -10  -1   5         11.22         13.52         4.15 o                         
  -9  -1   5          0.37          1.92         4.74 o                         
  -8  -1   5          9.37         17.94         4.84 o                         
  -7  -1   5         18.69         22.84         6.55 o                         
  -6  -1   5        126.89        131.38         8.78 o                         
  -5  -1   5          0.43          1.49         7.88 o                         
  -4  -1   5        308.97        314.95         7.70 o                         
  -3  -1   5        309.99        316.14         7.29 o                         
  -2  -1   5        860.51        868.20        12.03 o                         
  -1  -1   5        917.89        937.13         9.52 o                         
   0  -1   5        300.89        297.22         6.91 o                         
   1  -1   5        391.77        469.54        11.68 o                         
   2  -1   5        261.74        278.30         9.45 o                         
   3  -1   5        446.27        502.71        13.38 o                         
   4  -1   5         10.68          9.16         2.52 o                         
   5  -1   5         26.03         31.77         4.53 o                         
   6  -1   5          6.88          5.21         2.26 o                         
   7  -1   5         69.39         65.61         6.48 o                         
   8  -1   5         25.44         26.52         4.63 o                         
   9  -1   5          0.13          0.00         2.21 o                         
  10  -1   5          7.37         13.91         6.18 o                         
 -12   0   5         17.49         23.32         8.43 o                         
 -11   0   5          4.20          5.63         3.49 o                         
 -10   0   5          1.61          6.64         4.52 o                         
  -9   0   5         10.68         21.98         5.03 o                         
  -8   0   5          0.78          2.63         5.10 o                         
  -7   0   5          0.01          0.00         1.99 o                         
  -6   0   5          6.21          8.60         2.37 o                         
  -5   0   5       1195.25       1290.72        12.54 o                         
  -4   0   5         96.18        107.34         5.21 o                         
  -3   0   5        228.79        207.74         8.98 o                         
  -2   0   5       2220.44       2167.42        24.03 o                         
  -1   0   5        231.74        225.46         7.86 o                         
   0   0   5          1.03          3.13         3.23 o                         
   1   0   5         98.68        102.31         4.28 o                         
   2   0   5       1398.63       1497.66        27.56 o                         
   3   0   5         16.96         17.85         2.97 o                         
   4   0   5         22.59         26.31         3.80 o                         
   5   0   5          0.75          2.67         2.20 o                         
   6   0   5          2.44          4.02         2.40 o                         
   7   0   5         22.91         29.00         5.12 o                         
   8   0   5         20.71         22.92         4.41 o                         
   9   0   5          8.33          8.06         3.32 o                         
  10   0   5          0.38          4.85         4.84 o                         
 -12   1   5         34.73         47.69        22.29 o                         
 -11   1   5         17.14         26.64         6.05 o                         
 -10   1   5          3.16          9.54         3.82 o                         
  -9   1   5         53.96         58.36        11.09 o                         
  -8   1   5          3.13          4.65         7.61 o                         
  -7   1   5         13.60         23.23         4.91 o                         
  -6   1   5         51.13         49.38         4.72 o                         
  -5   1   5       1124.33       1175.67        16.21 o                         
  -4   1   5          4.44          6.71         2.94 o                         
  -3   1   5       1920.75       1968.16        44.68 o                         
  -2   1   5        222.34        223.82         4.54 o                         
  -1   1   5        332.66        358.17        11.89 o                         
   0   1   5        111.25        115.23         3.55 o                         
   1   1   5        132.66        123.35         7.90 o                         
   2   1   5        224.46        236.01        11.29 o                         
   3   1   5          4.77          4.91         4.08 o                         
   4   1   5         40.27         39.77         6.49 o                         
   5   1   5         31.52         29.81         4.45 o                         
   6   1   5          3.98          9.13         3.36 o                         
   7   1   5         11.34         16.17         3.96 o                         
   8   1   5          4.64         10.53         3.45 o                         
   9   1   5         23.84         25.72         5.44 o                         
 -13   2   5          0.04          6.19         4.98 o                         
 -12   2   5         16.22         20.05         6.63 o                         
 -11   2   5         44.39         49.41         9.87 o                         
 -10   2   5        121.20        123.76        11.07 o                         
  -9   2   5         11.12         14.44         4.16 o                         
  -8   2   5         73.98         82.87         8.22 o                         
  -7   2   5         79.30         77.31         4.49 o                         
  -6   2   5         51.61         50.28         4.07 o                         
  -5   2   5        119.18        112.57         4.43 o                         
  -4   2   5       1630.77       1669.18        19.90 o                         
  -3   2   5       1024.46       1105.39        19.71 o                         
  -2   2   5         30.62         28.63         1.89 o                         
  -1   2   5         67.92         65.48         2.71 o                         
   0   2   5        114.18        103.23         4.37 o                         
   1   2   5        170.50        164.13         9.32 o                         
   2   2   5         27.65         26.97         4.18 o                         
   3   2   5         77.03         76.16         7.17 o                         
   4   2   5          7.29          1.75         2.90 o                         
   5   2   5          0.00          0.00         2.27 o                         
   6   2   5         15.39         23.85         5.88 o                         
   7   2   5          0.44          2.44         3.26 o                         
   8   2   5          0.54          2.93         2.99 o                         
   9   2   5          0.44          3.52         6.52 o                         
 -13   3   5          0.04          3.87         3.97 o                         
 -12   3   5         19.26         30.38         6.75 o                         
 -11   3   5         90.51         91.77        11.91 o                         
 -10   3   5          0.18          1.34         5.39 o                         
  -9   3   5         29.42         30.47         5.84 o                         
  -8   3   5         89.00        101.36         6.09 o                         
  -7   3   5         11.28         11.56         2.70 o                         
  -6   3   5         26.89         24.37         2.48 o                         
  -5   3   5        179.21        170.12         5.60 o                         
  -4   3   5        960.11       1006.62        15.97 o                         
  -3   3   5         59.99         73.16         5.41 o                         
  -2   3   5        529.91        611.97        10.54 o                         
  -1   3   5        447.72        450.49         9.51 o                         
   0   3   5        262.10        250.44         7.85 o                         
   1   3   5         26.28         24.91         2.98 o                         
   2   3   5         63.50         69.96         8.65 o                         
   3   3   5         59.04         59.07         6.62 o                         
   4   3   5          4.50          4.91         2.92 o                         
   5   3   5          0.89          0.00         5.23 o                         
   6   3   5          6.12          2.26         4.89 o                         
   7   3   5          0.88          0.00         4.89 o                         
   8   3   5          2.80          0.00         5.49 o                         
 -13   4   5          2.96         10.05         7.14 o                         
 -12   4   5          2.74          1.92         6.86 o                         
 -11   4   5         11.84          8.24         9.99 o                         
 -10   4   5          6.49         10.25         7.58 o                         
  -9   4   5       1615.22       1667.77        36.39 o                         
  -8   4   5        193.77        202.20         8.84 o                         
  -7   4   5         29.68         25.77         4.32 o                         
  -6   4   5        132.45        133.01         5.00 o                         
  -5   4   5        308.13        310.58         8.00 o                         
  -4   4   5        458.25        462.91        11.14 o                         
  -3   4   5        731.93        775.84        16.03 o                         
  -2   4   5        123.97        155.62         6.18 o                         
  -1   4   5        100.58        103.73         5.25 o                         
   0   4   5        310.26        329.34         9.87 o                         
   1   4   5        197.15        204.83         8.45 o                         
   2   4   5         36.05         37.14         4.16 o                         
   3   4   5         36.25         40.01         5.91 o                         
   4   4   5         34.89         32.31         5.46 o                         
   5   4   5          9.48          6.30         3.57 o                         
   6   4   5          2.90          4.02         3.22 o                         
   7   4   5          1.76          0.00         4.55 o                         
 -13   5   5          1.11          9.72         6.88 o                         
 -12   5   5          1.08          4.94         8.66 o                         
 -11   5   5          0.06          6.12         6.85 o                         
 -10   5   5          2.62          8.40         4.11 o                         
  -9   5   5        200.06        204.79         9.65 o                         
  -8   5   5         27.99         23.67         3.21 o                         
  -7   5   5        521.66        502.20        13.81 o                         
  -6   5   5         17.09         17.14         2.68 o                         
  -5   5   5         33.43         35.17         3.08 o                         
  -4   5   5        128.74        127.35         6.47 o                         
  -3   5   5         13.52          8.30         3.52 o                         
  -2   5   5          5.45          5.12         1.71 o                         
  -1   5   5          0.61          1.60         1.48 o                         
   0   5   5        202.97        208.32         8.58 o                         
   1   5   5         98.36        109.55         6.74 o                         
   2   5   5          7.75          8.45         2.33 o                         
   3   5   5         15.66         26.48         4.91 o                         
   4   5   5         11.04         10.88         4.00 o                         
   5   5   5         13.49         12.94         4.41 o                         
   6   5   5          2.86          7.78         5.95 o                         
   7   5   5          0.04          1.70         4.55 o                         
 -13   6   5          0.77          8.01        14.58 o                         
 -12   6   5          1.85         10.22        11.89 o                         
 -11   6   5         10.29         18.66         7.78 o                         
 -10   6   5         26.60         22.20         9.58 o                         
  -9   6   5         85.79         88.26         6.57 o                         
  -8   6   5       2150.79       2115.31        30.30 o                         
  -7   6   5         75.95         74.70         5.66 o                         
  -6   6   5        243.20        265.23         8.08 o                         
  -5   6   5          0.15          1.00         1.79 o                         
  -4   6   5         13.53         18.73         2.65 o                         
  -3   6   5          0.06          2.06         2.39 o                         
  -2   6   5          7.31          6.07         1.52 o                         
  -1   6   5          0.92          0.99         2.41 o                         
   0   6   5          9.57         10.81         2.35 o                         
   1   6   5         17.17         17.94         3.21 o                         
   2   6   5         37.55         44.43         4.91 o                         
   3   6   5          1.31          2.45         3.70 o                         
   4   6   5         17.18         29.42         9.07 o                         
   5   6   5          8.12         13.56         8.26 o                         
   6   6   5          9.21          7.68         6.46 o                         
 -13   7   5         14.44         13.66         7.14 o                         
 -12   7   5          0.26          0.00         4.62 o                         
 -11   7   5          7.59          3.98         5.03 o                         
 -10   7   5         32.80         33.10         6.01 o                         
  -9   7   5        215.19        215.98        13.75 o                         
  -8   7   5        132.09        135.50        10.80 o                         
  -7   7   5          1.52          0.00         2.79 o                         
  -6   7   5        713.18        687.49        17.09 o                         
  -5   7   5         61.71         60.05         4.67 o                         
  -4   7   5        107.46         93.58         5.71 o                         
  -3   7   5          1.43          3.00         1.86 o                         
  -2   7   5         92.92         93.45         6.72 o                         
  -1   7   5          0.10          1.04         1.77 o                         
   0   7   5          4.13          4.14         2.13 o                         
   1   7   5          0.73          0.00         1.90 o                         
   2   7   5          0.98          3.35         2.66 o                         
   3   7   5         13.20         16.54         3.79 o                         
   4   7   5          1.68          4.10         3.66 o                         
   5   7   5          0.15          0.00         5.81 o                         
 -13   8   5          9.44          9.04         6.63 o                         
 -12   8   5         24.14         33.87        10.80 o                         
 -11   8   5         77.00         85.01        14.85 o                         
 -10   8   5         38.54         35.96         6.58 o                         
  -9   8   5         20.09         19.49         4.65 o                         
  -8   8   5          2.36          7.03         3.56 o                         
  -7   8   5        163.05        161.83        12.22 o                         
  -6   8   5         17.23         14.53         2.88 o                         
  -5   8   5         35.37         38.07         4.03 o                         
  -4   8   5         92.64         96.75         6.30 o                         
  -3   8   5        116.23        117.09         7.87 o                         
  -2   8   5        248.85        236.62        11.48 o                         
  -1   8   5         23.86         19.27         3.75 o                         
   0   8   5          3.93          5.19         2.40 o                         
   1   8   5         11.27         13.52         3.80 o                         
   2   8   5          7.62          7.12         2.83 o                         
   3   8   5          3.21          0.00         4.26 o                         
   4   8   5          0.40          0.00         3.77 o                         
 -13   9   5          0.19          0.00         5.30 o                         
 -12   9   5          0.72          2.00         4.65 o                         
 -11   9   5         14.87         21.23         7.20 o                         
 -10   9   5          6.80         11.59         4.92 o                         
  -9   9   5          4.44          3.48         3.88 o                         
  -8   9   5         91.27         93.98        10.11 o                         
  -7   9   5          1.39          0.29         3.02 o                         
  -6   9   5         10.41         12.67         3.35 o                         
  -5   9   5         36.70         31.03         4.38 o                         
  -4   9   5          4.29          8.18         2.40 o                         
  -3   9   5          0.42          0.00         2.07 o                         
  -2   9   5          2.77          3.84         2.12 o                         
  -1   9   5         22.71         25.03         4.47 o                         
   0   9   5         20.90         19.79         4.23 o                         
   1   9   5          0.96          2.30         3.18 o                         
   2   9   5          0.00          0.67         3.69 o                         
 -12  10   5         73.46         95.81        16.85 o                         
 -11  10   5         97.92        118.63        12.40 o                         
 -10  10   5        141.63        193.02        15.36 o                         
  -9  10   5         21.20         17.30         4.66 o                         
  -8  10   5         10.35         17.76         5.75 o                         
  -7  10   5          5.54          5.47         2.77 o                         
  -6  10   5         14.17          8.85         3.21 o                         
  -5  10   5         10.38         12.42         3.86 o                         
  -4  10   5          3.97          4.91         2.41 o                         
  -3  10   5         13.20         16.97         3.48 o                         
  -2  10   5         23.69         26.16         4.60 o                         
  -1  10   5         37.56         41.37         7.83 o                         
   0  10   5          0.00          2.51         3.51 o                         
   1  10   5          0.02          1.49         4.27 o                         
 -11  11   5          1.34          3.33         4.03 o                         
 -10  11   5          3.72          9.96         7.20 o                         
  -9  11   5          5.34         10.16         6.39 o                         
  -8  11   5          1.77          2.39         2.60 o                         
  -7  11   5          1.56          0.00         3.85 o                         
  -6  11   5          4.76          7.36         5.07 o                         
  -5  11   5         28.30         36.57         5.50 o                         
  -4  11   5          5.44         10.26         3.52 o                         
  -3  11   5          5.49          8.28         4.61 o                         
  -2  11   5          2.24          8.92         3.97 o                         
  -1  11   5          0.29          6.13         6.61 o                         
 -10  12   5          7.17         16.56         5.18 o                         
  -9  12   5         11.62         14.06         4.03 o                         
  -8  12   5          0.05          0.00         4.67 o                         
  -7  12   5         16.57         21.56         5.33 o                         
  -6  12   5         23.38         19.14         6.08 o                         
  -5  12   5          0.70          0.44         3.81 o                         
  -4  12   5          0.64          0.59         3.66 o                         
  -3  12   5          2.85          1.97         6.05 o                         
   1 -13   6          0.10          0.00         6.97 o                         
   2 -13   6          0.48          0.00         5.10 o                         
   3 -13   6          1.80          3.98         6.35 o                         
   4 -13   6          0.15         14.41         8.29 o                         
   5 -13   6          4.66         35.85        11.89 o                         
   6 -13   6          4.27          0.00         8.60 o                         
   7 -13   6         50.26         46.07        11.35 o                         
  -1 -12   6          9.90         18.42         8.19 o                         
   0 -12   6          0.87          0.00         7.17 o                         
   1 -12   6         10.88         20.76         8.02 o                         
   2 -12   6          1.14          0.78         4.52 o                         
   3 -12   6          3.45          8.53         6.35 o                         
   4 -12   6          1.25         22.25         9.75 o                         
   5 -12   6          0.93          0.00         9.48 o                         
   6 -12   6          0.02          0.00         7.61 o                         
   7 -12   6         29.68         31.56         9.85 o                         
   8 -12   6         94.95        161.83        21.91 o                         
   9 -12   6         12.12         44.31        14.37 o                         
  -3 -11   6          0.61          6.86         6.46 o                         
  -2 -11   6          4.76          6.73         6.52 o                         
  -1 -11   6         28.70         35.47        10.46 o                         
   0 -11   6         10.80          0.54         5.88 o                         
   1 -11   6          4.77          5.13         6.05 o                         
   2 -11   6          7.16         14.54         6.86 o                         
   3 -11   6          0.71         12.61         7.88 o                         
   4 -11   6          0.06          0.00         9.48 o                         
   5 -11   6          0.06          0.00         6.35 o                         
   6 -11   6         22.71         30.07         9.55 o                         
   7 -11   6         14.79         47.47        13.39 o                         
   8 -11   6         83.24        148.07        20.69 o                         
   9 -11   6          0.83         17.50        35.98 o                         
  -4 -10   6          1.41          2.31         4.99 o                         
  -3 -10   6          0.88          5.61         4.93 o                         
  -2 -10   6          0.14          1.66         3.84 o                         
  -1 -10   6         29.28         24.53         8.49 o                         
   0 -10   6         27.60         23.78         7.10 o                         
   1 -10   6         82.15         80.63        13.45 o                         
   2 -10   6        128.98        136.25        17.19 o                         
   3 -10   6          3.61          0.00         5.47 o                         
   4 -10   6         29.10         20.93         6.05 o                         
   5 -10   6         71.55         88.10        13.62 o                         
   6 -10   6         26.83         31.73         9.89 o                         
   7 -10   6          9.38         17.16        16.48 o                         
   8 -10   6         24.10         29.97         4.84 o                         
   9 -10   6         96.47        101.07        10.77 o                         
  10 -10   6          7.50         10.50         4.28 o                         
  -6  -9   6          0.00          4.20        12.74 o                         
  -5  -9   6          0.69          5.78        13.08 o                         
  -4  -9   6          0.43         15.13        14.90 o                         
  -3  -9   6          0.14          0.00         2.85 o                         
  -2  -9   6          3.98          2.47         3.23 o                         
  -1  -9   6          2.57          3.97         6.69 o                         
   0  -9   6          8.71          8.37         3.84 o                         
   1  -9   6         12.22         15.05         6.35 o                         
   2  -9   6        210.08        220.95        20.39 o                         
   3  -9   6        389.33        373.95        26.16 o                         
   4  -9   6        107.06        103.04         8.82 o                         
   5  -9   6         94.04         99.99         7.17 o                         
   6  -9   6          9.53         16.52         3.93 o                         
   7  -9   6         37.40         39.04         5.05 o                         
   8  -9   6         13.65         15.90         3.58 o                         
   9  -9   6         35.77         52.63         8.04 o                         
  10  -9   6         22.84         18.39         7.70 o                         
  -7  -8   6         24.99         24.41         6.87 o                         
  -6  -8   6          0.26          6.52         5.62 o                         
  -5  -8   6          0.10          3.59         9.89 o                         
  -4  -8   6         11.17         19.69        11.35 o                         
  -3  -8   6          2.26         11.17        16.97 o                         
  -2  -8   6         12.40         12.80         3.60 o                         
  -1  -8   6         14.70          9.44         8.15 o                         
   0  -8   6          2.38          7.60         3.78 o                         
   1  -8   6          4.05          4.56         5.62 o                         
   2  -8   6        390.47        373.00        15.03 o                         
   3  -8   6        199.60        190.02         8.32 o                         
   4  -8   6        553.93        535.89        15.08 o                         
   5  -8   6         11.17         10.84         3.55 o                         
   6  -8   6        182.28        176.75         9.74 o                         
   7  -8   6         58.08         51.98         5.70 o                         
   8  -8   6         17.64         25.79         4.32 o                         
   9  -8   6          2.74          1.90         4.52 o                         
  10  -8   6         28.97         18.37         7.78 o                         
  11  -8   6         22.92         25.66        11.87 o                         
  -8  -7   6         11.39          6.29         5.71 o                         
  -7  -7   6          0.01          1.35         3.39 o                         
  -6  -7   6          2.11          1.34         3.69 o                         
  -5  -7   6         27.51         34.05         6.37 o                         
  -4  -7   6         28.66         33.68         7.03 o                         
  -3  -7   6         26.48         39.40        12.84 o                         
  -2  -7   6         30.56         24.17         5.28 o                         
  -1  -7   6          0.34          0.00         3.13 o                         
   0  -7   6          5.07          7.48         3.81 o                         
   1  -7   6         62.48         67.75         6.63 o                         
   2  -7   6        109.65         98.74         5.47 o                         
   3  -7   6        634.48        631.77        15.08 o                         
   4  -7   6       1678.86       1554.45        25.75 o                         
   5  -7   6        314.40        289.60        14.07 o                         
   6  -7   6         16.42         16.08         3.01 o                         
   7  -7   6          6.93          8.90         3.12 o                         
   8  -7   6          0.64          0.54         3.23 o                         
   9  -7   6          2.33          0.00         6.47 o                         
  10  -7   6          9.36         11.32         4.87 o                         
  11  -7   6         29.97         30.09         7.68 o                         
  -9  -6   6          0.67          0.00         9.62 o                         
  -8  -6   6          4.55          0.00         7.61 o                         
  -7  -6   6         13.54          6.65         7.95 o                         
  -6  -6   6         86.09         78.43         9.26 o                         
  -5  -6   6         24.17         24.37         5.38 o                         
  -4  -6   6          7.23          8.42         3.80 o                         
  -3  -6   6          0.51          7.45        15.73 o                         
  -2  -6   6         43.61         50.36         5.95 o                         
  -1  -6   6         19.10         24.37         4.70 o                         
   0  -6   6         37.49         45.20         4.51 o                         
   1  -6   6         76.50         66.21        11.52 o                         
   2  -6   6        117.32        125.78         6.38 o                         
   3  -6   6        409.46        396.52        12.19 o                         
   4  -6   6         93.12         95.64         7.77 o                         
   5  -6   6       1277.29       1188.40        23.37 o                         
   6  -6   6        124.94        127.73         8.10 o                         
   7  -6   6          4.13          0.17         2.12 o                         
   8  -6   6          1.37          0.00         2.12 o                         
   9  -6   6          3.10         12.03         5.02 o                         
  10  -6   6          0.12          6.56         4.65 o                         
  11  -6   6          2.31          7.52         6.01 o                         
  -9  -5   6          0.12          0.00         7.51 o                         
  -8  -5   6          0.08          0.00         8.94 o                         
  -7  -5   6          2.71          1.31         4.03 o                         
  -6  -5   6         11.40         11.25         3.89 o                         
  -5  -5   6         14.16         10.86         3.86 o                         
  -4  -5   6         74.46         91.43         8.97 o                         
  -3  -5   6         25.42         30.29        11.96 o                         
  -2  -5   6          1.82          0.81         6.49 o                         
  -1  -5   6        268.14        265.63         6.09 o                         
   0  -5   6         35.06         37.27         4.27 o                         
   1  -5   6         40.38         35.45         6.64 o                         
   2  -5   6        271.64        253.21         9.01 o                         
   3  -5   6         93.11         87.72         6.06 o                         
   4  -5   6        205.46        193.27         9.02 o                         
   5  -5   6        856.37        899.43        20.25 o                         
   6  -5   6          5.56          6.88         1.99 o                         
   7  -5   6        216.66        213.35         9.18 o                         
   8  -5   6          3.48          0.39         3.27 o                         
   9  -5   6          4.07          8.24         4.63 o                         
  10  -5   6          9.25         14.05         6.30 o                         
  11  -5   6          0.00          5.55         4.97 o                         
  -9  -4   6          0.83          0.00        11.11 o                         
  -8  -4   6          0.75          0.00         8.15 o                         
  -7  -4   6          9.92          0.00         7.83 o                         
  -6  -4   6         14.64          4.25         6.71 o                         
  -5  -4   6         28.61         22.53         4.78 o                         
  -4  -4   6          6.99          8.03         1.82 o                         
  -3  -4   6         19.67         24.37         3.87 o                         
  -2  -4   6        439.10        440.80         8.18 o                         
  -1  -4   6       1226.58       1258.49        20.87 o                         
   0  -4   6         35.54         36.34         4.46 o                         
   1  -4   6         64.15         63.29         5.49 o                         
   2  -4   6         95.21         97.64         5.57 o                         
   3  -4   6        391.19        388.88        12.14 o                         
   4  -4   6        284.79        320.00        11.56 o                         
   5  -4   6         59.67         56.11         4.48 o                         
   6  -4   6        152.87        144.72         8.70 o                         
   7  -4   6        211.54        188.79        10.55 o                         
   8  -4   6         88.47         96.28         8.16 o                         
   9  -4   6          0.00          4.50         3.72 o                         
  10  -4   6          4.19          9.20         5.52 o                         
 -11  -3   6          0.47          0.00         7.03 o                         
 -10  -3   6          1.76          0.00         7.14 o                         
  -9  -3   6          0.06          0.00         5.50 o                         
  -8  -3   6          7.19          0.00         9.24 o                         
  -7  -3   6          3.55          0.00         8.22 o                         
  -6  -3   6         33.42         33.70         5.26 o                         
  -5  -3   6          2.46          0.82         2.07 o                         
  -4  -3   6         51.88         62.29         4.54 o                         
  -3  -3   6        674.47        662.16        19.44 o                         
  -2  -3   6        246.20        213.68        10.06 o                         
  -1  -3   6        439.41        450.48        11.75 o                         
   0  -3   6        381.91        399.63        10.62 o                         
   1  -3   6        176.23        200.76         7.81 o                         
   2  -3   6        236.05        249.13         9.32 o                         
   3  -3   6        382.24        382.56        12.12 o                         
   4  -3   6         66.21         66.17         4.74 o                         
   5  -3   6          4.18          2.27         2.76 o                         
   6  -3   6         78.82         70.66         5.92 o                         
   7  -3   6         49.13         56.25         6.14 o                         
   8  -3   6        109.98        115.38         9.11 o                         
   9  -3   6          0.01          6.13         4.93 o                         
  10  -3   6          0.10          8.75         5.55 o                         
 -11  -2   6          0.58         34.89        12.10 o                         
 -10  -2   6         21.81         46.48        12.40 o                         
  -9  -2   6          0.13         12.40         8.36 o                         
  -8  -2   6          1.78          0.00         5.54 o                         
  -7  -2   6          0.05          0.00         6.56 o                         
  -6  -2   6         55.70         39.00        15.46 o                         
  -5  -2   6         70.80         69.44         6.35 o                         
  -4  -2   6         21.09         22.49         2.57 o                         
  -3  -2   6        109.77        112.72         6.80 o                         
  -2  -2   6        310.43        283.94         7.99 o                         
  -1  -2   6        422.05        427.73         9.36 o                         
   0  -2   6       1391.79       1473.08        18.61 o                         
   1  -2   6          7.55          5.45         2.53 o                         
   2  -2   6         60.66         68.45         5.64 o                         
   3  -2   6          1.91          0.31         2.28 o                         
   4  -2   6         36.94         37.47         5.41 o                         
   5  -2   6         77.49         62.56         5.63 o                         
   6  -2   6          1.19          0.13         2.14 o                         
   7  -2   6          0.52          1.67         1.97 o                         
   8  -2   6         15.11         19.00         4.14 o                         
   9  -2   6          4.72          8.78         3.59 o                         
  10  -2   6          0.13         11.15         5.73 o                         
 -12  -1   6          0.02         18.35        10.09 o                         
 -11  -1   6          2.26         29.80        10.91 o                         
 -10  -1   6          1.71          8.50        10.24 o                         
  -9  -1   6         12.01         18.46         8.58 o                         
  -8  -1   6         12.90         17.09         3.68 o                         
  -7  -1   6         79.97         81.79         5.48 o                         
  -6  -1   6          0.00          1.79         2.24 o                         
  -5  -1   6          3.76          1.19         2.06 o                         
  -4  -1   6          6.33          8.55         1.73 o                         
  -3  -1   6        324.31        285.17         8.81 o                         
  -2  -1   6       3243.39       3196.50        24.10 o                         
  -1  -1   6        403.47        374.31         7.56 o                         
   0  -1   6        133.07        132.11         4.73 o                         
   1  -1   6         10.26         15.10         3.89 o                         
   2  -1   6         63.28         88.58         7.41 o                         
   3  -1   6         13.85         14.44         3.68 o                         
   4  -1   6         16.35         10.01         2.27 o                         
   5  -1   6          0.12          5.02         2.82 o                         
   6  -1   6         79.01         76.48         7.05 o                         
   7  -1   6         55.67         58.99         6.54 o                         
   8  -1   6          4.69          6.22         2.97 o                         
   9  -1   6          0.33          1.73         2.93 o                         
  10  -1   6          3.63          8.94         7.37 o                         
 -12   0   6          0.62         24.09        11.25 o                         
 -11   0   6          1.93         10.33         5.25 o                         
 -10   0   6          8.78         13.30         6.46 o                         
  -9   0   6         30.82         32.09         6.52 o                         
  -8   0   6         34.26         37.50         5.72 o                         
  -7   0   6          1.49          2.56         2.48 o                         
  -6   0   6         16.39         17.47         1.81 o                         
  -5   0   6        201.02        201.62         7.91 o                         
  -4   0   6        154.18        169.30         7.23 o                         
  -3   0   6         43.47         33.98         3.90 o                         
  -2   0   6          0.12          0.00         1.46 o                         
  -1   0   6         18.08         16.62         2.30 o                         
   0   0   6         29.59         37.65         4.89 o                         
   1   0   6         68.26         79.21         4.01 o                         
   2   0   6         47.18         47.78         5.45 o                         
   3   0   6          6.33          8.83         4.88 o                         
   4   0   6         33.24         32.62         5.15 o                         
   5   0   6         23.10         22.21         3.61 o                         
   6   0   6          4.18          0.73         2.59 o                         
   7   0   6         47.85         52.34         6.40 o                         
   8   0   6          1.33          5.51         3.21 o                         
   9   0   6          0.14          3.45         2.78 o                         
 -12   1   6         19.46         31.52        13.20 o                         
 -11   1   6          5.85         10.96         9.87 o                         
 -10   1   6          4.86          7.00         6.78 o                         
  -9   1   6          2.49          6.33        11.55 o                         
  -8   1   6         20.81         16.32        15.26 o                         
  -7   1   6         85.59         76.58         6.82 o                         
  -6   1   6        135.29        132.46         5.98 o                         
  -5   1   6        140.01        141.76         8.96 o                         
  -4   1   6       1238.13       1255.90        24.64 o                         
  -3   1   6        365.66        362.58         7.47 o                         
  -2   1   6         24.44         26.49         3.29 o                         
  -1   1   6         46.60         53.20         5.35 o                         
   0   1   6          0.13          0.00         2.67 o                         
   1   1   6        257.17        236.75        12.37 o                         
   2   1   6          1.80          5.62         3.34 o                         
   3   1   6          2.61          0.97         2.50 o                         
   4   1   6         68.02         65.84         7.35 o                         
   5   1   6         27.14         26.57         4.95 o                         
   6   1   6          8.21          4.40         3.01 o                         
   7   1   6         36.59         37.20         6.98 o                         
   8   1   6         34.03         31.56         6.40 o                         
   9   1   6          0.05          0.00         8.29 o                         
 -13   2   6          5.45         14.61        13.95 o                         
 -12   2   6          8.77         16.86         5.70 o                         
 -11   2   6          1.79          4.38         9.75 o                         
 -10   2   6        110.98        130.52        11.32 o                         
  -9   2   6         19.46         27.36         6.10 o                         
  -8   2   6          1.26          0.00        10.69 o                         
  -7   2   6        150.51        156.22         5.40 o                         
  -6   2   6         11.29          7.39         2.32 o                         
  -5   2   6         36.31         27.76         3.66 o                         
  -4   2   6          0.66          1.22         3.41 o                         
  -3   2   6          3.39          7.45         1.67 o                         
  -2   2   6          2.64          5.58         3.70 o                         
  -1   2   6        188.78        183.54         9.67 o                         
   0   2   6         40.33         38.75         2.81 o                         
   1   2   6        793.41        758.06        21.31 o                         
   2   2   6          0.36          0.29         3.31 o                         
   3   2   6         23.44         22.17         4.50 o                         
   4   2   6          2.71          0.34         2.52 o                         
   5   2   6          5.36          3.43         4.94 o                         
   6   2   6          0.07          0.08         5.54 o                         
   7   2   6          1.44          0.00         3.92 o                         
   8   2   6         18.64         16.48         5.06 o                         
 -13   3   6         13.41         18.93        13.86 o                         
 -12   3   6         27.68         45.55        18.43 o                         
 -11   3   6          0.01          2.39         9.09 o                         
 -10   3   6        171.58        168.55        12.84 o                         
  -9   3   6        168.91        178.05        15.46 o                         
  -8   3   6         38.28         45.13         4.15 o                         
  -7   3   6         22.38         21.08         2.09 o                         
  -6   3   6        132.06        127.69         5.34 o                         
  -5   3   6         30.00         24.87         2.56 o                         
  -4   3   6        249.06        242.54        10.32 o                         
  -3   3   6       1510.16       1802.37        18.87 o                         
  -2   3   6        482.22        498.96         9.51 o                         
  -1   3   6         56.31         66.16         3.62 o                         
   0   3   6        452.21        442.21        16.21 o                         
   1   3   6          2.11          4.91         6.51 o                         
   2   3   6        279.01        286.89        14.39 o                         
   3   3   6        246.78        259.80        14.63 o                         
   4   3   6          8.35          5.08         2.94 o                         
   5   3   6          0.74          4.07         3.03 o                         
   6   3   6          0.02          0.91         2.53 o                         
   7   3   6          0.14          0.00         4.89 o                         
 -13   4   6          0.56         14.14        15.88 o                         
 -12   4   6         47.20         60.67        17.23 o                         
 -11   4   6          0.02          0.44         3.03 o                         
 -10   4   6          0.67          0.00        10.57 o                         
  -9   4   6        192.29        216.28        13.63 o                         
  -8   4   6        227.94        222.80         9.51 o                         
  -7   4   6         25.76         27.86         3.61 o                         
  -6   4   6         29.93         34.16         3.32 o                         
  -5   4   6          0.76          0.96         1.32 o                         
  -4   4   6        290.21        284.53        11.17 o                         
  -3   4   6         37.53         28.63         2.45 o                         
  -2   4   6          0.00          0.00         1.57 o                         
  -1   4   6         13.57         16.30         2.24 o                         
   0   4   6         23.11         25.55         3.04 o                         
   1   4   6         11.18         12.47         2.51 o                         
   2   4   6        905.33        885.08        26.20 o                         
   3   4   6         13.57         18.68         4.75 o                         
   4   4   6         15.12         12.12         4.00 o                         
   5   4   6          1.08          2.76         2.80 o                         
   6   4   6          0.48          0.00         5.76 o                         
   7   4   6          2.11          1.99         3.27 o                         
 -13   5   6          2.92          0.00         4.45 o                         
 -12   5   6         28.47         11.54         9.79 o                         
 -11   5   6         27.20         18.04        13.49 o                         
 -10   5   6          8.50          5.80         8.83 o                         
  -9   5   6        200.52        187.60         9.41 o                         
  -8   5   6        574.97        560.05        15.76 o                         
  -7   5   6        115.91        123.21         7.40 o                         
  -6   5   6         20.22         17.78         2.49 o                         
  -5   5   6         25.57         25.70         2.92 o                         
  -4   5   6         68.82         67.79         4.79 o                         
  -3   5   6         19.00         20.27         3.87 o                         
  -2   5   6          1.07          0.00         1.85 o                         
  -1   5   6          0.94          1.10         1.51 o                         
   0   5   6         42.36         44.33         4.37 o                         
   1   5   6         37.15         39.43         4.33 o                         
   2   5   6         16.88         25.88         5.13 o                         
   3   5   6         60.38         63.79         7.82 o                         
   4   5   6        256.34        246.90        16.04 o                         
   5   5   6         18.22         19.78         5.45 o                         
   6   5   6          8.56         12.61         7.20 o                         
 -13   6   6          0.08          0.58         5.64 o                         
 -12   6   6         16.82         23.00         8.15 o                         
 -11   6   6         28.72         27.40         5.95 o                         
 -10   6   6          4.72          8.53         7.75 o                         
  -9   6   6         16.61          9.64         2.89 o                         
  -8   6   6          2.42          5.03         3.54 o                         
  -7   6   6        268.84        250.34        10.51 o                         
  -6   6   6         29.21         35.47         3.37 o                         
  -5   6   6        127.82        120.67         6.17 o                         
  -4   6   6         72.29         60.84         4.82 o                         
  -3   6   6        119.05        103.04         6.39 o                         
  -2   6   6          2.45          2.07         1.85 o                         
  -1   6   6          3.51          2.97         1.43 o                         
   0   6   6          0.24          0.00         1.34 o                         
   1   6   6          0.02          2.56         2.00 o                         
   2   6   6          0.25          0.92         2.27 o                         
   3   6   6        125.09        125.92        17.70 o                         
   4   6   6         25.19         29.73         9.28 o                         
   5   6   6          0.24          0.00         4.21 o                         
 -13   7   6         54.08         69.01        14.37 o                         
 -12   7   6         15.54         27.39         9.14 o                         
 -11   7   6          1.15          1.94         6.49 o                         
 -10   7   6         39.96         45.92         7.13 o                         
  -9   7   6         12.22          9.49         3.67 o                         
  -8   7   6          0.07          0.00         5.69 o                         
  -7   7   6        304.54        342.67        17.30 o                         
  -6   7   6          6.75         11.24         2.98 o                         
  -5   7   6         52.64         53.76         4.55 o                         
  -4   7   6        201.13        186.18         9.16 o                         
  -3   7   6         62.84         66.09         5.54 o                         
  -2   7   6         98.84         91.52         5.53 o                         
  -1   7   6        125.98        129.41         8.24 o                         
   0   7   6         38.93         36.76         5.42 o                         
   1   7   6         31.50         42.95        10.63 o                         
   2   7   6          2.70          2.75         4.35 o                         
   3   7   6          2.48          6.86         6.42 o                         
   4   7   6          8.45         14.68         7.58 o                         
 -13   8   6        103.79        105.16        17.91 o                         
 -12   8   6          2.90          5.71         5.74 o                         
 -11   8   6          0.05          8.97         7.44 o                         
 -10   8   6         11.82         11.89         4.77 o                         
  -9   8   6          4.52          0.55         3.70 o                         
  -8   8   6          3.99          1.99         3.22 o                         
  -7   8   6          8.23         16.23         4.95 o                         
  -6   8   6          0.02          1.83         1.85 o                         
  -5   8   6          9.19          6.51         2.67 o                         
  -4   8   6         55.43         56.88         5.00 o                         
  -3   8   6         38.49         35.07         4.43 o                         
  -2   8   6         78.75         73.67         6.57 o                         
  -1   8   6          0.69          3.27         3.05 o                         
   0   8   6          1.92          0.00         3.10 o                         
   1   8   6          1.83          0.16         3.77 o                         
   2   8   6          0.00          0.00         3.12 o                         
   3   8   6          3.72          4.83         3.64 o                         
 -12   9   6         59.11         72.06        15.05 o                         
 -11   9   6         30.28         34.68         7.04 o                         
 -10   9   6         13.65         11.44         4.03 o                         
  -9   9   6         25.47         29.91         6.28 o                         
  -8   9   6         14.46         11.47         3.84 o                         
  -7   9   6          7.82          7.28         4.32 o                         
  -6   9   6          3.34          4.29         2.38 o                         
  -5   9   6         18.09         24.34         3.71 o                         
  -4   9   6         28.38         35.12         5.33 o                         
  -3   9   6          1.96          1.12         3.01 o                         
  -2   9   6          0.06          3.18         3.36 o                         
  -1   9   6          3.71          3.22         4.96 o                         
   0   9   6         30.01         28.98         6.62 o                         
   1   9   6         10.56          9.75         4.57 o                         
   2   9   6          6.67          1.62         6.15 o                         
 -12  10   6         17.68         32.86        11.21 o                         
 -11  10   6          0.01          6.83         4.77 o                         
 -10  10   6          0.62          0.88         3.40 o                         
  -9  10   6         40.96         54.21         6.87 o                         
  -8  10   6          0.46          0.00         4.57 o                         
  -7  10   6          0.99          0.00         3.07 o                         
  -6  10   6          6.40          8.47         4.41 o                         
  -5  10   6          1.28          4.85         3.02 o                         
  -4  10   6          7.37          9.29         3.54 o                         
  -3  10   6          2.26          7.79         3.74 o                         
  -2  10   6          0.01          3.73         2.84 o                         
  -1  10   6         26.52         19.40         5.81 o                         
   0  10   6          0.15          4.61         4.23 o                         
 -11  11   6          7.69         10.27         9.07 o                         
 -10  11   6         17.76         15.85         8.08 o                         
  -9  11   6          0.56          2.06         3.77 o                         
  -8  11   6          4.42          0.00         4.45 o                         
  -7  11   6          0.67          0.00         4.50 o                         
  -6  11   6          2.18          0.46         7.70 o                         
  -5  11   6          6.95         14.32         5.65 o                         
  -4  11   6          7.59         17.74         4.95 o                         
  -3  11   6         49.27         60.00         7.80 o                         
  -2  11   6         16.51         31.47         6.02 o                         
  -9  12   6          6.43          4.42         4.41 o                         
  -8  12   6          6.51         12.35         5.49 o                         
  -7  12   6          0.47          0.00         4.90 o                         
  -6  12   6         11.92          6.22         4.12 o                         
  -5  12   6         13.19         19.01         6.39 o                         
  -4  12   6         10.42         12.31         5.31 o                         
   2 -13   7          0.22         10.60         7.54 o                         
   3 -13   7          1.66          3.60         5.61 o                         
   4 -13   7          7.48         34.01        11.08 o                         
   5 -13   7          0.67         15.66         9.17 o                         
   6 -13   7          3.85          0.00        10.77 o                         
  -1 -12   7          0.80          9.24         6.90 o                         
   0 -12   7          0.54          0.00         6.15 o                         
   1 -12   7          0.85          4.48         4.01 o                         
   2 -12   7          1.40          2.07         4.35 o                         
   3 -12   7          1.45         11.38         7.30 o                         
   4 -12   7          3.41         16.82         8.70 o                         
   5 -12   7          0.05          0.00         9.17 o                         
   6 -12   7         73.46         62.99        12.61 o                         
   7 -12   7          4.05         13.73         9.07 o                         
   8 -12   7          0.52         18.42         9.92 o                         
  -3 -11   7          1.35          2.04         5.54 o                         
  -2 -11   7         12.55          8.90         5.81 o                         
  -1 -11   7         14.48         25.79         9.21 o                         
   0 -11   7         23.16         19.16         7.17 o                         
   1 -11   7          8.02          3.94         4.86 o                         
   2 -11   7          7.12          6.46         5.74 o                         
   3 -11   7          6.23         21.20         9.17 o                         
   4 -11   7         83.82         66.90        11.79 o                         
   5 -11   7         31.31         22.56         7.07 o                         
   6 -11   7          0.80          0.44         4.65 o                         
   7 -11   7          0.17          7.30         7.47 o                         
   8 -11   7         81.30        117.46        18.69 o                         
   9 -11   7          3.16         49.30        15.22 o                         
  -4 -10   7          0.00          0.61         4.59 o                         
  -3 -10   7          2.07          2.48         3.94 o                         
  -2 -10   7          2.71          0.00         4.18 o                         
  -1 -10   7          0.21          2.48         5.71 o                         
   0 -10   7          6.87          7.62         5.74 o                         
   1 -10   7         46.62         53.85        11.08 o                         
   2 -10   7         96.48        111.34        15.73 o                         
   3 -10   7        134.33        139.03        16.68 o                         
   4 -10   7          6.46          3.84         5.40 o                         
   5 -10   7         54.49         56.47        11.59 o                         
   6 -10   7          0.14         14.71         8.15 o                         
   7 -10   7         19.61         33.22         7.22 o                         
   8 -10   7          0.50          2.17         3.13 o                         
   9 -10   7          0.07          2.05         3.06 o                         
  -5  -9   7          2.03         11.46        18.18 o                         
  -4  -9   7          0.00          0.00         3.27 o                         
  -3  -9   7          8.16          0.00         6.49 o                         
  -2  -9   7          0.25          4.33         3.19 o                         
  -1  -9   7         78.01         83.45        12.96 o                         
   0  -9   7         42.09         39.07         8.78 o                         
   1  -9   7         55.79         65.13        11.79 o                         
   2  -9   7         35.70         49.16        10.91 o                         
   3  -9   7          0.10          0.00         2.79 o                         
   4  -9   7          3.10          0.00         3.72 o                         
   5  -9   7         97.71         97.39         7.38 o                         
   6  -9   7          5.35         10.67         3.66 o                         
   7  -9   7          0.22          1.79         2.28 o                         
   8  -9   7          0.03          1.28         3.61 o                         
   9  -9   7         68.46         80.88        10.09 o                         
  10  -9   7          1.13          3.84         3.13 o                         
  -7  -8   7          4.12         23.14        11.04 o                         
  -6  -8   7          2.29         10.68         8.41 o                         
  -5  -8   7         12.06         23.06        16.05 o                         
  -4  -8   7          1.29          8.78        13.23 o                         
  -3  -8   7          0.02          0.00         7.12 o                         
  -2  -8   7         18.09         20.43         5.23 o                         
  -1  -8   7         39.30         43.39         6.61 o                         
   0  -8   7         33.37         36.91        10.92 o                         
   1  -8   7          6.12          3.61         3.11 o                         
   2  -8   7        245.84        237.43        22.87 o                         
   3  -8   7        269.69        251.60        10.09 o                         
   4  -8   7        349.26        325.12        12.28 o                         
   5  -8   7          2.20          1.91         2.57 o                         
   6  -8   7         11.19         10.83         3.27 o                         
   7  -8   7          3.45          1.93         2.24 o                         
   8  -8   7          2.11          1.23         2.41 o                         
   9  -8   7          2.26          4.60         3.45 o                         
  10  -8   7          0.00          0.00         3.69 o                         
  -8  -7   7          5.42         15.83         8.43 o                         
  -7  -7   7          4.21          8.82         4.51 o                         
  -6  -7   7          7.07         12.45         5.10 o                         
  -5  -7   7          1.87         10.00         7.59 o                         
  -4  -7   7          0.01          5.50         8.48 o                         
  -3  -7   7         28.64         15.85         5.89 o                         
  -2  -7   7         17.43         19.49         4.89 o                         
  -1  -7   7         21.02         17.33         5.18 o                         
   0  -7   7         76.12         78.66         6.18 o                         
   1  -7   7         15.83         22.65         4.72 o                         
   2  -7   7         23.14         19.21         7.05 o                         
   3  -7   7        105.54        114.49         6.93 o                         
   4  -7   7        160.57        170.69         9.42 o                         
   5  -7   7         88.79         82.65         6.84 o                         
   6  -7   7          1.71          2.28         2.37 o                         
   7  -7   7         48.19         60.78         5.46 o                         
   8  -7   7          0.35          2.04         2.66 o                         
   9  -7   7          9.42          7.51         3.57 o                         
  10  -7   7          7.19          7.05         5.40 o                         
  -8  -6   7          0.78          0.00         5.54 o                         
  -7  -6   7          1.67          5.31         4.07 o                         
  -6  -6   7          8.39         12.75         4.93 o                         
  -5  -6   7          4.26         13.07         6.85 o                         
  -4  -6   7          7.98         10.06         7.05 o                         
  -3  -6   7         20.66         17.55         5.54 o                         
  -2  -6   7          5.58          7.46         3.71 o                         
  -1  -6   7        211.44        206.34        12.57 o                         
   0  -6   7        104.69        100.07         6.84 o                         
   1  -6   7         89.51         95.44         8.78 o                         
   2  -6   7         24.78         19.16         4.94 o                         
   3  -6   7          3.83          4.95         3.12 o                         
   4  -6   7         10.47          8.41         2.55 o                         
   5  -6   7          8.28          7.94         2.44 o                         
   6  -6   7         65.45         78.39         5.89 o                         
   7  -6   7         17.27         17.02         3.20 o                         
   8  -6   7          0.10          0.52         2.60 o                         
   9  -6   7         24.27         18.48         5.55 o                         
  10  -6   7          0.00          0.00         8.34 o                         
  -9  -5   7          7.02          0.00         9.45 o                         
  -8  -5   7          0.04          0.00         6.69 o                         
  -7  -5   7          7.49          9.06         4.51 o                         
  -6  -5   7          2.96          3.43         4.15 o                         
  -5  -5   7        115.21        125.62        11.28 o                         
  -4  -5   7         35.85         37.99        12.61 o                         
  -3  -5   7         33.57         35.43         5.93 o                         
  -2  -5   7        335.72        324.90        15.12 o                         
  -1  -5   7         30.99         22.52         3.15 o                         
   0  -5   7         80.62         81.76         6.05 o                         
   1  -5   7         17.92         11.52         6.86 o                         
   2  -5   7         98.71         97.62         6.63 o                         
   3  -5   7         39.61         35.00         4.33 o                         
   4  -5   7        213.80        216.59        10.11 o                         
   5  -5   7        113.71        123.54         7.06 o                         
   6  -5   7         88.72         90.14         6.23 o                         
   7  -5   7          2.28          0.00         2.28 o                         
   8  -5   7         33.80         36.79         5.43 o                         
   9  -5   7          6.06          0.00         9.00 o                         
  10  -5   7         19.79         15.03         5.88 o                         
 -10  -4   7          3.74          0.00         9.72 o                         
  -9  -4   7          1.77          0.00         8.66 o                         
  -8  -4   7          0.00          0.00         6.86 o                         
  -7  -4   7          9.41          4.99         3.86 o                         
  -6  -4   7         11.39         10.15         3.99 o                         
  -5  -4   7         54.17         58.42         9.53 o                         
  -4  -4   7        154.87        164.22         9.72 o                         
  -3  -4   7         53.32         45.95         3.00 o                         
  -2  -4   7         40.44         38.51         5.28 o                         
  -1  -4   7          7.72          5.08         1.97 o                         
   0  -4   7        546.27        559.77        16.52 o                         
   1  -4   7         11.47          9.85         4.73 o                         
   2  -4   7         31.06         37.57         6.58 o                         
   3  -4   7         18.10         26.27         3.87 o                         
   4  -4   7        147.69        161.61         7.73 o                         
   5  -4   7          0.78          0.00         2.23 o                         
   6  -4   7         14.17         13.71         3.81 o                         
   7  -4   7         20.44         17.97         3.35 o                         
   8  -4   7          8.05         11.05         3.73 o                         
   9  -4   7          0.34          4.94         4.46 o                         
  10  -4   7          3.70          0.00         4.94 o                         
 -10  -3   7          0.18          0.00         7.98 o                         
  -9  -3   7          0.11          0.00         9.55 o                         
  -8  -3   7         57.84         50.83        10.19 o                         
  -7  -3   7          0.55          0.00         6.12 o                         
  -6  -3   7          6.11          7.88         2.28 o                         
  -5  -3   7        201.86        206.53         8.76 o                         
  -4  -3   7        178.22        184.06         7.99 o                         
  -3  -3   7         12.47         13.56         2.51 o                         
  -2  -3   7          0.39          0.57         1.74 o                         
  -1  -3   7        241.72        272.86         8.50 o                         
   0  -3   7         17.39         19.68         3.02 o                         
   1  -3   7         13.84         17.49         2.88 o                         
   2  -3   7         13.50         15.66         4.00 o                         
   3  -3   7          1.57          4.50         2.65 o                         
   4  -3   7          0.49          0.56         2.37 o                         
   5  -3   7         78.52         62.60         5.87 o                         
   6  -3   7         12.55          9.05         2.89 o                         
   7  -3   7          0.68          3.30         3.23 o                         
   8  -3   7         40.19         40.96         5.63 o                         
   9  -3   7          4.14          2.94         3.39 o                         
  10  -3   7          0.06          0.84         8.26 o                         
 -10  -2   7          0.12          0.00         9.72 o                         
  -9  -2   7          0.04          0.00         9.65 o                         
  -8  -2   7         41.42         37.57         5.28 o                         
  -7  -2   7          0.73          0.83         2.33 o                         
  -6  -2   7        112.53        119.08         6.99 o                         
  -5  -2   7         28.84         25.66         4.17 o                         
  -4  -2   7        165.81        174.10         6.57 o                         
  -3  -2   7         23.91         22.84         3.08 o                         
  -2  -2   7         96.19         91.02         4.83 o                         
  -1  -2   7         15.51         12.21         1.62 o                         
   0  -2   7          0.02          2.32         1.86 o                         
   1  -2   7         27.37         46.72         4.60 o                         
   2  -2   7        338.42        376.69        12.78 o                         
   3  -2   7          7.35         11.21         3.99 o                         
   4  -2   7         75.70         66.38         5.95 o                         
   5  -2   7         55.75         49.90         5.58 o                         
   6  -2   7        102.31         91.37         7.64 o                         
   7  -2   7          9.38          6.14         3.85 o                         
   8  -2   7          0.00          0.17         3.56 o                         
   9  -2   7          2.21          0.00         3.18 o                         
 -12  -1   7          0.59          0.00         9.34 o                         
 -11  -1   7          0.60          0.00         9.62 o                         
  -9  -1   7          0.32          0.00        13.03 o                         
  -8  -1   7          6.83          3.80         6.34 o                         
  -7  -1   7        198.28        212.40         9.28 o                         
  -6  -1   7         17.72         16.59         2.69 o                         
  -5  -1   7          6.96          2.63         3.14 o                         
  -4  -1   7        102.95         97.19         6.06 o                         
  -3  -1   7         25.87         27.63         3.09 o                         
  -2  -1   7        200.20        180.21         6.04 o                         
  -1  -1   7        103.28        102.88         4.29 o                         
   0  -1   7         21.34         24.28         2.28 o                         
   1  -1   7         20.75         21.34         4.47 o                         
   2  -1   7         69.26         70.07         7.25 o                         
   3  -1   7         37.33         31.54         9.19 o                         
   4  -1   7          3.76          1.17         3.30 o                         
   5  -1   7         63.77         56.51         7.26 o                         
   6  -1   7          8.68          5.69         2.76 o                         
   7  -1   7         10.20          6.55         3.69 o                         
   8  -1   7          8.16          9.41         3.92 o                         
   9  -1   7          1.34          1.66         3.13 o                         
 -12   0   7          6.14          0.00        10.06 o                         
 -11   0   7         10.40          0.00        13.52 o                         
 -10   0   7          2.49          0.00         8.82 o                         
  -9   0   7          0.04          0.00        10.79 o                         
  -8   0   7         29.42         25.59         4.57 o                         
  -7   0   7        273.25        257.11        12.06 o                         
  -6   0   7         86.14         75.09         3.86 o                         
  -5   0   7        114.88        129.58         7.04 o                         
  -4   0   7        241.44        246.80         9.28 o                         
  -3   0   7        110.81        105.70         6.47 o                         
  -2   0   7        218.05        196.63         8.88 o                         
  -1   0   7         15.69         15.43         6.42 o                         
   0   0   7         42.21         56.09         6.23 o                         
   1   0   7          1.56          1.06         0.72 o                         
   2   0   7        157.18        137.06         9.73 o                         
   3   0   7         64.75         63.03         7.43 o                         
   4   0   7          0.91          3.25         3.22 o                         
   5   0   7         55.51         47.94         7.02 o                         
   6   0   7        155.62        156.37        12.80 o                         
   7   0   7         46.38         42.61         7.23 o                         
   8   0   7          9.37          9.05         4.41 o                         
   9   0   7          0.03          0.00         4.12 o                         
 -12   1   7        133.55        128.35        18.55 o                         
 -11   1   7         10.48          8.94         6.51 o                         
 -10   1   7          3.08          0.00         6.49 o                         
  -9   1   7         14.12         12.23         6.97 o                         
  -8   1   7         58.17         58.30         6.97 o                         
  -7   1   7        115.89        117.53         9.26 o                         
  -6   1   7        262.31        263.58        10.41 o                         
  -5   1   7         10.17         24.75        14.24 o                         
  -4   1   7        107.22        113.53         9.73 o                         
  -3   1   7         47.27         51.91         2.76 o                         
  -2   1   7        183.34        176.83        10.15 o                         
  -1   1   7          7.95          8.71         2.79 o                         
   0   1   7          2.23          0.82         3.60 o                         
   1   1   7        116.88        109.38         8.70 o                         
   2   1   7          0.52          6.91         3.99 o                         
   3   1   7          2.11          2.17         2.51 o                         
   4   1   7          7.25          5.91         3.72 o                         
   5   1   7          2.13          0.27         3.23 o                         
   6   1   7         38.63         39.26         6.94 o                         
   7   1   7          2.51          0.66         6.57 o                         
   8   1   7          1.91          0.00         3.39 o                         
 -13   2   7          2.61          0.00        10.52 o                         
 -12   2   7         21.25          8.63         9.77 o                         
 -11   2   7          6.04          0.00        10.09 o                         
 -10   2   7        124.49        117.69        10.92 o                         
  -9   2   7          3.00          0.00         7.22 o                         
  -8   2   7         29.90         22.84         5.50 o                         
  -7   2   7         47.33         40.99         3.56 o                         
  -6   2   7        100.57        113.02         5.35 o                         
  -5   2   7         26.11         25.71         3.28 o                         
  -4   2   7         39.69         47.74         5.11 o                         
  -3   2   7        259.63        272.97        10.08 o                         
  -2   2   7        184.98        190.71        10.53 o                         
  -1   2   7         14.63         18.12         4.11 o                         
   0   2   7         76.44         66.71         6.91 o                         
   1   2   7          1.09          4.37         3.41 o                         
   2   2   7         77.58         83.67         8.79 o                         
   3   2   7          0.21          0.55         2.38 o                         
   4   2   7         22.98         21.79         5.18 o                         
   5   2   7         10.87          7.78         4.16 o                         
   6   2   7          1.07          2.43         3.48 o                         
   7   2   7         25.48         27.14         6.23 o                         
 -13   3   7          1.23          0.00        14.20 o                         
 -12   3   7         11.21          7.86         8.09 o                         
 -11   3   7        341.56        327.69        18.90 o                         
 -10   3   7          6.56          6.96         8.73 o                         
  -9   3   7         71.91         75.07         8.41 o                         
  -8   3   7         13.98         12.60         3.45 o                         
  -7   3   7         34.77         32.81         3.04 o                         
  -6   3   7          0.24          4.17         1.95 o                         
  -5   3   7          2.51          2.63         2.30 o                         
  -4   3   7          3.97         14.76         3.63 o                         
  -3   3   7         11.66         10.47         1.65 o                         
  -2   3   7          1.13          2.65         2.51 o                         
  -1   3   7        114.72        102.12         8.25 o                         
   0   3   7         54.43         49.12         6.58 o                         
   1   3   7          0.05          1.91         3.21 o                         
   2   3   7         57.98         58.05         7.18 o                         
   3   3   7         83.10         84.81         8.97 o                         
   4   3   7         79.29         85.65         9.55 o                         
   5   3   7         11.33          9.07         4.21 o                         
   6   3   7          0.06          0.00         2.95 o                         
   7   3   7          5.52          4.86         4.74 o                         
 -13   4   7          0.00          0.00         8.04 o                         
 -12   4   7          6.48          3.18         6.80 o                         
 -11   4   7         31.06         27.45         5.75 o                         
 -10   4   7          0.02          0.00         5.08 o                         
  -9   4   7        374.84        359.59        17.82 o                         
  -8   4   7          2.79          3.78         2.09 o                         
  -7   4   7         93.33         81.76         4.75 o                         
  -6   4   7         24.82         20.36         2.70 o                         
  -5   4   7        146.44        137.87         6.51 o                         
  -4   4   7         23.99         36.27         3.79 o                         
  -3   4   7         15.71         17.31         2.10 o                         
  -2   4   7         24.43         23.35         2.43 o                         
  -1   4   7         10.66          7.82         2.38 o                         
   0   4   7         23.30         20.61         4.12 o                         
   1   4   7          2.08          2.14         5.11 o                         
   2   4   7         71.66         82.83         8.90 o                         
   3   4   7        143.50        158.90        12.56 o                         
   4   4   7         51.62         68.48         8.90 o                         
   5   4   7          6.33          8.66         4.29 o                         
   6   4   7          0.20          1.28         3.16 o                         
 -13   5   7          7.07          0.36         4.11 o                         
 -12   5   7          3.67          0.09         3.60 o                         
 -11   5   7          0.15          2.10         2.91 o                         
 -10   5   7        110.94        109.90        10.50 o                         
  -9   5   7          0.01          2.03         3.13 o                         
  -8   5   7        141.78        136.56         8.25 o                         
  -7   5   7         25.61         23.26         3.72 o                         
  -6   5   7        115.44        104.65         5.75 o                         
  -5   5   7        551.85        554.50        12.39 o                         
  -4   5   7        189.15        169.21         8.25 o                         
  -3   5   7          7.86          8.13         1.60 o                         
  -2   5   7         53.19         48.89         5.98 o                         
  -1   5   7        106.98        101.58         8.64 o                         
   0   5   7         76.66         78.08         8.14 o                         
   1   5   7          1.10          1.79         2.47 o                         
   2   5   7          0.36          3.47         3.01 o                         
   3   5   7          0.42          4.20         3.60 o                         
   4   5   7         14.81         13.32         4.96 o                         
   5   5   7         10.28         13.49         7.20 o                         
 -13   6   7          6.09          8.22         6.52 o                         
 -12   6   7          3.00          6.46         5.95 o                         
 -11   6   7         18.64         31.46        10.36 o                         
 -10   6   7          4.33          0.00         5.44 o                         
  -9   6   7          0.38          0.00         2.51 o                         
  -8   6   7         50.99         41.25         4.73 o                         
  -7   6   7         22.62         23.74         4.08 o                         
  -6   6   7          8.34          8.98         2.37 o                         
  -5   6   7         58.80         54.98         4.28 o                         
  -4   6   7         94.48         92.54         6.01 o                         
  -3   6   7         54.35         39.65         8.09 o                         
  -2   6   7          0.40          0.00         2.25 o                         
  -1   6   7         19.34         22.42         4.51 o                         
   0   6   7         37.37         37.84         5.84 o                         
   1   6   7          5.88          5.97         3.30 o                         
   2   6   7         18.19         18.21         7.17 o                         
   3   6   7         16.42         15.66         7.20 o                         
   4   6   7         23.99         34.08        11.14 o                         
 -13   7   7         31.29         39.38        11.28 o                         
 -12   7   7         11.45         12.16         7.64 o                         
 -11   7   7          9.25         20.66         8.90 o                         
 -10   7   7          6.43          0.00         6.56 o                         
  -9   7   7          0.01          0.00         3.26 o                         
  -8   7   7          0.01          0.00         3.70 o                         
  -7   7   7          0.52          3.96         3.29 o                         
  -6   7   7          6.51          5.86         2.06 o                         
  -5   7   7         43.94         39.41         5.01 o                         
  -4   7   7        182.09        167.80        12.08 o                         
  -3   7   7          5.07          1.04         3.57 o                         
  -2   7   7          0.01          0.00         4.52 o                         
  -1   7   7        124.03        124.49        16.72 o                         
   0   7   7         62.22         69.41        12.67 o                         
   1   7   7          1.44          0.00         4.59 o                         
   2   7   7          1.53          2.58         3.74 o                         
   3   7   7          1.31          6.29         4.76 o                         
 -12   8   7          0.02          2.41         4.42 o                         
 -11   8   7          0.38          9.62         8.15 o                         
 -10   8   7          4.25          2.81         4.76 o                         
  -9   8   7          1.44          1.58         7.51 o                         
  -8   8   7         29.98         33.35         6.05 o                         
  -7   8   7          6.00          3.31         5.18 o                         
  -6   8   7          1.11          2.58         2.22 o                         
  -5   8   7          0.04          4.64         2.71 o                         
  -4   8   7          0.01          1.68         2.78 o                         
  -3   8   7          0.68          1.39         2.48 o                         
  -2   8   7         90.80         76.61         9.30 o                         
  -1   8   7          0.19          0.00         3.16 o                         
   0   8   7          0.86          0.80         5.33 o                         
   1   8   7          2.87          0.92         3.36 o                         
   2   8   7          0.59          1.65         4.58 o                         
 -12   9   7          8.90         23.31        10.06 o                         
 -11   9   7          0.11         12.10         9.38 o                         
 -10   9   7         14.56         21.30         6.14 o                         
  -9   9   7         51.64         60.68         8.61 o                         
  -8   9   7          0.39          0.00         3.60 o                         
  -7   9   7          9.32         15.96         5.59 o                         
  -6   9   7         58.66         59.86         6.53 o                         
  -5   9   7        136.56        132.98         9.90 o                         
  -4   9   7          7.89          8.33         3.26 o                         
  -3   9   7          0.96          0.82         2.80 o                         
  -2   9   7         16.34         16.39         5.14 o                         
  -1   9   7          0.76          3.69         3.45 o                         
   0   9   7         46.04         45.66         8.31 o                         
   1   9   7          5.29          5.44         3.99 o                         
 -11  10   7          8.70         14.48         8.41 o                         
 -10  10   7          2.03          0.00         3.64 o                         
  -9  10   7          0.59          0.55         4.39 o                         
  -8  10   7          2.18          4.39         3.58 o                         
  -7  10   7        161.65        177.22        14.94 o                         
  -6  10   7          9.24         18.13         7.03 o                         
  -5  10   7         22.32         28.73         5.44 o                         
  -4  10   7          2.32          2.58         3.55 o                         
  -3  10   7          0.73          1.93         3.25 o                         
  -2  10   7          5.68         11.96         4.41 o                         
  -1  10   7          7.29         10.23         4.83 o                         
 -10  11   7          0.75          0.07         4.04 o                         
  -9  11   7          4.55          5.07         6.63 o                         
  -8  11   7         24.39         18.30         6.76 o                         
  -7  11   7          2.64          2.36         4.07 o                         
  -6  11   7         12.41         21.99         6.61 o                         
  -5  11   7          8.75         13.64         4.55 o                         
  -4  11   7         13.10         14.85         4.66 o                         
  -3  11   7          0.12          6.26         3.90 o                         
   0 -12   8         29.65         15.49         7.03 o                         
   1 -12   8         12.79         15.46         6.90 o                         
   2 -12   8          7.64         15.73         7.75 o                         
   3 -12   8          2.42          7.88         6.18 o                         
   4 -12   8         11.34         33.40        11.04 o                         
   5 -12   8          8.93          0.00         9.38 o                         
   6 -12   8          5.91          0.00        10.26 o                         
   7 -12   8          2.89          3.94         6.66 o                         
  -2 -11   8          1.77          6.05         6.32 o                         
  -1 -11   8         29.64         42.40        10.91 o                         
   0 -11   8         16.17          3.16         5.47 o                         
   1 -11   8         55.04         49.95        11.11 o                         
   2 -11   8          0.13          7.81         6.35 o                         
   3 -11   8         70.63         89.80        14.98 o                         
   4 -11   8          7.39          0.00         4.99 o                         
   5 -11   8          4.36          0.00         6.25 o                         
   6 -11   8          4.50          8.66         6.69 o                         
   7 -11   8         26.07         34.37         7.50 o                         
   8 -11   8         11.57         39.99        12.54 o                         
  -4 -10   8          0.13          8.97         6.73 o                         
  -3 -10   8          0.34          4.61         6.69 o                         
  -2 -10   8          0.82          8.16         4.79 o                         
  -1 -10   8          5.22         12.81         4.77 o                         
   0 -10   8         49.03         32.89         8.60 o                         
   1 -10   8        202.48        202.70        21.27 o                         
   2 -10   8         51.73         58.92        11.69 o                         
   3 -10   8          0.16          5.33         6.29 o                         
   4 -10   8          0.02          0.00         7.75 o                         
   5 -10   8          0.98          0.00         4.76 o                         
   6 -10   8          0.23          3.43         4.23 o                         
   7 -10   8          5.25         18.06         8.26 o                         
   8 -10   8          9.44         35.08        16.38 o                         
   9 -10   8         10.22          9.57         4.48 o                         
  -5  -9   8          2.37          0.00        13.98 o                         
  -4  -9   8          2.23          0.16         3.37 o                         
  -3  -9   8          1.39          3.82         3.85 o                         
  -2  -9   8          0.63          9.14         4.55 o                         
  -1  -9   8          0.29          2.74        12.37 o                         
   0  -9   8         56.40         51.51        10.26 o                         
   1  -9   8         41.88         46.62        10.60 o                         
   2  -9   8        216.63        222.82        21.00 o                         
   3  -9   8        102.75         88.83         8.60 o                         
   4  -9   8         23.67         22.11         4.53 o                         
   5  -9   8          1.29          5.57         3.27 o                         
   6  -9   8          0.05          2.92         2.57 o                         
   7  -9   8          0.59          0.00         2.32 o                         
   8  -9   8          5.15          7.89         4.79 o                         
   9  -9   8         19.86         24.82         6.32 o                         
  -6  -8   8          0.18          8.15        19.59 o                         
  -5  -8   8          0.06         21.07        26.35 o                         
  -4  -8   8          7.31          6.63         3.83 o                         
  -3  -8   8          4.05          8.55         3.96 o                         
  -2  -8   8          0.27          3.86         8.22 o                         
  -1  -8   8          0.00          2.92        11.25 o                         
   0  -8   8         28.25         21.95         7.17 o                         
   1  -8   8        127.41        126.08         9.89 o                         
   2  -8   8        180.02        174.53        11.80 o                         
   3  -8   8          4.02          0.00         3.28 o                         
   4  -8   8        133.11        133.70         7.45 o                         
   5  -8   8         10.84         19.34         3.72 o                         
   6  -8   8         15.63         18.78         3.98 o                         
   7  -8   8         13.29         16.39         3.87 o                         
   8  -8   8          0.08          3.69         3.49 o                         
   9  -8   8         12.51         11.89         5.04 o                         
  -7  -7   8          0.41         14.28         5.45 o                         
  -6  -7   8          0.28          9.36        20.86 o                         
  -5  -7   8         22.45         36.43        19.79 o                         
  -4  -7   8         54.85         47.02         7.22 o                         
  -3  -7   8          0.69          0.04         3.26 o                         
  -2  -7   8          6.21          7.32         3.44 o                         
  -1  -7   8          9.64          9.31         5.25 o                         
   0  -7   8         53.46         47.69         5.98 o                         
   1  -7   8        204.51        201.99        12.17 o                         
   2  -7   8        160.11        159.02        10.67 o                         
   3  -7   8         82.72         80.51         6.83 o                         
   4  -7   8        215.91        198.51         8.98 o                         
   5  -7   8          4.44          8.36         3.26 o                         
   6  -7   8          2.44          2.11         2.44 o                         
   7  -7   8          2.78          6.99         2.53 o                         
   8  -7   8          1.95          2.22         2.77 o                         
   9  -7   8          0.18          3.01         3.85 o                         
  -8  -6   8          0.13         10.06         7.27 o                         
  -7  -6   8          3.44         19.72         9.51 o                         
  -6  -6   8          0.17          8.45         8.24 o                         
  -5  -6   8          7.09         13.56        10.50 o                         
  -4  -6   8         13.89          6.48         5.69 o                         
  -3  -6   8         51.75         49.09         7.00 o                         
  -2  -6   8         39.83         35.85         5.95 o                         
  -1  -6   8          0.54          0.00         3.09 o                         
   0  -6   8         31.49         31.86         4.99 o                         
   1  -6   8         82.25         81.53         7.60 o                         
   2  -6   8         21.27         19.03         4.96 o                         
   3  -6   8         94.36         87.04         6.89 o                         
   4  -6   8          1.29          3.21         2.69 o                         
   5  -6   8         66.94         64.21         6.39 o                         
   6  -6   8         11.81         20.76         3.95 o                         
   7  -6   8          1.33          2.37         2.12 o                         
   8  -6   8         15.49         20.96         4.08 o                         
   9  -6   8          0.09          0.00         5.33 o                         
  -9  -5   8          2.91          1.77         6.42 o                         
  -8  -5   8          8.06         21.34         9.55 o                         
  -7  -5   8         18.82         23.18         6.90 o                         
  -6  -5   8          4.59         12.09         8.94 o                         
  -5  -5   8          0.01          5.62        12.03 o                         
  -4  -5   8         33.39         33.63         5.96 o                         
  -3  -5   8        163.91        161.80        11.41 o                         
  -2  -5   8          1.04          3.94         3.28 o                         
  -1  -5   8        100.80         98.50         6.80 o                         
   0  -5   8          1.10          0.81         3.64 o                         
   1  -5   8         46.50         37.04         4.17 o                         
   2  -5   8        133.13        121.10         7.59 o                         
   3  -5   8          7.37          7.75         4.60 o                         
   4  -5   8          5.80          5.51         3.20 o                         
   5  -5   8          0.06          0.00         2.23 o                         
   6  -5   8          0.67          3.40         2.27 o                         
   7  -5   8          7.89          7.01         2.78 o                         
   8  -5   8          4.41          2.43         2.58 o                         
   9  -5   8          0.16          0.96         4.25 o                         
 -10  -4   8          8.38          6.93         6.83 o                         
  -9  -4   8          0.38          0.00         6.05 o                         
  -8  -4   8          2.65          3.91         5.33 o                         
  -7  -4   8          4.82         14.51         7.98 o                         
  -6  -4   8          4.42         14.58         8.65 o                         
  -5  -4   8          7.50         13.09         6.23 o                         
  -4  -4   8         12.19          8.95         3.70 o                         
  -3  -4   8         45.72         47.46         5.90 o                         
  -2  -4   8         15.05         16.65         5.48 o                         
  -1  -4   8         22.70         23.57         3.04 o                         
   0  -4   8          5.32          6.92         2.60 o                         
   1  -4   8         25.34         18.54         2.65 o                         
   2  -4   8          3.25          4.62         3.43 o                         
   3  -4   8        145.95        141.10        11.64 o                         
   4  -4   8        312.61        313.57        11.21 o                         
   5  -4   8          7.23          6.45         2.60 o                         
   6  -4   8         14.45         14.15         3.59 o                         
   7  -4   8         14.59         12.34         2.91 o                         
   8  -4   8          3.26          2.57         2.69 o                         
   9  -4   8          3.84          2.59         4.64 o                         
 -10  -3   8          0.71          0.00         7.78 o                         
  -9  -3   8          0.07          0.00         4.93 o                         
  -8  -3   8         23.98         20.39         8.53 o                         
  -7  -3   8         12.14         17.37         4.56 o                         
  -6  -3   8          3.25          6.21         2.67 o                         
  -5  -3   8         39.07         52.73         6.49 o                         
  -4  -3   8         26.79         21.26         3.38 o                         
  -3  -3   8         18.87         21.71         3.71 o                         
  -2  -3   8        141.50        151.26         6.82 o                         
  -1  -3   8          0.60          2.92         2.30 o                         
   0  -3   8         22.07         23.67         3.19 o                         
   1  -3   8         32.67         32.09         3.51 o                         
   2  -3   8         40.50         52.61         7.80 o                         
   3  -3   8          3.82         11.58         5.70 o                         
   4  -3   8        196.56        172.09        12.35 o                         
   5  -3   8         11.91         17.77         3.74 o                         
   6  -3   8         35.86         38.82         5.15 o                         
   7  -3   8          0.43          4.26         2.90 o                         
   8  -3   8         28.36         35.51         5.48 o                         
   9  -3   8          3.09          2.68         4.32 o                         
 -11  -2   8          1.44          0.00         8.63 o                         
 -10  -2   8          2.88          0.00         9.62 o                         
  -9  -2   8         21.62         17.09         8.09 o                         
  -8  -2   8          0.89          2.11         4.86 o                         
  -7  -2   8         30.54         33.61         4.21 o                         
  -6  -2   8         25.80         35.97        10.67 o                         
  -5  -2   8        112.54        120.84         7.73 o                         
  -4  -2   8         76.44         72.46         4.49 o                         
  -3  -2   8          7.64          7.29         2.13 o                         
  -2  -2   8          6.83          6.17         1.73 o                         
  -1  -2   8          3.96          2.51         2.77 o                         
   0  -2   8         24.00         20.84         2.70 o                         
   1  -2   8        108.53        107.29         5.27 o                         
   2  -2   8         37.11         49.48         8.78 o                         
   3  -2   8         41.33         47.61         6.82 o                         
   4  -2   8        213.44        202.30        13.43 o                         
   5  -2   8        312.59        276.69        16.36 o                         
   6  -2   8          0.53          0.00         3.09 o                         
   7  -2   8          3.16          2.57         3.03 o                         
   8  -2   8          2.62          0.56         2.77 o                         
   9  -2   8          3.54          1.51         3.44 o                         
 -11  -1   8         10.15          0.00         7.54 o                         
 -10  -1   8         24.18         29.22         8.66 o                         
  -9  -1   8          1.74          0.47         3.99 o                         
  -8  -1   8          0.37          3.68         2.97 o                         
  -7  -1   8         18.47         19.17         3.16 o                         
  -6  -1   8          4.54          3.53         1.92 o                         
  -5  -1   8          0.15          0.00         2.48 o                         
  -4  -1   8        351.47        360.44        11.91 o                         
  -3  -1   8          3.33          1.15         3.14 o                         
  -2  -1   8       1111.40       1073.60        14.27 o                         
  -1  -1   8         49.74         46.15         2.66 o                         
   0  -1   8         12.97          7.97         2.34 o                         
   1  -1   8        173.47        183.54         6.80 o                         
   2  -1   8          0.03          2.92         5.86 o                         
   3  -1   8          2.26          4.57         6.06 o                         
   4  -1   8          0.85          1.43         4.59 o                         
   5  -1   8        132.05        124.62        11.33 o                         
   6  -1   8          3.51          4.55         3.04 o                         
   7  -1   8          0.04          2.44         3.31 o                         
   8  -1   8          2.33          0.00         4.22 o                         
 -12   0   8          2.78          0.00         6.35 o                         
 -11   0   8          8.09          0.00         9.62 o                         
 -10   0   8          6.33          3.57         8.19 o                         
  -9   0   8          6.93          3.63         4.03 o                         
  -8   0   8          1.60          4.33         3.57 o                         
  -7   0   8         11.10          6.89         2.00 o                         
  -6   0   8        228.86        219.81         9.71 o                         
  -5   0   8        170.53        168.23         8.26 o                         
  -4   0   8        259.07        251.63        12.91 o                         
  -3   0   8        390.95        365.80        12.96 o                         
  -2   0   8        121.23        120.80         9.24 o                         
  -1   0   8        163.73        145.57        10.03 o                         
   0   0   8       1017.75       1078.13        27.43 o                         
   1   0   8         37.38         32.83         5.66 o                         
   2   0   8          0.81          0.00         5.32 o                         
   3   0   8          9.57         13.09         4.51 o                         
   4   0   8          7.50         10.84         4.42 o                         
   5   0   8         49.58         52.33         7.76 o                         
   6   0   8         54.74         43.55         7.28 o                         
   7   0   8          3.66          0.50         3.56 o                         
   8   0   8          2.78          7.50         4.57 o                         
 -12   1   8          5.68          3.11         7.30 o                         
 -11   1   8         26.99          9.57         7.54 o                         
 -10   1   8         35.87         36.55         6.23 o                         
  -9   1   8          4.51          5.43         3.76 o                         
  -8   1   8         12.51         10.09         6.18 o                         
  -7   1   8          8.99          6.78         4.43 o                         
  -6   1   8          2.37         12.15        18.67 o                         
  -5   1   8          4.21         13.26         5.13 o                         
  -4   1   8         41.13         54.60         6.54 o                         
  -3   1   8        163.79        155.07         8.28 o                         
  -2   1   8         27.11         26.24         4.80 o                         
  -1   1   8       3128.24       3264.13        47.27 o                         
   0   1   8        132.39        131.02         9.74 o                         
   1   1   8          1.18          2.02         3.67 o                         
   2   1   8        132.84        137.59        11.02 o                         
   3   1   8         21.34         21.55         5.20 o                         
   4   1   8         23.20         26.26         5.75 o                         
   5   1   8          1.54          1.35         3.06 o                         
   6   1   8         18.65          9.94         4.19 o                         
   7   1   8          0.05          0.04         3.63 o                         
 -12   2   8         11.26          0.00         5.28 o                         
 -11   2   8         15.96          8.79         5.32 o                         
 -10   2   8         39.24         37.05         6.48 o                         
  -9   2   8         18.78         23.29         5.83 o                         
  -8   2   8         51.59         48.56         6.64 o                         
  -7   2   8         85.55         89.92         5.47 o                         
  -6   2   8         10.53         10.09         2.99 o                         
  -5   2   8          0.15          3.54         2.43 o                         
  -4   2   8          0.77          2.10         4.23 o                         
  -3   2   8          2.69          0.00         3.46 o                         
  -2   2   8         51.55         44.85         7.07 o                         
  -1   2   8        140.58        134.27        10.07 o                         
   0   2   8        503.72        470.92        18.97 o                         
   1   2   8       3001.16       2861.25        48.06 o                         
   2   2   8        164.41        167.51        12.45 o                         
   3   2   8         65.83         63.71         8.22 o                         
   4   2   8          7.02          9.00         3.75 o                         
   5   2   8          0.34          0.00         3.51 o                         
   6   2   8          6.37          5.71         3.86 o                         
   7   2   8          0.21          0.00         3.15 o                         
 -12   3   8          1.37          0.00         3.26 o                         
 -11   3   8          8.61         10.83         4.72 o                         
 -10   3   8         63.25         52.12         8.90 o                         
  -9   3   8         27.29         27.02         6.85 o                         
  -8   3   8        165.33        165.23        11.95 o                         
  -7   3   8        131.43        134.73         6.26 o                         
  -6   3   8         75.99         62.85         4.49 o                         
  -5   3   8          6.03         11.16         3.73 o                         
  -4   3   8          6.76         12.27         5.33 o                         
  -3   3   8         10.82          7.81         7.53 o                         
  -2   3   8         13.40         17.58         4.42 o                         
  -1   3   8          0.00          2.24         2.81 o                         
   0   3   8        882.91        828.38        25.90 o                         
   1   3   8        364.00        373.84        17.94 o                         
   2   3   8          0.41          0.00         3.04 o                         
   3   3   8         17.27         19.88         5.09 o                         
   4   3   8          1.27          1.60         3.00 o                         
   5   3   8          0.42          1.11         3.38 o                         
   6   3   8          0.35          3.28         4.76 o                         
 -13   4   8          0.12          0.00         5.36 o                         
 -12   4   8          0.52          2.38         3.76 o                         
 -11   4   8          2.09         12.68         5.39 o                         
 -10   4   8         65.55         69.05         9.14 o                         
  -9   4   8          5.68          9.90         6.01 o                         
  -8   4   8        197.65        187.40         9.74 o                         
  -7   4   8        296.92        270.32        11.53 o                         
  -6   4   8         63.90         67.62         4.86 o                         
  -5   4   8         66.95         77.60         6.98 o                         
  -4   4   8        349.78        364.30        21.44 o                         
  -3   4   8         82.84         76.50         7.62 o                         
  -2   4   8        137.50        132.29        10.17 o                         
  -1   4   8         70.23         59.22         7.06 o                         
   0   4   8         45.97         40.20         6.05 o                         
   1   4   8        143.24        147.94        11.78 o                         
   2   4   8        720.84        691.68        26.72 o                         
   3   4   8          2.71          4.37         6.40 o                         
   4   4   8          1.27          2.90         3.27 o                         
   5   4   8          6.62          7.90         4.13 o                         
 -13   5   8          0.05          2.34         4.86 o                         
 -12   5   8         12.05         18.73         6.00 o                         
 -11   5   8          0.03          6.70         4.91 o                         
 -10   5   8         32.43         36.33        10.33 o                         
  -9   5   8          0.15         10.14        14.24 o                         
  -8   5   8          0.13          0.00         2.81 o                         
  -7   5   8        124.15        115.24         7.84 o                         
  -6   5   8         26.97         24.68         3.11 o                         
  -5   5   8        418.65        378.03        16.19 o                         
  -4   5   8          2.43          2.45         2.62 o                         
  -3   5   8          0.00          0.00         3.12 o                         
  -2   5   8          0.65          0.00         2.68 o                         
  -1   5   8          0.28          0.00         3.06 o                         
   0   5   8          7.49         15.10         4.54 o                         
   1   5   8         44.88         39.45         6.65 o                         
   2   5   8         64.77         69.20         8.75 o                         
   3   5   8          1.23          2.44         3.01 o                         
   4   5   8         42.61         38.43        10.70 o                         
   5   5   8          6.13          7.92         6.59 o                         
 -12   6   8          0.29          5.81         7.24 o                         
 -11   6   8          3.12         13.73         8.63 o                         
 -10   6   8         60.78         58.34        12.03 o                         
  -9   6   8          2.22          3.23         2.74 o                         
  -8   6   8         41.98         43.53         6.63 o                         
  -7   6   8          4.46          3.17         2.97 o                         
  -6   6   8          0.19          1.72         2.11 o                         
  -5   6   8         21.52         14.32         4.94 o                         
  -4   6   8          9.74          8.05         5.39 o                         
  -3   6   8        324.10        288.25        15.08 o                         
  -2   6   8         57.41         51.97         6.77 o                         
  -1   6   8         98.23         99.89         9.41 o                         
   0   6   8         57.39         51.68         7.21 o                         
   1   6   8         11.55         13.69         6.42 o                         
   2   6   8         21.22         31.39         9.28 o                         
   3   6   8         11.44          5.33         4.89 o                         
   4   6   8          9.79         20.25         8.90 o                         
 -12   7   8          8.23         19.50         9.28 o                         
 -11   7   8         15.01         18.96         9.68 o                         
 -10   7   8          1.14          0.00         7.00 o                         
  -9   7   8         29.73         20.51        11.28 o                         
  -8   7   8          3.09          2.49         3.29 o                         
  -7   7   8          7.14          5.98         3.87 o                         
  -6   7   8         28.45         29.76         4.64 o                         
  -5   7   8          1.51          6.28         2.72 o                         
  -4   7   8        245.81        204.17        13.89 o                         
  -3   7   8          3.17          2.61         2.66 o                         
  -2   7   8          0.00          2.24         4.48 o                         
  -1   7   8          0.60          0.00         4.42 o                         
   0   7   8          1.02          1.87         4.25 o                         
   1   7   8         19.81         31.05        10.19 o                         
   2   7   8          3.19          5.54         6.25 o                         
 -12   8   8          0.17         10.77         9.14 o                         
 -11   8   8          7.13          6.42         9.92 o                         
 -10   8   8          2.86          2.76         6.80 o                         
  -9   8   8         50.84         50.55         7.86 o                         
  -8   8   8         36.37         45.83         7.64 o                         
  -7   8   8          3.71          7.65         4.70 o                         
  -6   8   8        239.78        237.94        12.65 o                         
  -5   8   8        169.13        161.90        10.67 o                         
  -4   8   8         24.84         22.46         5.35 o                         
  -3   8   8          0.30          0.00         2.70 o                         
  -2   8   8         86.42         72.46         9.56 o                         
  -1   8   8          7.97          5.02         3.94 o                         
   0   8   8         17.62         11.39         5.61 o                         
   1   8   8          3.43          1.96         3.89 o                         
 -11   9   8          9.72          5.57         4.55 o                         
 -10   9   8          0.87          0.57         3.13 o                         
  -9   9   8         57.59         62.09         8.91 o                         
  -8   9   8         30.56         34.70         6.89 o                         
  -7   9   8         17.68         26.31         6.86 o                         
  -6   9   8          2.40          6.76         4.60 o                         
  -5   9   8         14.44         18.31         4.38 o                         
  -4   9   8          1.58          6.93         3.43 o                         
  -3   9   8          7.35          4.16         3.17 o                         
  -2   9   8          1.73          0.00         6.08 o                         
  -1   9   8          0.39          0.47         3.37 o                         
   0   9   8          3.86          0.46         2.78 o                         
 -10  10   8          5.58          5.69         3.76 o                         
  -9  10   8          0.61          0.63         3.75 o                         
  -8  10   8          0.01          4.83         4.29 o                         
  -7  10   8          0.48          2.19         4.38 o                         
  -6  10   8          4.72          7.48         5.02 o                         
  -5  10   8         24.98         24.73         5.33 o                         
  -4  10   8         26.76         30.59         5.76 o                         
  -3  10   8          1.39          1.78         3.40 o                         
  -2  10   8          3.58          7.80         4.78 o                         
  -8  11   8         14.31         11.73         4.88 o                         
  -7  11   8          3.49          3.92         4.56 o                         
  -6  11   8          8.25         17.55         6.29 o                         
  -5  11   8          0.31          2.72         2.93 o                         
   1 -12   9          0.15          0.00         6.12 o                         
   2 -12   9          0.75          2.99         5.23 o                         
   3 -12   9          0.00         10.50         6.86 o                         
   4 -12   9          1.72         12.84         7.81 o                         
   5 -12   9          0.12          0.00         7.78 o                         
  -2 -11   9          0.22          0.00         3.47 o                         
  -1 -11   9         29.39         39.82        10.91 o                         
   0 -11   9         50.64         44.10        10.53 o                         
   1 -11   9         29.63         15.56         6.86 o                         
   2 -11   9          0.34          5.81         5.13 o                         
   3 -11   9          0.02         10.97         7.98 o                         
   4 -11   9          6.76         24.09         9.51 o                         
   5 -11   9          0.01          0.00         9.24 o                         
   6 -11   9          1.26          0.56         4.59 o                         
   7 -11   9          3.69         11.10         5.35 o                         
  -3 -10   9          7.02         11.03        13.13 o                         
  -2 -10   9         10.44         16.91         6.83 o                         
  -1 -10   9          5.64         10.44         5.43 o                         
   0 -10   9          0.00          0.00         4.93 o                         
   1 -10   9         50.28         55.86        11.04 o                         
   2 -10   9         34.35         36.69         9.55 o                         
   3 -10   9         33.83         52.02        11.14 o                         
   4 -10   9         13.75          2.28         7.10 o                         
   5 -10   9          0.49          0.00         4.69 o                         
   6 -10   9          1.80          3.40         3.76 o                         
   7 -10   9         33.71         43.14         7.86 o                         
   8 -10   9          1.58         16.17        24.11 o                         
  -5  -9   9          0.44          0.00         4.26 o                         
  -4  -9   9          3.27          1.92         3.71 o                         
  -3  -9   9          1.78          5.88         3.89 o                         
  -2  -9   9         33.10         48.18        13.15 o                         
  -1  -9   9          2.67          3.77         6.57 o                         
   0  -9   9         14.67         10.63         4.93 o                         
   1  -9   9         18.00         15.05         6.32 o                         
   2  -9   9          0.13          7.19         4.38 o                         
   3  -9   9         18.23         11.29         8.07 o                         
   4  -9   9          5.42          5.76         3.81 o                         
   5  -9   9          2.88         10.68         3.84 o                         
   6  -9   9         52.82         57.17         6.90 o                         
   7  -9   9          0.10          4.33         2.81 o                         
   8  -9   9          3.39          8.71         6.68 o                         
  -6  -8   9          2.87          0.00        13.83 o                         
  -5  -8   9          9.31          3.71        10.55 o                         
  -4  -8   9          1.25          2.12         3.88 o                         
  -3  -8   9          3.03         10.01         7.19 o                         
  -2  -8   9         12.57         19.28         5.59 o                         
  -1  -8   9          3.69          0.72         5.30 o                         
   0  -8   9          0.00          0.00         3.42 o                         
   1  -8   9          0.24          2.55         2.71 o                         
   2  -8   9        123.83        129.93        10.70 o                         
   3  -8   9         55.14         56.49         5.95 o                         
   4  -8   9          9.19         11.58         3.38 o                         
   5  -8   9         10.84         20.13         3.63 o                         
   6  -8   9          6.42          7.52         2.72 o                         
   7  -8   9         58.29         76.69         6.71 o                         
   8  -8   9          3.95          6.41         3.42 o                         
  -7  -7   9          2.76         27.23        26.18 o                         
  -6  -7   9          0.08         25.52        40.91 o                         
  -5  -7   9          2.35          0.00         7.10 o                         
  -4  -7   9          0.09          0.00         5.50 o                         
  -3  -7   9         38.01         41.86         7.39 o                         
  -2  -7   9          0.58          2.38         3.03 o                         
  -1  -7   9         41.11         34.91         7.03 o                         
   0  -7   9          0.03          0.00         2.57 o                         
   1  -7   9          0.23          3.93         2.86 o                         
   2  -7   9          0.68          0.00         2.43 o                         
   3  -7   9         14.46         13.25         3.27 o                         
   4  -7   9         18.76         22.87         4.21 o                         
   5  -7   9          8.34         13.20         3.75 o                         
   6  -7   9          2.76          7.08         3.15 o                         
   7  -7   9         20.72         27.77         4.24 o                         
   8  -7   9         38.99         37.72         5.75 o                         
   9  -7   9          0.28          5.25         4.89 o                         
  -8  -6   9          0.13         27.05        10.50 o                         
  -7  -6   9          1.94         14.58         7.81 o                         
  -6  -6   9          4.27         17.49        21.86 o                         
  -5  -6   9          1.94          0.00         7.29 o                         
  -4  -6   9         10.18          1.75        10.62 o                         
  -3  -6   9          0.08          1.81         2.79 o                         
  -2  -6   9          2.38          2.74         2.78 o                         
  -1  -6   9          0.00          0.00         3.05 o                         
   0  -6   9          0.18          0.95         2.20 o                         
   1  -6   9         77.32         78.20         6.53 o                         
   2  -6   9          3.15          2.12         4.81 o                         
   3  -6   9          0.05          1.60         2.53 o                         
   4  -6   9          0.66          0.67         3.22 o                         
   5  -6   9         59.10         60.43         5.72 o                         
   6  -6   9          4.43         10.53         2.91 o                         
   7  -6   9          0.09          2.86         2.84 o                         
   8  -6   9        124.43        144.74        10.99 o                         
   9  -6   9         26.17         30.32         7.55 o                         
  -9  -5   9          3.55         11.14         8.83 o                         
  -8  -5   9          0.22         17.97        10.36 o                         
  -7  -5   9          0.01         10.58        11.21 o                         
  -6  -5   9          2.16         19.88        25.36 o                         
  -5  -5   9         14.22         12.71         8.39 o                         
  -4  -5   9          0.95          0.00         3.51 o                         
  -3  -5   9          0.25          0.00         2.78 o                         
  -2  -5   9         15.19         19.47         3.88 o                         
  -1  -5   9         54.38         49.97         4.52 o                         
   0  -5   9          5.91          7.50         2.53 o                         
   1  -5   9        165.24        149.93         8.56 o                         
   2  -5   9        197.82        182.60         9.51 o                         
   3  -5   9         38.44         38.60         4.86 o                         
   4  -5   9          2.04          6.01         5.05 o                         
   5  -5   9         10.11         10.04         2.95 o                         
   6  -5   9         21.91         23.40         4.75 o                         
   7  -5   9          7.21          3.16         3.19 o                         
   8  -5   9          5.15          6.57         4.56 o                         
   9  -5   9         40.92         45.20         8.83 o                         
  -9  -4   9          0.55         16.34        10.09 o                         
  -8  -4   9          6.25         21.07         9.55 o                         
  -7  -4   9          1.34         14.67        12.37 o                         
  -6  -4   9          2.60          2.34         2.38 o                         
  -5  -4   9          0.28          0.38         2.50 o                         
  -4  -4   9          6.47          7.78         3.06 o                         
  -3  -4   9          1.07          5.07         2.80 o                         
  -2  -4   9         28.09         32.12         3.60 o                         
  -1  -4   9         33.18         33.01         3.87 o                         
   0  -4   9         15.54         17.18         2.92 o                         
   1  -4   9          0.11          1.78         1.93 o                         
   2  -4   9        282.42        267.40        10.85 o                         
   3  -4   9          2.14          7.09         3.06 o                         
   4  -4   9          1.22          3.03         3.29 o                         
   5  -4   9         10.96         10.46         3.78 o                         
   6  -4   9         40.98         41.07         7.27 o                         
   7  -4   9          5.46          8.10         3.13 o                         
   8  -4   9          5.42          6.51         3.69 o                         
 -10  -3   9          3.46         13.01         8.73 o                         
  -9  -3   9          2.08         11.08         8.80 o                         
  -8  -3   9          0.19         11.42         8.19 o                         
  -7  -3   9         40.30         57.77        11.93 o                         
  -6  -3   9          4.22         21.07        15.07 o                         
  -5  -3   9          0.54          1.58         2.17 o                         
  -4  -3   9         62.59         72.60         4.79 o                         
  -3  -3   9          2.47          2.62         2.01 o                         
  -2  -3   9          1.94          1.90         1.66 o                         
  -1  -3   9         36.21         42.96         4.24 o                         
   0  -3   9         37.61         37.11         3.79 o                         
   1  -3   9          6.74          2.63         2.78 o                         
   2  -3   9        256.27        227.28         8.74 o                         
   3  -3   9        553.05        536.60        17.86 o                         
   4  -3   9         30.68         32.23         6.33 o                         
   5  -3   9         25.60         16.31         5.76 o                         
   6  -3   9          0.13          7.10         3.11 o                         
   7  -3   9         12.50         14.98         5.12 o                         
   8  -3   9          3.98          5.73         4.12 o                         
 -11  -2   9          0.68          0.00         6.90 o                         
 -10  -2   9          0.01          0.82         5.95 o                         
  -9  -2   9          6.60         21.41         9.72 o                         
  -8  -2   9          0.31          5.71         6.32 o                         
  -7  -2   9         32.14         36.13         5.03 o                         
  -6  -2   9          2.96          9.31        19.96 o                         
  -5  -2   9          1.54          1.85         2.26 o                         
  -4  -2   9         27.23         33.96         3.47 o                         
  -3  -2   9         59.18         61.13         5.07 o                         
  -2  -2   9         19.95         21.37         2.64 o                         
  -1  -2   9          1.13          1.14         1.40 o                         
   0  -2   9          0.04          0.00         1.64 o                         
   1  -2   9         63.49         67.96         7.09 o                         
   2  -2   9          4.13          5.29         3.90 o                         
   3  -2   9        180.28        158.58        12.31 o                         
   4  -2   9         48.61         32.28         5.99 o                         
   5  -2   9         37.03         30.50         6.36 o                         
   6  -2   9          7.54         12.87         5.02 o                         
   7  -2   9          3.08          3.30         3.15 o                         
   8  -2   9          0.04          0.00         3.57 o                         
 -11  -1   9          2.55          1.73         5.06 o                         
 -10  -1   9          0.20         10.19         7.27 o                         
  -9  -1   9          6.35         12.13         7.58 o                         
  -8  -1   9         13.18         22.70         5.60 o                         
  -7  -1   9          0.43          0.00         2.71 o                         
  -6  -1   9         59.91         55.81         5.72 o                         
  -5  -1   9          1.29          0.77         2.75 o                         
  -4  -1   9          0.23          0.00         4.28 o                         
  -3  -1   9          0.71          0.00         3.70 o                         
  -2  -1   9        195.50        185.73        11.97 o                         
  -1  -1   9         79.91         80.18         6.65 o                         
   0  -1   9         10.06         14.22         4.77 o                         
   1  -1   9        102.47        109.48         9.90 o                         
   2  -1   9         30.91         26.01         5.27 o                         
   3  -1   9         22.26         21.69         4.76 o                         
   4  -1   9        168.93        151.44        12.75 o                         
   5  -1   9          0.15          2.20         3.21 o                         
   6  -1   9         11.25         10.38         4.18 o                         
   7  -1   9          9.85         13.09         5.00 o                         
   8  -1   9          1.01          2.08         3.79 o                         
 -11   0   9          0.62          3.26         7.64 o                         
 -10   0   9          0.06          7.95         4.20 o                         
  -9   0   9          8.38         17.42         5.17 o                         
  -8   0   9          0.18         26.81        10.40 o                         
  -7   0   9          0.35          2.85        10.07 o                         
  -6   0   9          1.84          0.00         4.21 o                         
  -5   0   9         44.35         44.44         4.70 o                         
  -4   0   9         20.42         32.89         9.82 o                         
  -3   0   9        123.62        131.26        10.99 o                         
  -2   0   9        282.05        286.73        14.77 o                         
  -1   0   9          6.98          7.71         3.74 o                         
   0   0   9        180.21        189.62        12.43 o                         
   1   0   9        138.97        127.94        10.65 o                         
   2   0   9        130.98        124.63        10.82 o                         
   3   0   9          2.99          5.52         4.23 o                         
   4   0   9         48.65         53.77         8.18 o                         
   5   0   9         22.47         29.65         6.68 o                         
   6   0   9         23.90         23.32         6.07 o                         
   7   0   9          4.40          5.06         6.98 o                         
 -12   1   9         43.80         46.92        12.78 o                         
 -11   1   9         10.80         12.61         5.81 o                         
 -10   1   9          4.88         10.48         4.81 o                         
  -9   1   9         29.58         46.34         7.55 o                         
  -8   1   9          4.73          7.44        11.43 o                         
  -7   1   9          0.55          4.00         3.82 o                         
  -6   1   9          7.61          2.34         6.64 o                         
  -5   1   9         45.19         49.71         5.32 o                         
  -4   1   9         54.85         66.16         7.46 o                         
  -3   1   9          2.44          1.24         6.98 o                         
  -2   1   9         98.20         94.81         8.68 o                         
  -1   1   9        821.48        904.37        26.54 o                         
   0   1   9        240.84        250.69        14.49 o                         
   1   1   9        144.65        142.20        11.33 o                         
   2   1   9         57.68         57.68         8.02 o                         
   3   1   9          0.16          4.74         3.74 o                         
   4   1   9          3.31          6.90         4.39 o                         
   5   1   9          4.33          7.52         9.33 o                         
   6   1   9          2.34          3.27         4.76 o                         
   7   1   9          0.24          4.23         4.32 o                         
 -12   2   9          0.12          0.00         3.70 o                         
 -11   2   9         40.43         47.09         8.07 o                         
 -10   2   9         26.97         28.14         6.48 o                         
  -9   2   9         10.70          8.17         6.85 o                         
  -8   2   9        120.62        123.15        10.75 o                         
  -7   2   9         32.42         32.64         3.36 o                         
  -6   2   9          0.00          0.91         2.02 o                         
  -5   2   9         51.61         48.25         6.00 o                         
  -4   2   9        228.60        217.16        12.32 o                         
  -3   2   9         41.90         28.16         4.84 o                         
  -2   2   9          0.63          0.52         7.29 o                         
  -1   2   9        191.88        190.50        13.23 o                         
   0   2   9         11.90         14.01         4.41 o                         
   1   2   9         18.19         19.48         5.13 o                         
   2   2   9         36.47         39.35         6.68 o                         
   3   2   9          0.00          1.42         4.52 o                         
   4   2   9          6.28          6.47         5.79 o                         
   5   2   9          2.52          3.75         4.20 o                         
   6   2   9          2.86          8.28         5.30 o                         
 -12   3   9          0.26          0.00         5.22 o                         
 -11   3   9          7.48          9.37         5.64 o                         
 -10   3   9         38.58         54.07         8.36 o                         
  -9   3   9         19.63         18.08        13.62 o                         
  -8   3   9         25.69         14.53         4.86 o                         
  -7   3   9          1.52          0.58         1.87 o                         
  -6   3   9         41.90         41.68         4.88 o                         
  -5   3   9          8.32         19.12         5.69 o                         
  -4   3   9        199.25        199.14        16.21 o                         
  -3   3   9        153.48        154.05        10.97 o                         
  -2   3   9          0.22          5.00         3.03 o                         
  -1   3   9         16.08         10.27         7.03 o                         
   0   3   9        133.58        127.41        10.93 o                         
   1   3   9         21.65         23.43         5.19 o                         
   2   3   9         10.10          7.61         3.26 o                         
   3   3   9          1.07          0.39         3.15 o                         
   4   3   9         12.51         14.16         5.23 o                         
   5   3   9         14.53         21.23         6.46 o                         
 -12   4   9          0.11          8.98         7.36 o                         
 -11   4   9          4.93         22.65         6.74 o                         
 -10   4   9         11.83         19.51        19.23 o                         
  -9   4   9          9.28         18.25        12.08 o                         
  -8   4   9          1.38          0.00         2.53 o                         
  -7   4   9         75.83         69.53         6.51 o                         
  -6   4   9         11.70         12.96         2.60 o                         
  -5   4   9          2.21          5.10         3.53 o                         
  -4   4   9        322.78        340.04        22.29 o                         
  -3   4   9        252.83        235.69        13.92 o                         
  -2   4   9         15.38         14.97         3.92 o                         
  -1   4   9         19.86         18.63         4.39 o                         
   0   4   9          0.16          0.00         4.06 o                         
   1   4   9         12.62         10.48         4.45 o                         
   2   4   9         17.95         18.89         5.38 o                         
   3   4   9          0.06          3.56         3.59 o                         
   4   4   9          9.46         11.02         4.87 o                         
   5   4   9          0.00          4.37         6.56 o                         
 -12   5   9          0.25          7.41         7.17 o                         
 -11   5   9          0.01         19.83         8.71 o                         
 -10   5   9          1.85          5.85        12.54 o                         
  -9   5   9          7.02          3.40         5.22 o                         
  -8   5   9         48.85         50.49         5.67 o                         
  -7   5   9          1.31          6.02         2.83 o                         
  -6   5   9         11.49         11.13         2.83 o                         
  -5   5   9        117.18        117.42        12.88 o                         
  -4   5   9         11.49         12.98         5.16 o                         
  -3   5   9         40.00         36.52         8.46 o                         
  -2   5   9         25.40         20.08         4.62 o                         
  -1   5   9          3.77          3.07         2.79 o                         
   0   5   9         59.36         60.81         7.91 o                         
   1   5   9          7.61         10.72         4.13 o                         
   2   5   9          0.13          1.67         3.44 o                         
   3   5   9          4.95          9.38         5.30 o                         
   4   5   9          1.93          4.62         5.50 o                         
 -12   6   9          6.02         18.89         9.89 o                         
 -11   6   9          0.16          0.00         7.78 o                         
 -10   6   9          0.14          0.31         4.96 o                         
  -9   6   9         60.67         53.03         7.28 o                         
  -8   6   9        343.10        346.97        18.52 o                         
  -7   6   9         47.07         53.36         7.84 o                         
  -6   6   9          1.21          1.21         1.98 o                         
  -5   6   9          0.70          0.66         2.82 o                         
  -4   6   9          2.44          5.40         4.45 o                         
  -3   6   9        261.73        238.13        14.53 o                         
  -2   6   9         54.36         48.17         6.94 o                         
  -1   6   9         12.23         18.93         5.06 o                         
   0   6   9          4.87          9.14         6.59 o                         
   1   6   9         10.89         15.70         7.34 o                         
   2   6   9          0.57          0.71         5.10 o                         
   3   6   9          1.80          4.32         4.35 o                         
 -12   7   9          2.69          8.80         7.24 o                         
 -11   7   9          1.29          0.00         7.34 o                         
 -10   7   9         70.95         83.62        15.29 o                         
  -9   7   9         15.10         10.46         4.02 o                         
  -8   7   9         95.35        107.46        11.00 o                         
  -7   7   9          8.28         10.19         4.33 o                         
  -6   7   9          0.08          1.57         2.56 o                         
  -5   7   9          1.46          0.04         2.25 o                         
  -4   7   9         11.80         11.20         5.28 o                         
  -3   7   9         10.97         11.55         5.71 o                         
  -2   7   9          0.00          0.00         3.36 o                         
  -1   7   9          5.72          3.77         4.25 o                         
   0   7   9          1.00          3.98         4.35 o                         
   1   7   9          0.10          0.00         4.99 o                         
 -11   8   9         16.20          8.32         5.50 o                         
 -10   8   9         11.95          7.00         6.86 o                         
  -9   8   9         12.56         14.45         4.49 o                         
  -8   8   9         31.25         32.03         6.60 o                         
  -7   8   9        108.35        108.21        11.78 o                         
  -6   8   9          2.00          2.27         4.52 o                         
  -5   8   9          0.01          0.29         2.50 o                         
  -4   8   9          5.00          0.22         3.21 o                         
  -3   8   9          0.47          0.00         2.46 o                         
  -2   8   9         10.58          9.80         5.69 o                         
  -1   8   9          1.56          0.00         3.89 o                         
   0   8   9          0.88          0.00         3.28 o                         
 -10   9   9         13.30         12.53         6.18 o                         
  -9   9   9         61.30         77.01        10.23 o                         
  -8   9   9         31.05         40.35         8.13 o                         
  -7   9   9          5.57          5.69         5.04 o                         
  -6   9   9          3.19          8.71         5.52 o                         
  -5   9   9          0.08          1.53         2.78 o                         
  -4   9   9          3.37          2.37         3.26 o                         
  -3   9   9          8.77         13.43         5.16 o                         
  -2   9   9          0.00          1.56         4.25 o                         
  -9  10   9         25.72         15.91         5.63 o                         
  -8  10   9          0.27          3.05         4.09 o                         
  -7  10   9          0.81          3.04         3.94 o                         
  -6  10   9         14.44         20.62         6.75 o                         
  -5  10   9          1.88          4.80         4.03 o                         
  -4  10   9          7.89         11.66         4.17 o                         
  -1 -11  10          7.88         13.69         7.51 o                         
   0 -11  10          0.77          0.00         7.30 o                         
   1 -11  10         28.30         32.24         9.48 o                         
   2 -11  10          0.23          0.24         4.08 o                         
   3 -11  10          2.76          3.60         5.03 o                         
   4 -11  10          1.12         14.78         6.05 o                         
   5 -11  10          0.19          2.62         5.54 o                         
  -3 -10  10          0.18          3.10        13.45 o                         
  -2 -10  10         11.13         12.66         5.30 o                         
  -1 -10  10          9.31         11.18         6.29 o                         
   0 -10  10          2.48          0.00         6.01 o                         
   1 -10  10         45.01         42.13         9.96 o                         
   2 -10  10          8.31         14.37         6.56 o                         
   3 -10  10          0.58         10.13         6.83 o                         
   4 -10  10          4.05          0.00        10.67 o                         
   5 -10  10          1.08          0.00        13.64 o                         
   6 -10  10          1.73          2.35         3.79 o                         
  -4  -9  10          0.45          1.81         6.73 o                         
  -3  -9  10          0.58         13.48        15.05 o                         
  -2  -9  10          0.22          3.18         6.46 o                         
  -1  -9  10          4.07         11.55         6.08 o                         
   0  -9  10          4.32          0.00         5.95 o                         
   1  -9  10          0.01          0.68         3.23 o                         
   2  -9  10         11.59         12.72         4.26 o                         
   3  -9  10          0.15          4.89         4.36 o                         
   4  -9  10          2.39          4.34         3.94 o                         
   5  -9  10         13.86         20.86         4.39 o                         
   6  -9  10          8.15         10.99         3.49 o                         
   7  -9  10          7.54          9.93         4.25 o                         
  -6  -8  10          2.15          0.00         6.59 o                         
  -5  -8  10          1.36          0.61         3.68 o                         
  -4  -8  10          6.04         13.01         6.59 o                         
  -3  -8  10          0.11          2.58         9.62 o                         
  -2  -8  10          1.04          7.23         3.94 o                         
  -1  -8  10         25.67         27.28         7.41 o                         
   0  -8  10          9.53          6.22         2.29 o                         
   1  -8  10          1.03          4.66         2.68 o                         
   2  -8  10          1.34          6.99         3.65 o                         
   3  -8  10         20.99         16.44         4.61 o                         
   4  -8  10          7.01          6.36         2.93 o                         
   5  -8  10          7.19         11.01         3.68 o                         
   6  -8  10         37.54         48.82         7.99 o                         
   7  -8  10         13.20         11.96         3.19 o                         
   8  -8  10         10.06         19.10         4.93 o                         
  -7  -7  10          0.35          0.00        15.97 o                         
  -6  -7  10          1.23          0.26         4.89 o                         
  -5  -7  10          8.22          4.45         3.88 o                         
  -4  -7  10          6.24          6.14         3.97 o                         
  -3  -7  10         12.36         20.11         5.25 o                         
  -2  -7  10          1.45          3.42         2.84 o                         
  -1  -7  10          3.47          0.00         4.35 o                         
   0  -7  10         23.09         23.07         3.99 o                         
   1  -7  10         89.50         81.22         7.24 o                         
   2  -7  10         31.07         33.66         5.45 o                         
   3  -7  10         31.96         29.34         5.87 o                         
   4  -7  10         37.72         41.56         5.60 o                         
   5  -7  10         18.38         14.19         3.79 o                         
   6  -7  10         40.13         53.65         6.84 o                         
   7  -7  10         23.84         29.62         4.35 o                         
   8  -7  10          7.52         11.80         4.14 o                         
  -8  -6  10          1.91         54.36        14.68 o                         
  -7  -6  10          2.33         26.98        19.35 o                         
  -6  -6  10          8.18          2.01        10.48 o                         
  -5  -6  10          5.09          2.15         3.11 o                         
  -4  -6  10          0.27          1.94         3.58 o                         
  -3  -6  10         37.41         40.66         6.76 o                         
  -2  -6  10         19.25         22.96         4.33 o                         
  -1  -6  10          7.33          4.70         2.12 o                         
   0  -6  10          0.21          1.36         2.12 o                         
   1  -6  10         25.01         25.38         4.18 o                         
   2  -6  10          6.77          6.73         4.02 o                         
   3  -6  10         72.16         77.05         6.84 o                         
   4  -6  10          1.51          4.44         2.92 o                         
   5  -6  10         99.97        106.83         9.13 o                         
   6  -6  10         18.15         18.88         4.09 o                         
   7  -6  10         18.01         18.93         5.96 o                         
   8  -6  10          5.28          1.66         3.76 o                         
  -8  -5  10          6.52         57.86        15.02 o                         
  -7  -5  10         31.45         67.47        29.36 o                         
  -6  -5  10          2.63          7.03         4.01 o                         
  -5  -5  10          5.40          6.59         3.02 o                         
  -4  -5  10          0.36          1.72         3.09 o                         
  -3  -5  10          2.36          3.42         2.53 o                         
  -2  -5  10         32.93         32.11         4.63 o                         
  -1  -5  10          4.43          4.66         2.07 o                         
   0  -5  10          8.74          6.90         2.34 o                         
   1  -5  10         87.99         89.53         6.90 o                         
   2  -5  10        277.94        240.27        11.30 o                         
   3  -5  10         17.10         12.96         4.22 o                         
   4  -5  10         36.15         32.84         5.26 o                         
   5  -5  10         88.50         84.86         8.04 o                         
   6  -5  10          8.72         10.96         4.82 o                         
   7  -5  10          2.29          6.59         7.53 o                         
   8  -5  10          0.62          7.68         4.67 o                         
  -9  -4  10          0.00         30.44        12.54 o                         
  -8  -4  10          5.49         39.51        13.05 o                         
  -7  -4  10         22.70         35.78        12.15 o                         
  -6  -4  10          0.66          0.00         3.61 o                         
  -5  -4  10        131.81        135.75         9.15 o                         
  -4  -4  10          5.41          7.78         3.08 o                         
  -3  -4  10          2.25          1.58         2.05 o                         
  -2  -4  10         19.58         19.92         2.86 o                         
  -1  -4  10          1.57          2.78         1.92 o                         
   0  -4  10          0.05          0.00         1.89 o                         
   1  -4  10          1.47          1.03         3.64 o                         
   2  -4  10         85.00         65.32         8.46 o                         
   3  -4  10          9.18         10.68         3.47 o                         
   4  -4  10         20.95         35.70         7.41 o                         
   5  -4  10          0.57          3.02         4.01 o                         
   6  -4  10         12.07         11.50         7.54 o                         
   7  -4  10          0.22          8.62         5.05 o                         
   8  -4  10          7.94          4.72         3.81 o                         
 -10  -3  10          0.34         28.51        12.10 o                         
  -9  -3  10          2.92         24.84        11.65 o                         
  -8  -3  10          1.94         33.64        12.47 o                         
  -7  -3  10         25.85         32.26        12.28 o                         
  -6  -3  10        114.79        124.01        11.03 o                         
  -5  -3  10         20.64         20.35         3.91 o                         
  -4  -3  10         16.03         18.24         3.52 o                         
  -3  -3  10        288.69        289.00        11.65 o                         
  -2  -3  10          9.77          6.83         3.44 o                         
  -1  -3  10         18.76         14.79         4.89 o                         
   0  -3  10          4.75          1.81         3.06 o                         
   1  -3  10          0.05          0.52         5.13 o                         
   2  -3  10         58.03         55.12         6.33 o                         
   3  -3  10        204.59        211.40        14.99 o                         
   4  -3  10          0.10          5.39         7.03 o                         
   5  -3  10          0.23          0.00         6.81 o                         
   6  -3  10          0.02          6.52         4.49 o                         
   7  -3  10          3.39          3.60         4.01 o                         
 -10  -2  10          0.77         25.31        11.21 o                         
  -9  -2  10          4.19         34.79        12.27 o                         
  -8  -2  10          0.21         37.68        13.42 o                         
  -7  -2  10         19.30         25.75        12.98 o                         
  -6  -2  10         61.61         62.80         7.83 o                         
  -5  -2  10         21.11         20.83         3.75 o                         
  -4  -2  10        729.91        749.07        26.06 o                         
  -3  -2  10         54.85         45.98         5.36 o                         
  -2  -2  10          6.57          4.69         2.80 o                         
  -1  -2  10        267.33        267.20        15.34 o                         
   0  -2  10         94.31         97.62         9.63 o                         
   1  -2  10         44.36         45.46         7.23 o                         
   2  -2  10          0.38          2.87         3.78 o                         
   3  -2  10         35.61         18.87         9.50 o                         
   4  -2  10          0.45          0.00         8.19 o                         
   5  -2  10          0.35          5.39         8.77 o                         
   6  -2  10          0.47          5.95         4.67 o                         
   7  -2  10         23.80         37.34         7.98 o                         
 -11  -1  10         10.87         35.06        12.84 o                         
 -10  -1  10          2.67         16.55         9.48 o                         
  -9  -1  10          0.26         21.27        10.29 o                         
  -8  -1  10          7.00         33.08        20.56 o                         
  -7  -1  10          0.91          0.00         4.60 o                         
  -6  -1  10          8.12          0.50         2.84 o                         
  -5  -1  10        112.12        106.65         7.62 o                         
  -4  -1  10         41.92         44.08         9.80 o                         
  -3  -1  10        321.46        309.01        13.64 o                         
  -2  -1  10       2899.44       2741.60        39.48 o                         
  -1  -1  10        129.67        123.69        10.72 o                         
   0  -1  10        167.14        155.75        12.10 o                         
   1  -1  10          3.01          0.00         2.52 o                         
   2  -1  10          0.11          0.00         3.89 o                         
   3  -1  10         23.39         13.94         7.51 o                         
   4  -1  10         23.01         30.73         7.06 o                         
   5  -1  10          7.19          6.63         4.49 o                         
   6  -1  10          3.02         12.01         5.34 o                         
   7  -1  10         20.14         23.51         6.29 o                         
 -11   0  10         15.20         28.78        10.57 o                         
 -10   0  10          9.74         43.42        12.44 o                         
  -9   0  10          8.86         18.57         5.77 o                         
  -8   0  10          9.14         13.86        18.11 o                         
  -7   0  10          6.01          0.03         5.23 o                         
  -6   0  10          5.36          8.64         4.17 o                         
  -5   0  10         81.68         88.41         9.26 o                         
  -4   0  10          4.05         13.29         7.12 o                         
  -3   0  10        803.93        781.56        25.41 o                         
  -2   0  10        283.13        275.96        15.54 o                         
  -1   0  10          0.67          0.00         2.93 o                         
   0   0  10          3.73          0.85         2.82 o                         
   1   0  10          0.47          0.61         4.26 o                         
   2   0  10          7.54          9.57         3.50 o                         
   3   0  10          1.25          1.32         3.29 o                         
   4   0  10          1.66          2.57         4.96 o                         
   5   0  10          4.26          6.21        10.14 o                         
   6   0  10          2.04          0.35         4.64 o                         
 -11   1  10         21.62         29.00        11.04 o                         
 -10   1  10         55.61         71.92        20.79 o                         
  -9   1  10          1.80          6.81        14.63 o                         
  -8   1  10          2.91          0.00         4.18 o                         
  -7   1  10        152.49        155.02         8.98 o                         
  -6   1  10         12.72         15.69         3.82 o                         
  -5   1  10         11.81         16.00         4.57 o                         
  -4   1  10         13.67         16.65         4.43 o                         
  -3   1  10        112.36         96.28         9.10 o                         
  -2   1  10        163.51        161.29        12.07 o                         
  -1   1  10       2137.95       2314.59        45.64 o                         
   0   1  10          0.57          0.73         4.17 o                         
   1   1  10         12.41         10.90         4.37 o                         
   2   1  10          3.13          6.92         4.09 o                         
   3   1  10          1.73          2.68         3.63 o                         
   4   1  10          0.17          3.79         5.81 o                         
   5   1  10          7.95          9.93         4.91 o                         
   6   1  10         12.23         10.86         4.16 o                         
 -12   2  10          1.62          7.96        10.45 o                         
 -11   2  10         14.34         25.09         9.38 o                         
 -10   2  10         23.88         40.13        10.65 o                         
  -9   2  10          0.08          8.74        17.26 o                         
  -8   2  10        134.30        110.53        10.49 o                         
  -7   2  10          8.42          7.95         2.80 o                         
  -6   2  10          4.44          6.19         3.59 o                         
  -5   2  10          3.33          2.55         6.51 o                         
  -4   2  10          2.22          0.00         5.16 o                         
  -3   2  10         24.34         20.63         3.83 o                         
  -2   2  10        222.22        255.40        15.13 o                         
  -1   2  10         71.01         69.12         8.46 o                         
   0   2  10         36.68         33.01         6.28 o                         
   1   2  10        157.82        146.66        12.66 o                         
   2   2  10         24.52         26.25         5.75 o                         
   3   2  10          0.73          2.16         3.22 o                         
   4   2  10          2.76          0.59         4.45 o                         
   5   2  10          0.69          2.62         6.71 o                         
 -12   3  10          0.02          4.40        12.23 o                         
 -11   3  10          0.35         17.96        15.58 o                         
 -10   3  10          1.10          6.87        17.01 o                         
  -9   3  10          8.86          1.20         6.27 o                         
  -8   3  10         14.48         11.70         4.56 o                         
  -7   3  10          4.49          5.41         3.30 o                         
  -6   3  10        434.69        397.37        14.71 o                         
  -5   3  10         23.22         28.51         6.93 o                         
  -4   3  10        120.74        111.38        13.42 o                         
  -3   3  10        233.29        232.20        14.42 o                         
  -2   3  10        130.75        134.12        11.35 o                         
  -1   3  10         11.09         11.68         4.25 o                         
   0   3  10         91.00         84.72         9.61 o                         
   1   3  10         39.50         36.05         6.62 o                         
   2   3  10         16.46         22.79         6.09 o                         
   3   3  10          9.22          6.86         4.88 o                         
   4   3  10          2.97          5.44         3.95 o                         
 -12   4  10         11.45         38.30        23.21 o                         
 -11   4  10          5.74         29.07         8.68 o                         
 -10   4  10         13.63          7.31         9.53 o                         
  -9   4  10          3.72          0.00         5.06 o                         
  -8   4  10          3.90          9.27         4.37 o                         
  -7   4  10        212.01        177.51        10.44 o                         
  -6   4  10         11.52         13.18         4.09 o                         
  -5   4  10          0.40          4.65         3.67 o                         
  -4   4  10          4.28          4.59         3.84 o                         
  -3   4  10         23.48         21.80         4.56 o                         
  -2   4  10         58.01         70.94         8.51 o                         
  -1   4  10         20.74         26.90         5.65 o                         
   0   4  10          0.72          0.00         3.29 o                         
   1   4  10         16.23         13.15         4.70 o                         
   2   4  10          7.99          4.17         4.03 o                         
   3   4  10          3.99          7.33         4.26 o                         
   4   4  10          1.30          0.00         2.73 o                         
 -12   5  10         43.35         54.74        13.73 o                         
 -11   5  10         34.69         29.08         8.43 o                         
 -10   5  10         10.24          7.51         4.45 o                         
  -9   5  10         47.76         38.67         9.65 o                         
  -8   5  10         62.33         67.52         6.87 o                         
  -7   5  10         18.66         19.68         3.95 o                         
  -6   5  10          0.85          1.24         2.43 o                         
  -5   5  10        265.12        248.13        20.39 o                         
  -4   5  10          2.59          0.00         3.77 o                         
  -3   5  10         63.35         59.20         7.64 o                         
  -2   5  10         44.37         49.96         7.37 o                         
  -1   5  10          5.38          3.69         5.44 o                         
   0   5  10         45.75         52.58         7.82 o                         
   1   5  10          1.49          1.77         3.43 o                         
   2   5  10          7.41          9.01         4.83 o                         
   3   5  10          5.16          7.98         5.78 o                         
 -11   6  10         17.77         17.63         7.17 o                         
 -10   6  10         15.93         17.46         8.49 o                         
  -9   6  10          6.77          0.10         6.46 o                         
  -8   6  10          2.29          5.43         3.97 o                         
  -7   6  10          1.36          1.99         6.35 o                         
  -6   6  10         25.79         23.02         4.10 o                         
  -5   6  10          0.94          0.00         2.31 o                         
  -4   6  10          0.33          0.00         2.68 o                         
  -3   6  10         18.75         12.15         4.84 o                         
  -2   6  10          0.89          1.40         2.47 o                         
  -1   6  10          3.10          8.33         4.27 o                         
   0   6  10          0.69          5.84         5.47 o                         
   1   6  10          0.37          2.04         3.70 o                         
   2   6  10          3.84          2.21         4.89 o                         
 -11   7  10         14.70          6.08         5.71 o                         
 -10   7  10          1.07          3.67         5.50 o                         
  -9   7  10          1.24          0.00         7.51 o                         
  -8   7  10          1.84          0.00         3.05 o                         
  -7   7  10         69.34         69.10         9.64 o                         
  -6   7  10         14.37         17.83         5.25 o                         
  -5   7  10          0.00          0.00         2.50 o                         
  -4   7  10          3.39          1.44         5.32 o                         
  -3   7  10          9.63          9.14         5.98 o                         
  -2   7  10          0.55          1.22         3.74 o                         
  -1   7  10          0.91          0.00         3.43 o                         
   0   7  10          8.56         14.03         7.54 o                         
 -10   8  10          0.36          0.00         7.88 o                         
  -9   8  10          8.06          7.66         4.55 o                         
  -8   8  10         24.91         30.78         7.28 o                         
  -7   8  10         11.85         17.46         6.01 o                         
  -6   8  10         24.59         48.73         9.75 o                         
  -5   8  10          9.27         13.21         3.81 o                         
  -4   8  10          4.77          8.34         4.07 o                         
  -3   8  10          1.86          0.00         4.17 o                         
  -2   8  10          9.58          3.95         3.40 o                         
  -1   8  10          0.35          0.00         3.50 o                         
  -9   9  10         38.43         45.35         8.42 o                         
  -8   9  10          6.11         10.55         5.03 o                         
  -7   9  10         23.42         27.83         7.11 o                         
  -6   9  10          3.42          6.44         4.64 o                         
  -5   9  10         22.95         30.27         5.89 o                         
  -4   9  10         28.39         42.21         7.88 o                         
  -3   9  10          0.33          0.00         3.59 o                         
   1 -11  11          6.09          0.00         5.74 o                         
   2 -11  11          1.47          0.41         4.45 o                         
   3 -11  11          0.13          6.00         4.57 o                         
  -2 -10  11          5.06          2.55         4.25 o                         
  -1 -10  11          4.76         10.26         6.29 o                         
   0 -10  11          0.26          0.00         7.14 o                         
   1 -10  11          1.75          0.00         5.44 o                         
   2 -10  11          5.49         10.04         4.40 o                         
   3 -10  11          0.36          8.23         4.65 o                         
   4 -10  11          2.21          9.62         8.02 o                         
   5 -10  11         22.18         13.66         7.51 o                         
  -4  -9  11          0.46          0.00         5.30 o                         
  -3  -9  11          6.26         12.39         7.93 o                         
  -2  -9  11         15.71         19.46         5.50 o                         
  -1  -9  11         12.83         18.86         7.03 o                         
   0  -9  11          0.00          0.00         6.63 o                         
   1  -9  11          0.26          4.84         3.64 o                         
   2  -9  11          1.17          4.67         3.20 o                         
   3  -9  11          8.80         15.64         4.07 o                         
   4  -9  11          2.75          3.98         3.51 o                         
   5  -9  11        102.08        125.05        13.15 o                         
   6  -9  11         25.79         29.36         6.71 o                         
  -5  -8  11          0.01          3.79         4.23 o                         
  -4  -8  11          0.60          0.00         3.53 o                         
  -3  -8  11          2.77          4.21        10.45 o                         
  -2  -8  11         14.95         16.56         4.95 o                         
  -1  -8  11         66.88         70.89         8.97 o                         
   0  -8  11         12.98          8.29         2.71 o                         
   1  -8  11          0.74          2.44         2.96 o                         
   2  -8  11         12.78         16.67         5.08 o                         
   3  -8  11         41.79         41.64         7.75 o                         
   4  -8  11          9.75          8.61         4.54 o                         
   5  -8  11          0.51          0.00         3.80 o                         
   6  -8  11         38.65         43.86         6.56 o                         
  -6  -7  11          0.50          4.24         2.90 o                         
  -5  -7  11          5.88         10.23         4.01 o                         
  -4  -7  11          1.45          3.60         4.85 o                         
  -3  -7  11          0.59          6.43         5.05 o                         
  -2  -7  11          6.63         13.04         3.75 o                         
  -1  -7  11        100.72        101.32         8.21 o                         
   0  -7  11         11.31         10.87         2.88 o                         
   1  -7  11          0.05          1.12         3.80 o                         
   2  -7  11          0.12          0.19         3.94 o                         
   3  -7  11          0.05          0.00         3.25 o                         
   4  -7  11          1.80          1.89         3.24 o                         
   5  -7  11          0.11          4.78         6.10 o                         
   6  -7  11         39.65         43.21         6.56 o                         
   7  -7  11          0.28          3.83         4.17 o                         
  -7  -6  11         13.06          0.00        10.26 o                         
  -6  -6  11          0.51          2.31         3.52 o                         
  -5  -6  11          0.37          4.88         3.36 o                         
  -4  -6  11          0.71          4.54         3.38 o                         
  -3  -6  11          3.04          1.54         2.17 o                         
  -2  -6  11          0.64          0.25         2.16 o                         
  -1  -6  11        104.74         95.16        10.22 o                         
   0  -6  11        295.57        286.01        17.51 o                         
   1  -6  11          2.89          4.49         3.28 o                         
   2  -6  11          6.96          4.00         3.72 o                         
   3  -6  11         16.60         13.98         4.63 o                         
   4  -6  11          6.74          6.10         3.62 o                         
   5  -6  11         11.23         18.48         4.55 o                         
   6  -6  11          3.71          6.49         4.42 o                         
   7  -6  11          0.00          3.59        14.78 o                         
  -8  -5  11          0.35          0.00        10.70 o                         
  -7  -5  11         13.64          4.98         8.78 o                         
  -6  -5  11          3.07          4.92         3.27 o                         
  -5  -5  11         12.86         18.54         4.38 o                         
  -4  -5  11          1.73          3.80         2.73 o                         
  -3  -5  11          6.54         11.15         5.40 o                         
  -2  -5  11         25.07         24.56         5.38 o                         
  -1  -5  11          2.93          0.00         3.50 o                         
   0  -5  11        140.26        135.24        12.12 o                         
   1  -5  11         14.35          9.45         4.16 o                         
   2  -5  11         55.03         44.74         7.33 o                         
   3  -5  11          0.04          5.85         3.52 o                         
   4  -5  11         13.34         15.26         3.94 o                         
   5  -5  11          9.28         12.19         4.69 o                         
   6  -5  11          7.66          2.74         7.32 o                         
   7  -5  11          9.82          5.64         9.65 o                         
  -9  -4  11          9.48         51.61        14.68 o                         
  -8  -4  11          0.52          0.00         7.24 o                         
  -7  -4  11          9.50          2.87        14.76 o                         
  -6  -4  11         12.94         16.24         5.33 o                         
  -5  -4  11         42.18         51.60         8.57 o                         
  -4  -4  11         15.17         23.84         6.48 o                         
  -3  -4  11         51.86         57.46         8.79 o                         
  -2  -4  11         55.99         56.47         7.67 o                         
  -1  -4  11          5.99          3.37         4.03 o                         
   0  -4  11         95.85         79.62         9.27 o                         
   1  -4  11        259.29        222.12        15.37 o                         
   2  -4  11          7.09          0.79         3.40 o                         
   3  -4  11         28.23         13.52         4.19 o                         
   4  -4  11         14.62         22.48         6.04 o                         
   5  -4  11          8.59          8.10         6.83 o                         
   6  -4  11        111.66        142.67        24.21 o                         
   7  -4  11          6.62         14.38         9.99 o                         
  -9  -3  11          1.48         48.45        15.29 o                         
  -8  -3  11          0.00          0.00        11.76 o                         
  -7  -3  11         25.40         25.70         6.06 o                         
  -6  -3  11         52.50         54.70         9.50 o                         
  -5  -3  11         98.15        101.27        10.69 o                         
  -4  -3  11         92.61         98.00        10.63 o                         
  -3  -3  11         84.26         88.26        10.02 o                         
  -2  -3  11         48.90         38.95         6.36 o                         
  -1  -3  11         40.55         44.12         7.02 o                         
   0  -3  11         14.49          7.95         3.27 o                         
   1  -3  11         69.20         54.76         6.48 o                         
   2  -3  11         56.96         67.30         9.30 o                         
   3  -3  11         88.73         74.21         9.62 o                         
   4  -3  11          5.25          2.21         3.06 o                         
   5  -3  11         22.69         19.54         7.02 o                         
   6  -3  11          1.44         10.70         5.57 o                         
 -10  -2  11          1.50         26.67        13.39 o                         
  -9  -2  11          0.81         34.62        12.91 o                         
  -8  -2  11          0.64          0.00        11.11 o                         
  -7  -2  11          6.72          0.00         3.85 o                         
  -6  -2  11          5.11          0.80         3.95 o                         
  -5  -2  11         20.87         17.47         5.01 o                         
  -4  -2  11        519.09        519.99        22.95 o                         
  -3  -2  11         53.20         54.80         7.17 o                         
  -2  -2  11        146.76        142.99        11.88 o                         
  -1  -2  11         13.52         13.16         4.43 o                         
   0  -2  11          0.00          2.31         4.32 o                         
   1  -2  11          0.26          2.98         3.53 o                         
   2  -2  11          7.84         11.82         4.42 o                         
   3  -2  11         28.16         19.16         6.39 o                         
   4  -2  11          5.10          1.46         4.95 o                         
   5  -2  11          8.94         19.87         6.74 o                         
   6  -2  11          0.00          4.13         4.32 o                         
 -10  -1  11          0.02         49.81        14.71 o                         
  -9  -1  11          0.57         61.02        15.56 o                         
  -8  -1  11          0.62          0.00        11.45 o                         
  -7  -1  11         22.73         23.56         4.84 o                         
  -6  -1  11         22.38         25.19         4.13 o                         
  -5  -1  11         23.45         21.88         8.72 o                         
  -4  -1  11        213.92        216.63        14.83 o                         
  -3  -1  11          2.93          8.48         8.88 o                         
  -2  -1  11          0.45          4.01         4.06 o                         
  -1  -1  11          0.14          0.85         4.89 o                         
   0  -1  11          5.39          5.62         4.91 o                         
   1  -1  11         25.73         19.14         4.97 o                         
   2  -1  11          0.76          0.00         4.11 o                         
   3  -1  11         24.43         27.76         6.52 o                         
   4  -1  11         22.62         22.91         6.72 o                         
   5  -1  11          0.00          5.84         4.54 o                         
   6  -1  11          2.66          7.92         4.32 o                         
 -11   0  11          0.99         53.51        14.88 o                         
 -10   0  11          2.20         54.19        15.22 o                         
  -9   0  11         13.79         14.47         5.88 o                         
  -8   0  11          0.01          0.00         7.98 o                         
  -7   0  11         48.73         52.73         5.83 o                         
  -6   0  11         96.00        114.06         8.41 o                         
  -5   0  11          7.87         14.18         4.13 o                         
  -4   0  11          0.39          3.60         4.38 o                         
  -3   0  11        294.89        276.76        16.25 o                         
  -2   0  11          5.84          3.27         3.29 o                         
  -1   0  11         23.52         20.80         5.32 o                         
   0   0  11         16.24         16.15         4.62 o                         
   1   0  11          4.74          0.53         4.20 o                         
   2   0  11        102.89        119.22        11.95 o                         
   3   0  11         21.23         25.41         6.61 o                         
   4   0  11         16.00         15.79         5.67 o                         
   5   0  11          1.09          7.60         4.78 o                         
 -11   1  11          3.20         61.33        15.70 o                         
 -10   1  11          3.86         22.69        25.98 o                         
  -9   1  11          0.09          0.00         8.15 o
[truncated: 49,654 more chars]
